# Supplementary material for: Transcriptome analysis of substrate temperature effects on adventitious root formation in peach rootstocks
Source: PeerJ. 2025 Sep 5;13:e20015. doi: 10.7717/peerj.20015 (PMC12422280; doi:10.7717/peerj.20015)
Supplement: Supplemental Information 1 [file peerj-13-20015-s001.zip]

Archive with 21 entries (21 files):
- Figure 1b.xls
- Figure 2a.xls
- Figure 2b.xls
- Figure 2c-d.xls
- Figure 3a.xls
- Figure 3b.xls
- Figure 3c.xls
- Figure 4a-1  CT4vsCT1.all_GOenrich_significant.xls
- Figure 4a-2  CT9vsCT6.all_GOenrich_significant.xls
- Figure 4a-3  CT14vsCT11.all_GOenrich_significant.xls
- Figure 4b-1  CT4vsCT1.all_KEGGenrich_significant.xls
- Figure 4b-2  CT9vsCT6.all_KEGGenrich_significant.xls
- Figure 4b-3  CT14vsCT1.all_KEGGenrich_significant.xls
- Figure 5.xls
- Figure 6a.xls
- Figure 6b.xls
- Figure 6c-1  Heatmap_EigengeneExpressionmediumorchid.xls
- Figure 6c-2  Heatmap_EigengeneExpressiondarkolivegreen.xls
- Figure 6c-3  Heatmap_EigengeneExpressiondarkturquoise.xls
- Figure 6c-4  Heatmap_EigengeneExpressionplum.xls
- Gene sequence information.xls
