# Supplementary material for: Transcriptome analysis of substrate temperature effects on adventitious root formation in peach rootstocks
Source: PeerJ. 2025 Sep 5;13:e20015. doi: 10.7717/peerj.20015 (PMC12422280; doi:10.7717/peerj.20015)
Supplement: Supplemental Information 1 [file peerj-13-20015-s001.zip › Figure 1b.xls]

## Sheet: Sheet1
Figure 1b Statistics and analysis of rooting rate of peach rootstock cuttings after 40 days at different substrate temperatures.
Group	Biological repetition	Number of rooting	Quantity of cutting	Rooting rate	Rooting rate	Rooting rate/%
CK	CK-1	4	50	0.08	0.113333	11
	CK-2	7	50	0.14
	CK-3	6	50	0.12
19℃	19℃-1	30	50	0.6	0.553333	55
	19℃-2	25	50	0.5
	19℃-3	28	50	0.56
22℃	22℃-1	41	50	0.82	0.78	78
	22℃-2	37	50	0.74
	22℃-3	39	50	0.78
25℃	25℃-1	45	50	0.9	0.913333	91
	25℃-2	45	50	0.9
	25℃-3	47	50	0.94
28℃	28℃-1	40	50	0.8	0.813333	81
	28℃-2	43	50	0.86
	28℃-3	39	50	0.78
