# Supplementary material for: Transcriptome analysis of substrate temperature effects on adventitious root formation in peach rootstocks
Source: PeerJ. 2025 Sep 5;13:e20015. doi: 10.7717/peerj.20015 (PMC12422280; doi:10.7717/peerj.20015)
Supplement: Supplemental Information 1 [file peerj-13-20015-s001.zip › Figure 2a.xls]

## Sheet: Figure 2a
Figure 2a Pearson correlation analysis between samples. Values close to 1 indicate a strong positive correlation, values close to -1 indicate a strong negative correlation, and values close to 0 indicate no linear relationship.
sample	CK1	CK2	CK3	T1_1	T1_2	T1_3	T2_1	T2_2	T2_3	T3_1	T3_2	T3_3	T4_1	T4_2	T4_3	T5_1	T5_2	T5_3	CK_14_1	CK_14_2	CK_14_3	T6_1	T6_2	T6_3	T7_1	T7_2	T7_3	T8_1	T8_2	T8_3	T9_1	T9_2	T9_3	CK_21_1	CK_21_2	CK_21_3	T10_1	T10_2	T10_3	T11_1	T11_2	T11_3	T12_1	T12_2	T12_3	T13_1	T13_2	T13_3
CK1	1	0.991	0.993	0.879	0.874	0.793	0.852	0.866	0.862	0.86	0.845	0.85	0.823	0.813	0.814	0.816	0.816	0.825	0.847	0.854	0.847	0.834	0.831	0.819	0.811	0.807	0.806	0.804	0.802	0.814	0.834	0.832	0.824	0.81	0.825	0.815	0.817	0.816	0.806	0.81	0.797	0.815	0.793	0.784	0.807	0.81	0.812	0.81
CK2	0.991	1	0.993	0.867	0.862	0.785	0.841	0.855	0.85	0.85	0.835	0.838	0.814	0.806	0.806	0.808	0.807	0.813	0.835	0.84	0.833	0.823	0.819	0.81	0.801	0.796	0.796	0.796	0.795	0.806	0.819	0.818	0.81	0.8	0.815	0.806	0.806	0.804	0.797	0.797	0.782	0.801	0.782	0.773	0.796	0.799	0.801	0.798
CK3	0.993	0.993	1	0.872	0.869	0.785	0.847	0.86	0.856	0.856	0.842	0.847	0.822	0.813	0.813	0.814	0.814	0.822	0.844	0.849	0.842	0.83	0.828	0.818	0.809	0.805	0.803	0.803	0.802	0.813	0.828	0.827	0.819	0.807	0.822	0.814	0.813	0.812	0.804	0.805	0.791	0.81	0.789	0.779	0.803	0.806	0.807	0.805
T1_1	0.879	0.867	0.872	1	0.992	0.891	0.96	0.97	0.97	0.96	0.947	0.951	0.913	0.9	0.907	0.91	0.908	0.918	0.958	0.964	0.963	0.936	0.935	0.924	0.913	0.915	0.91	0.904	0.902	0.913	0.934	0.936	0.928	0.911	0.928	0.92	0.924	0.928	0.914	0.915	0.911	0.922	0.895	0.886	0.89	0.892	0.895	0.89
T1_2	0.874	0.862	0.869	0.992	1	0.885	0.965	0.97	0.973	0.965	0.955	0.957	0.924	0.912	0.921	0.92	0.918	0.926	0.965	0.967	0.967	0.942	0.941	0.933	0.924	0.925	0.921	0.915	0.913	0.922	0.939	0.941	0.935	0.919	0.934	0.929	0.93	0.935	0.922	0.918	0.914	0.926	0.897	0.887	0.892	0.89	0.893	0.888
T1_3	0.793	0.785	0.785	0.891	0.885	1	0.854	0.875	0.867	0.86	0.838	0.841	0.801	0.787	0.791	0.8	0.798	0.811	0.846	0.855	0.851	0.828	0.823	0.812	0.799	0.803	0.798	0.792	0.787	0.803	0.826	0.825	0.816	0.803	0.822	0.809	0.815	0.817	0.802	0.81	0.806	0.817	0.792	0.781	0.789	0.786	0.788	0.785
T2_1	0.852	0.841	0.847	0.96	0.965	0.854	1	0.985	0.99	0.98	0.974	0.972	0.966	0.961	0.962	0.964	0.963	0.966	0.957	0.958	0.954	0.972	0.972	0.969	0.961	0.966	0.961	0.952	0.952	0.955	0.965	0.966	0.967	0.949	0.961	0.961	0.948	0.952	0.943	0.931	0.925	0.939	0.891	0.889	0.885	0.882	0.888	0.881
T2_2	0.866	0.855	0.86	0.97	0.97	0.875	0.985	1	0.99	0.977	0.962	0.965	0.944	0.934	0.933	0.941	0.939	0.952	0.952	0.96	0.954	0.963	0.962	0.95	0.94	0.944	0.938	0.929	0.928	0.939	0.959	0.958	0.954	0.937	0.955	0.947	0.938	0.943	0.928	0.931	0.924	0.939	0.894	0.889	0.891	0.893	0.897	0.893
T2_3	0.862	0.85	0.856	0.97	0.973	0.867	0.99	0.99	1	0.978	0.966	0.966	0.952	0.945	0.946	0.952	0.95	0.958	0.956	0.96	0.956	0.967	0.967	0.959	0.95	0.954	0.949	0.941	0.94	0.947	0.962	0.962	0.96	0.944	0.959	0.955	0.945	0.949	0.938	0.932	0.927	0.941	0.899	0.895	0.893	0.895	0.899	0.894
T3_1	0.86	0.85	0.856	0.96	0.965	0.86	0.98	0.977	0.978	1	0.988	0.987	0.96	0.951	0.951	0.956	0.954	0.96	0.958	0.961	0.958	0.963	0.963	0.956	0.955	0.956	0.952	0.942	0.941	0.947	0.958	0.959	0.956	0.942	0.954	0.95	0.94	0.944	0.933	0.931	0.923	0.938	0.891	0.887	0.893	0.885	0.889	0.883
T3_2	0.845	0.835	0.842	0.947	0.955	0.838	0.974	0.962	0.966	0.988	1	0.991	0.966	0.958	0.962	0.959	0.957	0.959	0.956	0.955	0.954	0.961	0.961	0.959	0.962	0.961	0.959	0.944	0.944	0.945	0.953	0.956	0.956	0.94	0.947	0.948	0.937	0.939	0.932	0.925	0.916	0.933	0.88	0.877	0.881	0.869	0.875	0.868
T3_3	0.85	0.838	0.847	0.951	0.957	0.841	0.972	0.965	0.966	0.987	0.991	1	0.959	0.948	0.951	0.951	0.95	0.957	0.956	0.959	0.958	0.959	0.96	0.953	0.955	0.955	0.952	0.935	0.935	0.937	0.955	0.956	0.955	0.935	0.944	0.942	0.934	0.938	0.928	0.926	0.917	0.934	0.877	0.875	0.879	0.87	0.875	0.869
T4_1	0.823	0.814	0.822	0.913	0.924	0.801	0.966	0.944	0.952	0.96	0.966	0.959	1	0.99	0.988	0.986	0.987	0.984	0.946	0.941	0.937	0.974	0.973	0.978	0.978	0.977	0.977	0.974	0.974	0.973	0.965	0.965	0.973	0.961	0.959	0.965	0.947	0.949	0.948	0.928	0.918	0.937	0.875	0.874	0.871	0.857	0.863	0.854
T4_2	0.813	0.806	0.813	0.9	0.912	0.787	0.961	0.934	0.945	0.951	0.958	0.948	0.99	1	0.989	0.985	0.985	0.976	0.934	0.927	0.924	0.968	0.965	0.976	0.974	0.975	0.974	0.974	0.974	0.97	0.955	0.957	0.967	0.953	0.95	0.962	0.941	0.942	0.945	0.917	0.906	0.924	0.861	0.866	0.856	0.843	0.849	0.84
T4_3	0.814	0.806	0.813	0.907	0.921	0.791	0.962	0.933	0.946	0.951	0.962	0.951	0.988	0.989	1	0.982	0.983	0.969	0.937	0.929	0.928	0.964	0.962	0.976	0.975	0.975	0.977	0.972	0.973	0.966	0.95	0.955	0.964	0.95	0.946	0.959	0.943	0.943	0.946	0.918	0.907	0.925	0.869	0.874	0.862	0.852	0.859	0.848
T5_1	0.816	0.808	0.814	0.91	0.92	0.8	0.964	0.941	0.952	0.956	0.959	0.951	0.986	0.985	0.982	1	0.992	0.986	0.945	0.94	0.935	0.972	0.971	0.977	0.977	0.978	0.977	0.976	0.976	0.974	0.963	0.966	0.972	0.963	0.961	0.968	0.949	0.954	0.954	0.932	0.924	0.938	0.883	0.888	0.88	0.867	0.874	0.864
T5_2	0.816	0.807	0.814	0.908	0.918	0.798	0.963	0.939	0.95	0.954	0.957	0.95	0.987	0.985	0.983	0.992	1	0.987	0.943	0.938	0.933	0.971	0.972	0.977	0.976	0.977	0.976	0.977	0.976	0.974	0.965	0.966	0.973	0.961	0.962	0.968	0.951	0.954	0.954	0.932	0.923	0.939	0.881	0.886	0.88	0.866	0.872	0.863
T5_3	0.825	0.813	0.822	0.918	0.926	0.811	0.966	0.952	0.958	0.96	0.959	0.957	0.984	0.976	0.969	0.986	0.987	1	0.951	0.951	0.945	0.978	0.979	0.975	0.97	0.973	0.968	0.967	0.966	0.971	0.976	0.974	0.977	0.964	0.966	0.966	0.95	0.956	0.95	0.94	0.932	0.947	0.888	0.885	0.883	0.87	0.876	0.869
CK_14_1	0.847	0.835	0.844	0.958	0.965	0.846	0.957	0.952	0.956	0.958	0.956	0.956	0.946	0.934	0.937	0.945	0.943	0.951	1	0.989	0.987	0.965	0.964	0.956	0.951	0.95	0.946	0.943	0.942	0.95	0.957	0.959	0.955	0.953	0.963	0.958	0.948	0.954	0.945	0.942	0.934	0.949	0.908	0.901	0.91	0.897	0.9	0.894
CK_14_2	0.854	0.84	0.849	0.964	0.967	0.855	0.958	0.96	0.96	0.961	0.955	0.959	0.941	0.927	0.929	0.94	0.938	0.951	0.989	1	0.99	0.967	0.966	0.954	0.947	0.946	0.943	0.935	0.932	0.943	0.962	0.962	0.956	0.95	0.961	0.953	0.947	0.953	0.941	0.945	0.937	0.953	0.906	0.899	0.906	0.897	0.9	0.896
CK_14_3	0.847	0.833	0.842	0.963	0.967	0.851	0.954	0.954	0.956	0.958	0.954	0.958	0.937	0.924	0.928	0.935	0.933	0.945	0.987	0.99	1	0.961	0.961	0.95	0.943	0.944	0.94	0.932	0.929	0.938	0.958	0.959	0.954	0.943	0.954	0.948	0.952	0.952	0.94	0.943	0.936	0.95	0.904	0.901	0.902	0.894	0.898	0.893
T6_1	0.834	0.823	0.83	0.936	0.942	0.828	0.972	0.963	0.967	0.963	0.961	0.959	0.974	0.968	0.964	0.972	0.971	0.978	0.965	0.967	0.961	1	0.992	0.989	0.977	0.98	0.976	0.971	0.969	0.975	0.981	0.981	0.981	0.973	0.979	0.978	0.962	0.968	0.961	0.956	0.948	0.963	0.904	0.903	0.899	0.89	0.896	0.889
T6_2	0.831	0.819	0.828	0.935	0.941	0.823	0.972	0.962	0.967	0.963	0.961	0.96	0.973	0.965	0.962	0.971	0.972	0.979	0.964	0.966	0.961	0.992	1	0.988	0.977	0.98	0.975	0.97	0.969	0.974	0.984	0.983	0.983	0.974	0.98	0.978	0.965	0.969	0.961	0.956	0.95	0.963	0.908	0.905	0.902	0.892	0.898	0.892
T6_3	0.819	0.81	0.818	0.924	0.933	0.812	0.969	0.95	0.959	0.956	0.959	0.953	0.978	0.976	0.976	0.977	0.977	0.975	0.956	0.954	0.95	0.989	0.988	1	0.984	0.986	0.985	0.978	0.978	0.976	0.973	0.975	0.98	0.97	0.972	0.979	0.964	0.967	0.965	0.946	0.938	0.953	0.891	0.896	0.884	0.873	0.88	0.872
T7_1	0.811	0.801	0.809	0.913	0.924	0.799	0.961	0.94	0.95	0.955	0.962	0.955	0.978	0.974	0.975	0.977	0.976	0.97	0.951	0.947	0.943	0.977	0.977	0.984	1	0.991	0.992	0.98	0.98	0.975	0.969	0.971	0.976	0.977	0.968	0.976	0.962	0.966	0.969	0.95	0.94	0.957	0.89	0.897	0.889	0.874	0.88	0.872
T7_2	0.807	0.796	0.805	0.915	0.925	0.803	0.966	0.944	0.954	0.956	0.961	0.955	0.977	0.975	0.975	0.978	0.977	0.973	0.95	0.946	0.944	0.98	0.98	0.986	0.991	1	0.992	0.981	0.982	0.977	0.973	0.976	0.98	0.975	0.97	0.979	0.966	0.97	0.971	0.952	0.945	0.957	0.894	0.902	0.889	0.875	0.882	0.874
T7_3	0.806	0.796	0.803	0.91	0.921	0.798	0.961	0.938	0.949	0.952	0.959	0.952	0.977	0.974	0.977	0.977	0.976	0.968	0.946	0.943	0.94	0.976	0.975	0.985	0.992	0.992	1	0.981	0.981	0.974	0.968	0.97	0.976	0.974	0.965	0.974	0.962	0.966	0.969	0.947	0.938	0.954	0.886	0.897	0.884	0.869	0.876	0.868
T8_1	0.804	0.796	0.803	0.904	0.915	0.792	0.952	0.929	0.941	0.942	0.944	0.935	0.974	0.974	0.972	0.976	0.977	0.967	0.943	0.935	0.932	0.971	0.97	0.978	0.98	0.981	0.981	1	0.994	0.99	0.966	0.969	0.976	0.97	0.965	0.974	0.964	0.969	0.974	0.947	0.94	0.951	0.906	0.913	0.9	0.881	0.887	0.878
T8_2	0.802	0.795	0.802	0.902	0.913	0.787	0.952	0.928	0.94	0.941	0.944	0.935	0.974	0.974	0.973	0.976	0.976	0.966	0.942	0.932	0.929	0.969	0.969	0.978	0.98	0.982	0.981	0.994	1	0.989	0.964	0.967	0.974	0.968	0.963	0.973	0.961	0.967	0.972	0.943	0.937	0.946	0.901	0.909	0.896	0.877	0.883	0.873
T8_3	0.814	0.806	0.813	0.913	0.922	0.803	0.955	0.939	0.947	0.947	0.945	0.937	0.973	0.97	0.966	0.974	0.974	0.971	0.95	0.943	0.938	0.975	0.974	0.976	0.975	0.977	0.974	0.99	0.989	1	0.973	0.975	0.978	0.971	0.973	0.977	0.965	0.973	0.972	0.955	0.949	0.958	0.919	0.919	0.913	0.894	0.899	0.891
T9_1	0.834	0.819	0.828	0.934	0.939	0.826	0.965	0.959	0.962	0.958	0.953	0.955	0.965	0.955	0.95	0.963	0.965	0.976	0.957	0.962	0.958	0.981	0.984	0.973	0.969	0.973	0.968	0.966	0.964	0.973	1	0.992	0.99	0.968	0.975	0.971	0.968	0.976	0.965	0.967	0.962	0.972	0.918	0.917	0.913	0.9	0.905	0.9
T9_2	0.832	0.818	0.827	0.936	0.941	0.825	0.966	0.958	0.962	0.959	0.956	0.956	0.965	0.957	0.955	0.966	0.966	0.974	0.959	0.962	0.959	0.981	0.983	0.975	0.971	0.976	0.97	0.969	0.967	0.975	0.992	1	0.991	0.967	0.976	0.974	0.972	0.978	0.968	0.968	0.965	0.972	0.926	0.926	0.92	0.908	0.914	0.907
T9_3	0.824	0.81	0.819	0.928	0.935	0.816	0.967	0.954	0.96	0.956	0.956	0.955	0.973	0.967	0.964	0.972	0.973	0.977	0.955	0.956	0.954	0.981	0.983	0.98	0.976	0.98	0.976	0.976	0.974	0.978	0.99	0.991	1	0.967	0.973	0.975	0.971	0.975	0.969	0.96	0.955	0.965	0.911	0.915	0.904	0.891	0.898	0.89
CK_21_1	0.81	0.8	0.807	0.911	0.919	0.803	0.949	0.937	0.944	0.942	0.94	0.935	0.961	0.953	0.95	0.963	0.961	0.964	0.953	0.95	0.943	0.973	0.974	0.97	0.977	0.975	0.974	0.97	0.968	0.971	0.968	0.967	0.967	1	0.98	0.979	0.962	0.969	0.973	0.958	0.95	0.965	0.907	0.907	0.907	0.893	0.897	0.891
CK_21_2	0.825	0.815	0.822	0.928	0.934	0.822	0.961	0.955	0.959	0.954	0.947	0.944	0.959	0.95	0.946	0.961	0.962	0.966	0.963	0.961	0.954	0.979	0.98	0.972	0.968	0.97	0.965	0.965	0.963	0.973	0.975	0.976	0.973	0.98	1	0.988	0.968	0.971	0.963	0.964	0.957	0.969	0.925	0.921	0.929	0.918	0.921	0.917
CK_21_3	0.815	0.806	0.814	0.92	0.929	0.809	0.961	0.947	0.955	0.95	0.948	0.942	0.965	0.962	0.959	0.968	0.968	0.966	0.958	0.953	0.948	0.978	0.978	0.979	0.976	0.979	0.974	0.974	0.973	0.977	0.971	0.974	0.975	0.979	0.988	1	0.97	0.974	0.97	0.96	0.952	0.963	0.913	0.917	0.915	0.905	0.909	0.903
T10_1	0.817	0.806	0.813	0.924	0.93	0.815	0.948	0.938	0.945	0.94	0.937	0.934	0.947	0.941	0.943	0.949	0.951	0.95	0.948	0.947	0.952	0.962	0.965	0.964	0.962	0.966	0.962	0.964	0.961	0.965	0.968	0.972	0.971	0.962	0.968	0.97	1	0.981	0.978	0.966	0.962	0.967	0.924	0.937	0.922	0.912	0.917	0.91
T10_2	0.816	0.804	0.812	0.928	0.935	0.817	0.952	0.943	0.949	0.944	0.939	0.938	0.949	0.942	0.943	0.954	0.954	0.956	0.954	0.953	0.952	0.968	0.969	0.967	0.966	0.97	0.966	0.969	0.967	0.973	0.976	0.978	0.975	0.969	0.971	0.974	0.981	1	0.989	0.977	0.976	0.976	0.934	0.945	0.93	0.915	0.92	0.913
T10_3	0.806	0.797	0.804	0.914	0.922	0.802	0.943	0.928	0.938	0.933	0.932	0.928	0.948	0.945	0.946	0.954	0.954	0.95	0.945	0.941	0.94	0.961	0.961	0.965	0.969	0.971	0.969	0.974	0.972	0.972	0.965	0.968	0.969	0.973	0.963	0.97	0.978	0.989	1	0.968	0.966	0.967	0.921	0.937	0.917	0.9	0.906	0.899
T11_1	0.81	0.797	0.805	0.915	0.918	0.81	0.931	0.931	0.932	0.931	0.925	0.926	0.928	0.917	0.918	0.932	0.932	0.94	0.942	0.945	0.943	0.956	0.956	0.946	0.95	0.952	0.947	0.947	0.943	0.955	0.967	0.968	0.96	0.958	0.964	0.96	0.966	0.977	0.968	1	0.99	0.991	0.951	0.959	0.95	0.94	0.945	0.941
T11_2	0.797	0.782	0.791	0.911	0.914	0.806	0.925	0.924	0.927	0.923	0.916	0.917	0.918	0.906	0.907	0.924	0.923	0.932	0.934	0.937	0.936	0.948	0.95	0.938	0.94	0.945	0.938	0.94	0.937	0.949	0.962	0.965	0.955	0.95	0.957	0.952	0.962	0.976	0.966	0.99	1	0.986	0.956	0.962	0.951	0.938	0.943	0.939
T11_3	0.815	0.801	0.81	0.922	0.926	0.817	0.939	0.939	0.941	0.938	0.933	0.934	0.937	0.924	0.925	0.938	0.939	0.947	0.949	0.953	0.95	0.963	0.963	0.953	0.957	0.957	0.954	0.951	0.946	0.958	0.972	0.972	0.965	0.965	0.969	0.963	0.967	0.976	0.967	0.991	0.986	1	0.947	0.949	0.946	0.936	0.94	0.937
T12_1	0.793	0.782	0.789	0.895	0.897	0.792	0.891	0.894	0.899	0.891	0.88	0.877	0.875	0.861	0.869	0.883	0.881	0.888	0.908	0.906	0.904	0.904	0.908	0.891	0.89	0.894	0.886	0.906	0.901	0.919	0.918	0.926	0.911	0.907	0.925	0.913	0.924	0.934	0.921	0.951	0.956	0.947	1	0.971	0.976	0.967	0.97	0.965
T12_2	0.784	0.773	0.779	0.886	0.887	0.781	0.889	0.889	0.895	0.887	0.877	0.875	0.874	0.866	0.874	0.888	0.886	0.885	0.901	0.899	0.901	0.903	0.905	0.896	0.897	0.902	0.897	0.913	0.909	0.919	0.917	0.926	0.915	0.907	0.921	0.917	0.937	0.945	0.937	0.959	0.962	0.949	0.971	1	0.97	0.962	0.968	0.962
T12_3	0.807	0.796	0.803	0.89	0.892	0.789	0.885	0.891	0.893	0.893	0.881	0.879	0.871	0.856	0.862	0.88	0.88	0.883	0.91	0.906	0.902	0.899	0.902	0.884	0.889	0.889	0.884	0.9	0.896	0.913	0.913	0.92	0.904	0.907	0.929	0.915	0.922	0.93	0.917	0.95	0.951	0.946	0.976	0.97	1	0.975	0.976	0.974
T13_1	0.81	0.799	0.806	0.892	0.89	0.786	0.882	0.893	0.895	0.885	0.869	0.87	0.857	0.843	0.852	0.867	0.866	0.87	0.897	0.897	0.894	0.89	0.892	0.873	0.874	0.875	0.869	0.881	0.877	0.894	0.9	0.908	0.891	0.893	0.918	0.905	0.912	0.915	0.9	0.94	0.938	0.936	0.967	0.962	0.975	1	0.993	0.993
T13_2	0.812	0.801	0.807	0.895	0.893	0.788	0.888	0.897	0.899	0.889	0.875	0.875	0.863	0.849	0.859	0.874	0.872	0.876	0.9	0.9	0.898	0.896	0.898	0.88	0.88	0.882	0.876	0.887	0.883	0.899	0.905	0.914	0.898	0.897	0.921	0.909	0.917	0.92	0.906	0.945	0.943	0.94	0.97	0.968	0.976	0.993	1	0.993
T13_3	0.81	0.798	0.805	0.89	0.888	0.785	0.881	0.893	0.894	0.883	0.868	0.869	0.854	0.84	0.848	0.864	0.863	0.869	0.894	0.896	0.893	0.889	0.892	0.872	0.872	0.874	0.868	0.878	0.873	0.891	0.9	0.907	0.89	0.891	0.917	0.903	0.91	0.913	0.899	0.941	0.939	0.937	0.965	0.962	0.974	0.993	0.993	1
