# Supplementary material for: Transcriptome analysis of substrate temperature effects on adventitious root formation in peach rootstocks
Source: PeerJ. 2025 Sep 5;13:e20015. doi: 10.7717/peerj.20015 (PMC12422280; doi:10.7717/peerj.20015)
Supplement: Supplemental Information 1 [file peerj-13-20015-s001.zip › Figure 2b.xls]

## Sheet: Figure 2b
Figure 2b 2D result plots of principal component analysis for various samples. Each point in the plot represents a sample, and its position reflects its scores along the first two principal components.
pc1	pc2	sample	group
-52.3337	-19.8672	CK1	CT0
-53.7149	-21.2299	CK2	CT0
-52.2629	-20.7206	CK3	CT0
-18.5596	-6.3032	T1_1	CT1
-14.9705	-7.48438	T1_2	CT1
-29.233	-9.29496	T1_3	CT1
0.681871304994376	-12.4449	T2_1	CT2
-8.02823	-8.82921	T2_2	CT2
-4.79076	-8.99247	T2_3	CT2
-3.51792	-11.837	T3_1	CT3
1.39525289955953	-14.4212	T3_2	CT3
-1.06712	-14.0362	T3_3	CT3
13.9082716882362	-15.4568	T4_1	CT4
16.2984867349944	-17.56	T4_2	CT4
14.8579322064237	-15.6097	T4_3	CT4
14.7046701827864	-11.4835	T5_1	CT5
15.0907071293992	-11.5814	T5_2	CT5
11.9249742283373	-10.8589	T5_3	CT5
-2.23868	-3.35822	CK_14_1	CT6
-4.59008	-3.59411	CK_14_2	CT6
-4.18532	-2.84855	CK_14_3	CT6
8.86927155670162	-6.31425	T6_1	CT7
9.40080522686288	-5.14381	T6_2	CT7
13.8945554896028	-9.17996	T6_3	CT7
15.9650382349311	-7.44481	T7_1	CT8
16.8179655479162	-6.65991	T7_2	CT8
17.2031677124876	-7.78739	T7_3	CT8
16.8815615598331	-2.75276	T8_1	CT9
17.3253163812546	-3.82754	T8_2	CT9
13.467972622452	-0.321352	T8_3	CT9
7.4445144003589	-0.591613	T9_1	CT10
7.64649264163337	1.14611579192032	T9_2	CT10
11.5030507153012	-3.01727	T9_3	CT10
12.7048392058248	0.613780314146601	CK_21_1	CT11
7.09973978836861	3.94271206603446	CK_21_2	CT11
11.6490306300426	1.03017835851374	CK_21_3	CT11
7.70583088665337	7.10794733204532	T10_1	CT12
8.62634876443361	8.37372930735062	T10_2	CT12
11.7146477711408	6.64350714849228	T10_3	CT12
4.1780916367171	18.9648706913167	T11_1	CT13
4.77055061540757	21.9833272161341	T11_2	CT13
4.58051260714343	15.4771602178374	T11_3	CT13
-7.51301	34.4702295269754	T12_1	CT14
-3.50659	35.2021384600566	T12_2	CT14
-10.8954	34.9490673929199	T12_3	CT14
-15.9153	37.1018054292745	T13_1	CT15
-14.6955	36.3021833728801	T13_2	CT15
-16.2929	37.5440165260989	T13_3	CT15
