# Supplementary material for: Transcriptome analysis of substrate temperature effects on adventitious root formation in peach rootstocks
Source: PeerJ. 2025 Sep 5;13:e20015. doi: 10.7717/peerj.20015 (PMC12422280; doi:10.7717/peerj.20015)
Supplement: Supplemental Information 1 [file peerj-13-20015-s001.zip › Figure 2c-d.xls]

## Sheet: Figure 2c-d
Figure 2c-d Violin plots and boxplots are used to visualize the distribution of gene expression levels within a sample.
FPKM_Interval	CK1	CK2	CK3	T1_1	T1_2	T1_3	T2_1	T2_2	T2_3	T3_1	T3_2	T3_3	T4_1	T4_2	T4_3	T5_1	T5_2	T5_3	CK_14_1	CK_14_2	CK_14_3	T6_1	T6_2	T6_3	T7_1	T7_2	T7_3	T8_1	T8_2	T8_3	T9_1	T9_2	T9_3	CK_21_1	CK_21_2	CK_21_3	T10_1	T10_2	T10_3	T11_1	T11_2	T11_3	T12_1	T12_2	T12_3	T13_1	T13_2	T13_3
0~1	11627(43.1%)	11663(43.23%)	11522(42.71%)	10821(40.11%)	10739(39.81%)	12482(46.27%)	10491(38.89%)	10725(39.75%)	10585(39.24%)	10620(39.37%)	10557(39.13%)	10592(39.26%)	10302(38.19%)	10271(38.07%)	10270(38.07%)	10088(37.39%)	10194(37.79%)	10197(37.8%)	10307(38.21%)	10382(38.48%)	10399(38.55%)	10266(38.05%)	10174(37.71%)	10205(37.83%)	10171(37.7%)	10170(37.7%)	10200(37.81%)	10031(37.18%)	9996(37.05%)	10105(37.46%)	10363(38.41%)	10303(38.19%)	10342(38.33%)	9923(36.78%)	10285(38.12%)	10174(37.71%)	10227(37.91%)	9924(36.79%)	9806(36.35%)	10139(37.58%)	9998(37.06%)	10207(37.83%)	10229(37.92%)	10063(37.3%)	10402(38.56%)	10538(39.06%)	10467(38.8%)	10542(39.08%)
1~3	2325(8.62%)	2361(8.75%)	2430(9.01%)	2493(9.24%)	2527(9.37%)	1901(7.05%)	2546(9.44%)	2504(9.28%)	2516(9.33%)	2500(9.27%)	2480(9.19%)	2443(9.06%)	2509(9.3%)	2544(9.43%)	2505(9.29%)	2572(9.53%)	2495(9.25%)	2506(9.29%)	2570(9.53%)	2579(9.56%)	2578(9.56%)	2538(9.41%)	2550(9.45%)	2545(9.43%)	2596(9.62%)	2597(9.63%)	2566(9.51%)	2600(9.64%)	2642(9.79%)	2574(9.54%)	2535(9.4%)	2521(9.34%)	2501(9.27%)	2635(9.77%)	2518(9.33%)	2556(9.47%)	2618(9.7%)	2686(9.96%)	2662(9.87%)	2600(9.64%)	2641(9.79%)	2586(9.59%)	2517(9.33%)	2563(9.5%)	2487(9.22%)	2382(8.83%)	2439(9.04%)	2436(9.03%)
3~15	5527(20.49%)	5447(20.19%)	5530(20.5%)	6174(22.89%)	6221(23.06%)	5459(20.24%)	6399(23.72%)	6262(23.21%)	6350(23.54%)	6421(23.8%)	6338(23.49%)	6436(23.86%)	6560(24.32%)	6530(24.2%)	6540(24.24%)	6683(24.77%)	6677(24.75%)	6662(24.69%)	6513(24.14%)	6452(23.92%)	6431(23.84%)	6557(24.3%)	6620(24.54%)	6525(24.19%)	6530(24.2%)	6550(24.28%)	6507(24.12%)	6679(24.76%)	6683(24.77%)	6656(24.67%)	6490(24.06%)	6539(24.24%)	6536(24.23%)	6728(24.94%)	6534(24.22%)	6579(24.39%)	6644(24.63%)	6672(24.73%)	6778(25.12%)	6611(24.51%)	6669(24.72%)	6597(24.45%)	6534(24.22%)	6616(24.52%)	6494(24.07%)	6440(23.87%)	6485(24.04%)	6403(23.73%)
15~60	5499(20.38%)	5474(20.29%)	5489(20.35%)	5452(20.21%)	5496(20.37%)	4817(17.86%)	5651(20.95%)	5512(20.43%)	5602(20.77%)	5564(20.62%)	5750(21.31%)	5685(21.07%)	5794(21.48%)	5746(21.3%)	5783(21.44%)	5781(21.43%)	5801(21.5%)	5814(21.55%)	5651(20.95%)	5629(20.87%)	5631(20.87%)	5752(21.32%)	5793(21.47%)	5790(21.46%)	5780(21.42%)	5794(21.48%)	5835(21.63%)	5803(21.51%)	5782(21.43%)	5751(21.32%)	5752(21.32%)	5791(21.47%)	5731(21.24%)	5825(21.59%)	5764(21.37%)	5775(21.41%)	5625(20.85%)	5839(21.64%)	5875(21.78%)	5781(21.43%)	5801(21.5%)	5750(21.31%)	5752(21.32%)	5839(21.64%)	5742(21.28%)	5748(21.31%)	5721(21.21%)	5715(21.18%)
>60	2000(7.41%)	2033(7.54%)	2007(7.44%)	2038(7.55%)	1995(7.39%)	2319(8.6%)	1891(7.01%)	1975(7.32%)	1925(7.14%)	1873(6.94%)	1853(6.87%)	1822(6.75%)	1813(6.72%)	1887(6.99%)	1880(6.97%)	1854(6.87%)	1811(6.71%)	1799(6.67%)	1937(7.18%)	1936(7.18%)	1939(7.19%)	1865(6.91%)	1841(6.82%)	1913(7.09%)	1901(7.05%)	1867(6.92%)	1870(6.93%)	1865(6.91%)	1875(6.95%)	1892(7.01%)	1838(6.81%)	1824(6.76%)	1868(6.92%)	1867(6.92%)	1877(6.96%)	1894(7.02%)	1864(6.91%)	1857(6.88%)	1857(6.88%)	1847(6.85%)	1869(6.93%)	1838(6.81%)	1946(7.21%)	1897(7.03%)	1853(6.87%)	1870(6.93%)	1866(6.92%)	1882(6.98%)
