# Supplementary material for: Transcriptome analysis of substrate temperature effects on adventitious root formation in peach rootstocks
Source: PeerJ. 2025 Sep 5;13:e20015. doi: 10.7717/peerj.20015 (PMC12422280; doi:10.7717/peerj.20015)
Supplement: Supplemental Information 1 [file peerj-13-20015-s001.zip › Figure 3a.xls]

## Sheet: Figure 3a
Figure 3a The number of up and down-regulated DEGs between the 12 comparisons.
compare	all	up	down	threshold
CT15vsCT11	4578	1901	2677	DESeq2 padj<=0.05 |log2FoldChange|>=1.0
CT14vsCT11	3386	1645	1741	DESeq2 padj<=0.05 |log2FoldChange|>=1.0
CT13vsCT11	1489	653	836	DESeq2 padj<=0.05 |log2FoldChange|>=1.0
CT12vsCT11	679	368	311	DESeq2 padj<=0.05 |log2FoldChange|>=1.0
CT10vsCT11	799	225	574	DESeq2 padj<=0.05 |log2FoldChange|>=1.0
CT9vsCT11	886	499	387	DESeq2 padj<=0.05 |log2FoldChange|>=1.0
CT8vsCT11	716	200	516	DESeq2 padj<=0.05 |log2FoldChange|>=1.0
CT7vsCT11	543	206	337	DESeq2 padj<=0.05 |log2FoldChange|>=1.0
CT5vsCT11	1182	475	707	DESeq2 padj<=0.05 |log2FoldChange|>=1.0
CT4vsCT11	1683	571	1112	DESeq2 padj<=0.05 |log2FoldChange|>=1.0
CT3vsCT11	2041	587	1454	DESeq2 padj<=0.05 |log2FoldChange|>=1.0
CT2vsCT11	1729	557	1172	DESeq2 padj<=0.05 |log2FoldChange|>=1.0
CT15vsCT6	4644	2213	2431	DESeq2 padj<=0.05 |log2FoldChange|>=1.0
CT14vsCT6	3594	1987	1607	DESeq2 padj<=0.05 |log2FoldChange|>=1.0
CT13vsCT6	2388	1436	952	DESeq2 padj<=0.05 |log2FoldChange|>=1.0
CT12vsCT6	2090	1340	750	DESeq2 padj<=0.05 |log2FoldChange|>=1.0
CT11vsCT6	1662	990	672	DESeq2 padj<=0.05 |log2FoldChange|>=1.0
CT10vsCT6	1724	813	911	DESeq2 padj<=0.05 |log2FoldChange|>=1.0
CT9vsCT6	2744	1635	1109	DESeq2 padj<=0.05 |log2FoldChange|>=1.0
CT8vsCT6	2671	1468	1203	DESeq2 padj<=0.05 |log2FoldChange|>=1.0
CT7vsCT6	1568	900	668	DESeq2 padj<=0.05 |log2FoldChange|>=1.0
CT5vsCT6	2700	1454	1246	DESeq2 padj<=0.05 |log2FoldChange|>=1.0
CT4vsCT6	3116	1523	1593	DESeq2 padj<=0.05 |log2FoldChange|>=1.0
CT3vsCT6	1584	557	1027	DESeq2 padj<=0.05 |log2FoldChange|>=1.0
CT2vsCT6	1562	609	953	DESeq2 padj<=0.05 |log2FoldChange|>=1.0
CT15vsCT1	3875	2154	1721	DESeq2 padj<=0.05 |log2FoldChange|>=1.0
CT14vsCT1	3215	1954	1261	DESeq2 padj<=0.05 |log2FoldChange|>=1.0
CT13vsCT1	2543	1558	985	DESeq2 padj<=0.05 |log2FoldChange|>=1.0
CT12vsCT1	2472	1484	988	DESeq2 padj<=0.05 |log2FoldChange|>=1.0
CT11vsCT1	2355	1301	1054	DESeq2 padj<=0.05 |log2FoldChange|>=1.0
CT10vsCT1	2194	1111	1083	DESeq2 padj<=0.05 |log2FoldChange|>=1.0
CT9vsCT1	3358	1899	1459	DESeq2 padj<=0.05 |log2FoldChange|>=1.0
CT8vsCT1	3242	1747	1495	DESeq2 padj<=0.05 |log2FoldChange|>=1.0
CT7vsCT1	2276	1256	1020	DESeq2 padj<=0.05 |log2FoldChange|>=1.0
CT6vsCT1	757	431	326	DESeq2 padj<=0.05 |log2FoldChange|>=1.0
CT5vsCT1	3104	1617	1487	DESeq2 padj<=0.05 |log2FoldChange|>=1.0
CT4vsCT1	3387	1678	1709	DESeq2 padj<=0.05 |log2FoldChange|>=1.0
CT3vsCT1	1358	544	814	DESeq2 padj<=0.05 |log2FoldChange|>=1.0
CT2vsCT1	716	327	389	DESeq2 padj<=0.05 |log2FoldChange|>=1.0
CT15vsCT0	8086	4915	3171	DESeq2 padj<=0.05 |log2FoldChange|>=1.0
CT14vsCT0	7800	4945	2855	DESeq2 padj<=0.05 |log2FoldChange|>=1.0
CT13vsCT0	7709	5083	2626	DESeq2 padj<=0.05 |log2FoldChange|>=1.0
CT12vsCT0	7327	5005	2322	DESeq2 padj<=0.05 |log2FoldChange|>=1.0
CT11vsCT0	6861	4781	2080	DESeq2 padj<=0.05 |log2FoldChange|>=1.0
CT10vsCT0	6812	4589	2223	DESeq2 padj<=0.05 |log2FoldChange|>=1.0
CT9vsCT0	7286	5061	2225	DESeq2 padj<=0.05 |log2FoldChange|>=1.0
CT8vsCT0	7131	4806	2325	DESeq2 padj<=0.05 |log2FoldChange|>=1.0
CT7vsCT0	6757	4685	2072	DESeq2 padj<=0.05 |log2FoldChange|>=1.0
CT6vsCT0	6312	4251	2061	DESeq2 padj<=0.05 |log2FoldChange|>=1.0
CT5vsCT0	6833	4742	2091	DESeq2 padj<=0.05 |log2FoldChange|>=1.0
CT4vsCT0	6755	4555	2200	DESeq2 padj<=0.05 |log2FoldChange|>=1.0
CT3vsCT0	5949	3907	2042	DESeq2 padj<=0.05 |log2FoldChange|>=1.0
CT2vsCT0	5901	4013	1888	DESeq2 padj<=0.05 |log2FoldChange|>=1.0
CT1vsCT0	4141	2629	1512	DESeq2 padj<=0.05 |log2FoldChange|>=1.0
