# Supplementary material for: Transcriptome analysis of substrate temperature effects on adventitious root formation in peach rootstocks
Source: PeerJ. 2025 Sep 5;13:e20015. doi: 10.7717/peerj.20015 (PMC12422280; doi:10.7717/peerj.20015)
Supplement: Supplemental Information 1 [file peerj-13-20015-s001.zip › Figure 3b.xls]

## Sheet: Figure 3b
Figure 3b Heatmap analysis was conducted for 14,380 differentially expressed genes across various comparisons.
gene_id	CK1	CK2	CK3	T1_1	T1_2	T1_3	T2_1	T2_2	T2_3	T3_1	T3_2	T3_3	T4_1	T4_2	T4_3	T5_1	T5_2	T5_3	CK_14_1	CK_14_2	CK_14_3	T6_1	T6_2	T6_3	T7_1	T7_2	T7_3	T8_1	T8_2	T8_3	T9_1	T9_2	T9_3	CK_21_1	CK_21_2	CK_21_3	T10_1	T10_2	T10_3	T11_1	T11_2	T11_3	T12_1	T12_2	T12_3	T13_1	T13_2	T13_3	gene_name
18785670	121.618631389961	85.0126094097084	91.5499651756564	45.082025865997	32.8661439712887	65.8633504371161	30.7207757128282	32.4598231595795	31.4341350826806	20.3442170171519	11.2762430540471	11.7667692619464	35.9543648183026	38.9101703547835	32.8956073024529	71.676875293185	79.1046850118108	77.477550536308	5.72319051708562	7.39334274073916	5.90825060626434	6.65962390893016	8.13180929760213	5.67619609867867	3.88109492898666	5.60022195261366	4.29800950489187	11.9166554771513	10.730913933939	12.2274828886912	12.7090858919923	11.886784274078	14.6528861498448	4.52859997238116	4.51581761523225	4.16591480443363	6.70935998999003	5.53539572575355	6.12266906413749	6.62169540955199	5.78656583049482	7.1149495355466	47.3281122023161	57.1240806911947	54.1017246643315	242.189995169492	255.923033579833	256.671409269549	LOC18785670
18767634	0.049296726514962	0	0.0734166496062442	5.53266890438534	7.62067776810791	4.4885607679951	5.84193120512455	2.38932271013063	6.47470776832102	3.89819089399951	5.48288838366927	3.06269372027891	7.0137188803194	8.30244896042653	11.1239915686022	10.8570555826038	9.10439265702832	6.56921326927795	18.0854139047398	12.8701988715884	19.4306020470272	7.12407982242003	7.40619227820013	9.56512155223474	11.6829614079812	14.1455606285215	13.1564409997532	12.7011061731315	12.9726556508773	11.1496382119771	10.7295534784211	19.6953546570216	16.0265025541821	11.1825542499821	11.5000701832414	13.7114815293331	31.2409251132417	31.1410242187884	38.245072230633	31.503989313907	42.4744151059125	23.8577606557154	140.385741986713	149.963672269289	95.5272808347612	100.260620022451	110.629322824308	112.056339791804	LOC18767634
18785550	7.7205719681314	6.15349433291421	6.28860303266866	14.0209551555635	16.8582715424338	34.4427216738541	11.2993653232563	9.7789056686796	10.7269949143506	10.2714622241075	9.64955510730404	10.9559232997457	9.2729714838471	8.97617944687856	9.34055595916413	10.3298472122657	14.3079215307002	10.3339541582755	37.7345508866358	38.9959209458723	48.9277899307521	24.671412820007	22.3190379546986	19.474907531809	18.9185617184809	17.4414993074337	16.7845265350192	20.0781224451817	20.5195810476939	23.2094212277144	15.6844590035914	14.6363227714938	14.7218229088377	25.9194559223041	28.4166760265502	25.341929351888	8.51316330170882	10.8200321462378	9.52995268303682	10.4815327547979	10.631192648172	9.68177857166365	6.13310195424979	7.16259493164328	5.01820870708076	1.29654834950681	1.82634861570152	1.92691962487604	LOC18785550
novel.489	92.4732812006855	74.6363380256541	69.7541410091073	315.403605284358	215.600107784089	300.292618407035	96.8576190471673	118.247093307485	145.716178701425	27.7082293616745	15.3692560578703	18.6823111626616	11.885644603151	12.0476204412867	9.41558582878019	18.7883167380064	12.3668201344474	20.5236191834333	57.2852814265016	76.0323241608337	48.9981168204416	51.872131347126	45.9417899881433	30.6806135413852	11.0662684481007	14.7430527247586	17.023272178256	17.2455770125633	14.0172358613323	19.3771953631857	52.7661859919951	45.0918746076779	53.3869021026091	37.1388257243342	35.5679589019993	41.6120788847635	26.6958482519044	58.2482059623392	54.3277648151376	102.825123641264	124.252013288264	102.746367080089	216.796514777999	219.331691771036	157.157552048736	291.904047544438	266.348347656735	308.74741609387	-
18766581	13.4252656709208	12.8366288818192	11.7136479577479	100.271343909798	82.8009429013368	59.5187383121831	35.9069047412245	54.1819861070168	51.3671113569179	40.7776310017889	38.5157454707615	41.0687786064023	22.9089722566224	20.8224380025662	25.1071027452045	23.5298543758708	26.1550989196499	25.4915051977988	59.2273315207008	63.6789625584227	60.490682199018	45.6419454884703	47.3108	42.4557216500738	34.6392936787442	32.6180337361431	34.6252410264753	30.7983117847962	26.9285468993293	31.8100266328121	34.5420484004412	34.9346849737156	32.366507096097	46.1425812252581	46.3907565401325	44.5962870349212	60.285555347344	60.4047599693869	61.319303673083	89.6270991373215	102.47196914888	80.3988744154588	128.088824211578	149.789220491715	115.267392092312	160.971816784687	155.40203181417	159.353531300869	LOC18766581
109950660	657.09192465184	558.493210652943	691.219630282568	1601.33123460668	1405.31248227501	702.041756108901	1088.2360294579	1126.17092289308	1123.52	939.662381661078	1034.80527602234	1278.37014228182	1036.29816951946	1164.87635357117	1064.84941827326	1370.83403628485	1072.23505268378	1398.06743213582	1521.15217709696	1677.14269528991	2034.98646655654	1213.14026612201	1320.82543444547	1125.58201587202	1167.55185884819	1059.00571005576	978.881757342458	1073.19954177837	1106.82162796538	1185.97763813025	1503.19844299702	1602.6160463391	1439.53694821415	1125.88482547635	1040.18011268555	1038.21562775868	1870.58209617368	1449.1857154649	1369.04582547918	1901.29929546949	1939.85981727662	1836.59865257431	2747.1467842434	3205.61894115984	2626.24078692021	3767.40596006355	3745.6665416931	4011.24638362635	LOC109950660
18774142	11.6648073220732	13.1460952065778	13.066246887083	57.8570799573824	49.135216005411	41.6875026715096	29.1880539757743	37.8562023433549	36.4466892770589	35.0085736587564	29.3302546391131	29.234594276707	20.237719189149	21.5059793217865	22.3938257549367	20.6518896270777	21.8803857883038	24.3706794488545	33.0426056069917	40.5069835107472	42.2156573872392	29.672522544878	33.9820614782187	31.5348708466528	23.9488187938258	26.3630336524537	27.1424627771772	21.6946816472541	19.9773624152372	24.539459764961	23.4637847494303	26.6415661450326	23.8491348939273	28.4832827137667	30.6655880753775	31.5228204320927	48.7618152593109	37.7254602953532	37.3029686533123	64.5621623791865	78.4293440459487	57.4729019023187	105.760256190225	132.826839497384	95.1262176121566	139.428180713794	132.363342060182	143.206432860812	LOC18774142
18767792	250.089081647236	253.100863968411	266.332845057656	720.467830286361	567.543659388193	331.412058829329	232.733446546561	324.715967863238	333.004447396119	230.976327961295	225.86586946168	231.014742641861	139.07653000153	124.11553219063	147.330892897653	172.477537387213	159.368909017959	182.714310711762	352.668225673818	433.848690328939	446.269427355007	257.400942592069	251.216047218927	210.011543795087	145.415263860234	137.747478025262	140.658649231975	133.249244294321	129.293525396657	140.527095004998	223.289602782841	257.727520985539	192.275405348519	216.492611879951	229.526950643136	196.88842182017	353.575901519193	344.83523548725	314.32844778482	474.54525602193	550.707457689171	458.810932044837	657.501571165509	592.228979126096	551.675830750472	905.312601866772	901.495964958259	978.79552854815	LOC18767792
18792321	308.859082450884	264.358185932135	281.763445484282	593.025987226434	395.36	687.305254653112	103.228658386516	229.738661095256	260.922488445353	94.3864684237409	62.648461431014	67.5404290650139	16.3852100600582	14.2161921207183	11.6823009357088	26.2388561341124	23.9292942438901	36.9507901830764	106.019148450652	149.953	113.072577277942	90.4767903781132	83.6430916233947	60.8514283683364	41.0457956984099	45.3249256065215	49.1840049461587	99.9895071233468	107.449022782114	75.801742813605	81.5853485503409	137.724260456443	85.3985886124111	93.3404545076562	104.39772475724	101.165597578537	108.69645053707	158.618412605462	160.346430667791	186.419263754002	202.722281178558	143.682254755797	334.611507069508	603.67506612616	334.757944255842	387.802011881954	414.934505200817	410.640670656186	LOC18792321
18786213	1733.80055550258	1170.65130568804	1516.88225676262	1147.67423957573	845.779442915519	476.827737464437	354.430012444908	402.560916819299	442.999640698979	346.263755068392	300.309478335591	314.189804471023	285.872372444645	292.249759297621	274.997128641955	415.096036329342	335.010119414462	483.353109274396	380.090436928843	385.436660595132	466.832848033264	287.998771179268	355.592208379949	257.612082933638	203.048446703471	264.223686628638	191.705542860152	178.274818760049	182.230214407406	192.368392076138	284.480504138799	226.978720336419	242.490020490404	240.924652509897	253.674259051224	226.384232981919	280.305353530597	289.496593174795	244.971842839153	460.422561659648	491.834006448728	447.023132843684	570.043242675049	510.126155330584	509.453686708634	873.413634584378	885.198843739395	925.783366021113	LOC18786213
18787438	605.560988509793	584.402526740872	615.084690401114	1535.25916516178	1355.10506911886	1302.54072992423	1134.95886785119	1301.64327941141	1189.96427593435	1301.69589775784	1118.01329061574	1254.84383369047	928.406716983489	719.394451219484	838.913004701267	1042.9848132361	1025.66304030379	1225.7178743692	1232.13302683144	1394.72313034739	1449.61568481349	1077.87598590775	974.70511528421	842.548228353259	796.334311261991	837.604625208518	815.939094895856	718.175854297671	687.231511885399	879.871936173391	1459.92196422506	1432.35485468431	1220.53994686559	701.969018673406	900.499826684113	735.278197010487	1136.68904450487	1071.5932144239	967.152412174655	1857.23275402373	1757.68661574541	1812.18023867076	2972.7061926032	3466.59942658121	3305.21363882225	4156.64851997604	4132.92218850595	4289.72093058363	LOC18787438
18777768	2.07176801127935	1.37499298607998	1.63429885901446	92.3379058273045	119.358925531304	41.155400722499	187.737632383524	114.307839500205	155.171044110756	103.37746986508	128.291431964419	96.8161933871598	225.658918814367	346.263676210039	368.872574452905	209.821332942887	227.900818815324	142.228600900335	107.885001103785	98.1100970450296	86.7309101540364	258.370720239772	272.997784511859	433.161615808113	341.13297165562	377.475277871749	454.868001565149	378.253410345756	350.230742857699	280.526457316614	170.654901037172	153.518433536477	208.41943610304	223.928034236452	176.850940329763	212.111090896568	138.792038410125	142.797968589426	159.395910564384	117.355409543541	119.731003243101	195.716641055178	62.6437366152386	52.7831661939588	49.400128623264	23.1515678645637	26.2562075144543	19.043490557583	LOC18777768
18776275	15.0647800296068	23.9166166049057	19.7569206698203	58.6001900107901	74.7825650100543	24.1832698998761	111.246794652004	66.9315624514321	87.1850867521444	86.2686653523142	113.767003685411	98.1695352557324	146.380578271348	167.295919905263	164.089991981539	133.929843838217	142.756282401609	113.536356815304	60.6760267142395	51.4778327333905	48.8883082337879	124.083622518833	139.780696101811	178.298707689695	142.10497677342	148.618755216556	171.949860660765	138.769799473916	148.074301279063	112.352939799886	73.2965412377351	69.3596172290045	88.7518682903173	128.026578336945	109.369599201378	127.54923491131	75.1425	80.0847714693379	95.0606388192342	73.9945616977933	82.3570954589882	102.087342873974	38.0244002465073	44.6121616450182	53.5930034715336	24.2960031922778	26.7980834939507	24.0325078362809	LOC18776275
18766147	135.372713514201	238.271446064473	137.877820420589	66.2797055196061	63.693475332188	66.2054332844685	251.952933417261	256.464082534373	156.226141561179	111.822637621096	78.4795384514603	90.3199661489864	272.824808263336	401.063431010365	261.443261605863	197.444979215363	198.462920542284	163.498965499303	64.4039406023503	60.6639419841191	78.2916198272462	189.189465208053	134.209755135648	246.256765120121	106.645499055092	113.429226129806	160.253066083439	297.263837895329	315.531342407973	264.878590776405	123.648131352597	167.134847585222	196.848648483103	81.7809074040148	78.6407485870915	103.239535735334	211.014830394441	199.521982744807	240.409507074028	34.9211029239313	31.3689761622922	37.6193334812872	12.8237832514493	52.7699768488879	3.21096683276805	2.75268853934736	5.14121013458166	3.77190658906712	LOC18766147
18789485	77.2511783368594	153.171342667965	87.0664914985074	45.4720396036223	48.4830324827247	51.982589942604	200.147870241495	174.439596267505	126.701156167429	80.2416452284095	62.2028485871439	66.1528128972693	247.27823154444	370.023798448409	263.018839696786	184.006254103448	183.599991621917	159.262467189371	51.5898335529057	43.5543530229541	51.6085047729807	175.76464238026	118.06030952847	246.634746402726	110.963289382712	101.395595144764	156.253308300681	284.840383910993	307.906468072106	230.138291596338	107.819197263597	147.627222157865	168.671023943912	65.8122836819903	54.4401692641544	82.2158315128934	162.423503739269	176.158421223809	219.339441666861	30.7781327137211	25.8039080902752	29.4961030535291	9.37753187883191	34.978947129426	3.3776322455008	3.17802368648979	3.3211916626673	2.35860446168948	LOC18789485
18790912	7.96901969978709	7.35763399083307	5.64271659463197	43.6152930739292	36.509585138054	41.6067017967997	14.0176934746518	22.7928811163777	20.9416038748731	11.6174155073085	10.9794492890948	11.3235739984214	8.00717110107014	6.14301825448343	8.41529454677528	7.77447589158885	8.33450650909486	10.244387164566	25.3735516194262	26.667903171244	31.6151110602096	25.1868608223775	24.6338241953643	25.0655099977162	12.119946640049	12.6616188941295	14.9845569473271	13.4774046828645	12.4741969247809	24.8843982558806	16.3920629140729	19.880886906405	12.8488138050946	12.0632722763379	16.9926985697962	14.1457791683013	33.6386910083143	27.6283591780918	26.7695644324691	54.6701572998003	61.8892691730489	52.7025178731872	163.448010717656	123.783186402629	78.882315477866	104.441377334979	111.742297675827	104.429346147311	LOC18790912
18790242	2.01960518310831	1.20455914876909	1.6633815708429	130.074385321909	102.463583191926	196.180933993871	81.6156099420746	89.7108363929401	58.3319886385712	66.1238750462362	68.8291996920573	90.2636082665268	136.977074032627	118.409667328904	114.64883311357	126.603068999947	127.073752985259	156.426021188924	65.8973113691588	60.7317896538616	53.6035803746361	78.5898022624665	82.446864770419	79.9262890531958	47.1195977867098	73.8171048833671	50.4787030125042	48.7344961139408	49.3961700594562	53.1700137200263	40.8670120150566	35.6648687682534	44.8507570929452	28.8296236285597	24.5233046721178	25.4784560942064	16.1152507426423	17.6818669321862	19.4319346790386	15.4847697408589	12.3617579388492	15.6585942017517	1.65092841520991	2.94185170931277	0.958523330111195	1.97205624442266	1.72763015575584	1.42111271794794	LOC18790242
18776343	11.9480396400716	15.3873240274314	12.4008673556927	44.6477238189598	36.7107749168522	24.575332381006	17.072731299645	23.096964932423	25.7410536910883	19.7170613855451	19.3656866216768	18.6428193946974	9.18630161877289	7.09671895380237	11.2856023140743	12.0787021089474	12.749949496672	12.4163765662096	33.1973365505525	31.4291034761044	34.2829293840324	22.1881304583841	23.7197376161812	18.2978382387116	15.9966007961018	17.0358123920327	15.9126848013357	14.0103307836546	13.2863703002008	15.5608967431831	17.3950269843121	19.6916967566953	13.0368745956628	23.3672238506748	24.9887535684979	20.7835730557646	28.8356657015078	28.4891388888177	27.0519184558815	44.2490383413475	53.172118873553	42.7729821866521	87.2056174889347	74.592577873959	72.4743700961657	95.7413328154337	90.6422582968161	96.4166413604374	LOC18776343
18790563	15.8780350157803	12.7435568720025	13.0821123806517	47.3995514122389	41.580365696463	17.5595293411176	39.9250245890495	42.7600122449601	52.8557701461128	35.976136936828	34.4983316657014	37.6151358270148	28.1903237659642	23.354505231158	35.0755712106709	26.648556592143	29.335401538847	29.1205990748237	62.7742570820679	62.8498328819135	70.9762230293012	61.7354168723875	81.5830595369231	49.7113534403268	55.0144360706269	52.1163150951832	54.1263422954041	78.5377007710345	72.6518831321694	74.4878342161045	73.0013987030083	80.1465906203624	69.8597897738291	101.248388232541	101.351698595579	67.9215463615784	142.00008982557	104.023898708638	114.379709944662	199.428217889834	195.448919326762	142.605175013506	379.709579248415	549.712074239091	466.361273133467	814.243413150728	768.09228308475	917.636904290143	LOC18790563
18784579	21.0699133072079	6.81927052808919	17.4233086367122	475.186085829014	463.413332959614	611.208764139526	245.113866910847	242.99078955379	204.674395948541	219.58450448197	265.537955793413	295.536229926415	265.890566585612	266.740193458107	280.128563026988	243.789865966327	245.438342251895	248.560243973712	372.629059999847	352.096720662762	365.000588365723	273.897797388256	235.690671803349	330.74745863272	208.070384004888	314.808395113213	259.732320420336	256.159912211001	246.936409976243	235.393539119285	233.979268521316	215.214088054058	260.244309997243	134.565338735596	126.600386530321	166.183551516457	159.479432227989	201.213259502685	192.655413129256	106.723295978127	83.3647	102.320984733596	23.4476441009047	37.6970760369144	22.4360076543059	15.0150768671232	17.4275771567141	12.2475878460334	LOC18784579
18787621	2119.83650773978	2226.76773595452	2122.90724788798	734.367910522262	662.733251576171	1279.14256534915	132.996999967657	219.926294909751	155.876902794649	271.817426295682	272.283134000998	357.693807897027	43.8949150688783	28.5580722691124	43.3080873082399	23.7560199853487	19.2740470693919	93.8132163150108	193.175145591625	249.681716545829	274.220577603394	53.538652490981	49.5818621249252	48.4795477399389	20.3980120610759	14.7352458892482	21.6078250651112	14.0076285975038	10.2348906378552	16.8381145914579	106.369514242063	109.600784536101	67.583397527149	20.9586081384225	21.9490389055959	16.2111479004519	137.924960160611	128.848040421418	94.8554570620932	135.523606917223	209.081120631209	156.449383833672	300.830699490229	165.675966767612	206.441321498547	125.115058333506	135.34	128.400227255418	LOC18787621
18785066	121.541929166199	75.4942269684777	95.872955584144	27.7952910397027	19.2896528426317	7.46070220057784	11.0408816137261	10.0699424564892	11.8643653925589	8.56882024297465	8.76181166068944	6.93399832177392	9.27626745464313	9.28248383241756	11.6372071338468	15.7946967107854	12.2316067940372	17.0592596605345	12.3256204128312	12.9225378533543	13.6255327016563	7.31680764944149	9.71524670560703	7.46532830102044	6.34604819677917	9.93060704270206	5.62638536719562	6.57346213076109	5.28170899583147	7.17178954821356	6.88608342564444	8.58695605339825	7.66112742772501	7.3766216678296	5.19546875812161	5.09493219728489	5.19144242840958	7.14694456797025	7.30778339392115	15.7102	13.7955413756796	15.2687713793842	25.7436968121298	32.0246841559859	26.8558275962223	69.3454929334496	80.8788776731741	67.9407706547976	LOC18785066
18768702	28.6305500790239	29.1522929707135	26.4036356677362	193.925952776738	168.440712109462	166.736708303712	71.9262132961652	107.09800727164	98.9689477617046	79.9768112492935	63.137267259677	59.906276947681	37.1732639565959	36.0185594126775	44.5513699010806	42.849850410837	43.1456585056148	50.3551579394771	130.448577698019	164.968279937466	181.036249981908	83.7532287923386	75.6435608729818	69.4054351085502	58.0282722872121	52.8088312573434	56.6825301795827	56.9917772954221	57.3156409892753	60.1754573924892	86.3746508112732	99.5077951166398	74.0405036812543	70.9427385255124	82.1300413754403	67.7167107194195	124.171434006513	106.998453309148	97.9173370594604	176.384637025385	206.403656909973	168.039846710562	268.14956495321	314.488045012038	252.738870727222	282.342266685566	281.293703033338	284.796458647219	LOC18768702
18768037	77.9858050605546	68.6545550144906	81.0391432812095	225.514718919688	196.940046087498	433.111486834629	178.583380587441	236.973809775251	195.294269821385	153.139312302804	128.57694702072	153.459724637558	94.0427273395217	73.3948937362162	86.6282489131533	119.399805974374	100.228437365802	127.568511068047	164.269158454186	213.146089067865	211.370567701496	139.287313530247	133.279907349661	110.791188872739	89.781905819099	98.103029396007	92.6913577288212	89.8346351484047	79.214697835151	106.511042709445	162.897929645819	165.816552868989	129.803842748068	115.800370397214	125.89757514459	114.165458842549	104.846101515422	129.963086262639	123.188127811394	189.688332139961	228.594793352655	196.063539897669	289.141807842794	318.230753196144	308.571490749924	512.925657314254	435.765461446432	480.780434654817	LOC18768037
109947182	2.96319121128187	3.42593027003002	3.47692693945783	3.57862	4.26953993044652	0	2.97758261821144	1.1097947014268	1.51033162482704	1.74782273515461	3.13161650823299	1.4937945255391	9.5474850090885	5.69816896517459	7.05911680715105	6.06664020392835	5.55658057273746	3.6695058941929	6.26350028638264	4.99705737033199	5.68912120928744	5.26953067128245	5.10346119753718	5.83738522017657	5.49520215634449	6.27347267915738	7.00916980705574	12.2578100295954	11.6086404034696	18.3225676811238	5.31670486604669	6.23482114637202	5.19215370992274	4.20830219738476	3.02097180878925	3.94008089923365	9.27619072701406	8.38106177205692	9.57532172507777	8.68419070105179	13.2220087047169	7.20085270560859	149.109	39.176520837365	54.4012365461528	59.5820455851634	66.5954837725588	52.7714	LOC109947182
18766064	5.30944548852246	2.34459700604149	4.02684191308246	11.1053678037439	11.8112079117101	15.8972740474111	5.09440556406781	6.52283312788093	6.27830033024585	2.13064918548963	1.97831823602774	1.70384192329628	3.73371034653958	3.05189564100112	4.17922745047079	5.57645652956897	6.45582437870273	7.35189938997837	19.1681087566293	18.7879335047594	26.8686767095619	31.9299202861351	28.2040510676739	19.8930689215365	6.85782080886583	10.1638818275116	8.24879125896241	18.4248	16.2798808949181	15.866980915195	51.3444435268807	55.7136795910074	46.0585321383525	14.7946608280411	12.5997814485912	9.19450441705982	72.3938847865993	73.7893962724468	70.205922847129	112.120416491062	127.269652117998	75.0332778367129	161.235064458169	349.275469821632	135.832316228683	126.854233790909	120.556685148092	108.096015607102	LOC18766064
18774793	56.1842381108428	76.599605218222	65.2592440944393	81.1415258966142	88.620395209198	90.2311952067605	92.7005560794375	55.2769139277742	81.8184944006668	106.332713431926	137.701609311601	100.809479721938	110.731769953496	131.257157055312	160.331127247903	97.0619344602331	110.004464292931	63.7689908655892	64.2788869427478	57.8844	57.2519148964809	65.1320945828789	64.9566275194609	89.6852431562572	117.900333792259	86.6861190383977	101.163528920808	76.6997415099764	77.716318354405	59.029003416856	42.3987534304783	43.742073301107	63.5081673057173	68.1241710779216	70.7763058919971	71.7930652855187	63.2796143400907	53.7145739004543	59.3034719134521	27.6315813355107	26.4461647650027	36.6150273357527	19.2624426844245	20.8085063159952	23.5539547725581	15.1824575098577	17.8113334287318	15.0300009737706	LOC18774793
18789997	0.0328864086157185	0	0	19.0947920009487	15.0496378327994	4.66769455526705	5.34775335655194	12.392917992839	9.52647465826526	9.06850655281184	11.9840135505827	6.85555466968744	7.06002531997708	4.68801121609123	10.1225748173321	5.9903399965211	7.65121412311019	4.90179232407269	19.3689011744656	17.8495437459268	19.7702025524366	16.2273548158422	21.5048470397417	18.2158510143309	21.9805929834929	22.5073248888586	30.5888887650573	15.9211395679896	13.3975636410956	15.8171689435584	17.9936823902152	26.7854286150104	15.5658068256202	21.0428570036921	16.0047205598625	20.0683907042354	27.1174077481301	38.6454697769732	42.0631665446985	106.289645615429	102.090453182908	85.8176253322362	121.27359242085	152.947528711085	101.398174544361	108.19039225096	116.784531380383	105.966382899527	LOC18789997
18778176	0.289251538646047	0.62561892728964	0.574368870906633	250.288980235849	185.961869999855	170.691903373415	71.7178583438397	169.535764805162	132.785256174546	132.503468929014	106.606009001492	84.5273169355065	33.0984815595878	27.6947022816753	51.6063900938703	63.1798355146303	51.388811276485	75.0918731411052	171.44634383588	183.208372048905	242.795581440572	86.7807236805617	112.839027080879	90.7302636831574	92.9212375080663	76.3962741179288	92.4947840403326	73.451290668104	72.9797175406721	104.828515401509	103.575471745005	124.694929735931	71.0251391366541	91.2587261065456	91.0190248920239	57.6645536467892	132.391511414516	138.072918412772	110.077827126847	333.96673862606	409.237297322457	355.289591568189	698.32924534267	799.770554795915	487.189982479433	726.831479374481	718.233762429953	732.118893688345	LOC18778176
18789067	9.17695624860868	9.78865031044492	8.16018676155323	26.8901328980786	23.0372231318619	11.1626629075107	29.760793407743	30.3451315896236	29.7188658146583	22.5261977404222	21.0610429511802	22.7829554866856	19.0794380908815	13.9892713080151	18.8411590198821	23.4718663552742	22.998729242408	23.5423561493236	27.5773074513571	29.9466288695957	26.7980188142761	28.5931443949244	28.264283001285	20.5706933641913	23.7383343225607	22.9262410558267	22.9698493130524	18.8058733055203	17.2170425349788	18.0915485109266	23.3867943502562	23.7297335345895	23.2510481381785	27.4979662915533	29.037954389117	29.1576733439708	19.4377270783809	25.5455142783212	23.9310596460736	37.5465012862949	32.8379637551738	36.0697002662501	57.6109937410669	61.4223403618684	64.458305379276	100.009424183483	94.8930167379018	108.54184345982	LOC18789067
18789866	82.7107841750477	59.9642373881324	73.935013167195	390.470250981806	340.442965625482	265.946268862455	66.1204125780603	104.216556336523	96.5467283919535	82.1246516558796	114.631907855071	116.878828320252	20.2572725410226	10.4246165905341	30.2889587481013	19.6572032576628	17.3337913448758	29.8366	441.939015284472	509.984997043519	460.527947289441	102.069805137445	92.1943100897199	87.6773188239032	44.7118966716694	59.0308472833688	58.1340670866202	25.8639960101258	21.4183945013848	28.1865825082327	42.121698027381	52.3331762539244	29.7667946063984	81.7974640927049	88.6103436714469	85.7198202324912	76.6677144898526	131.993389575404	115.234180694305	210.104390835626	223.445993578165	214.555345571606	277.153712502494	285.182	232.773138366315	271.690299290246	301.166524696374	294.086768249261	LOC18789866
18778342	0.294455310193899	0.0990693054928211	0.170538094323448	20.3735483979204	22.4035681106942	4.4355964606282	42.5619766064515	24.142982088428	33.2730709649551	17.9856799298136	26.1121923267564	21.3428133817346	47.4597516209444	55.6564803059323	56.8252293785731	51.6040995591525	50.2912447585262	37.9791914393666	25.593690311993	23.1805866344005	26.2446390369449	31.5506963615496	30.3918124719824	45.8479730763607	46.3752713235262	43.9376014295543	44.7522855569749	38.4169764344906	41.8928038452735	25.6292103131195	21.255351542624	19.1203250785456	33.8850424335035	30.3254462436239	29.6987372913233	44.1273370994311	34.3586829014739	21.6391623050379	25.4559950285668	6.23707573898147	9.51523416736771	7.40562012547135	5.69804074122799	8.37818706357718	2.01954211308352	1.88943520455593	1.92747397124949	1.87857738390287	LOC18778342
18784447	0.105560442216193	0.0532736174344426	0.157209099799238	23.9060716654766	28.0122162256612	14.3465460999969	76.5154373761524	41.7939612170869	58.3348970332686	35.5295496845066	52.6854758440667	46.5038174385351	85.6491766611432	102.300859799893	103.348543619327	91.0712427514707	92.0338922336493	68.7972568965146	30.4199274923446	27.861497801393	27.1495811266036	46.8670381817066	44.7011133402781	65.2975043281092	66.5960150732782	66.8204824845147	71.489492245492	62.6194275821826	64.288749986024	45.5135879954569	33.8845061818862	34.0593078392857	49.7385540337939	49.1899557176196	34.9837286767992	49.451390087009	40.975815346873	32.5094	39.6564738005001	10.6344144693019	13.2894810648303	12.1460297210437	4.72932474448387	8.88757625702504	2.36648652624316	2.67995418382608	2.76395089810152	1.63412747224421	LOC18784447
18772427	1.03626752433854	0.348651562348735	0.538927691470595	57.8686130833955	73.3639255654191	28.4780323118102	131.325906513077	74.2627328824385	99.4465436053531	51.2274771624894	70.2732863596727	61.2138421743549	122.225829967058	149.480217492058	145.269786517913	134.664195023077	120.073402630621	101.51069924128	61.3733595119033	62.2117246967091	51.0757336290055	85.194924209547	81.8763660011741	114.841798308018	123.341613070412	110.81520273029	117.476526538004	93.5080954333034	100.921963868001	65.7156535440172	51.6183388346214	52.7004208695701	77.2931628798397	73.6569738546332	65.9892941086991	103.47149388528	40.6896838983454	52.4896219171149	61.8840342552012	23.0461717495765	21.7565065299006	20.6371	9.40370773609579	18.4012302385406	3.63700426263707	3.90981050822785	4.62987137010148	3.05560572387605	LOC18772427
18778330	0.180952850343332	0.104368240553266	0.0513313403994017	0.532881223199898	0.375090862224875	0	0.851711618788749	0.438522783715637	0.832033182586939	1.75587101433294	2.28277297504761	1.16801972456649	3.45537565180226	0.416050388978172	0.913964108299703	8.78960147995048	9.67239803115261	15.1060391750181	1.78616751594685	1.80563328817858	1.08107096969435	4.00563565076923	5.10803658944593	3.91546410258251	18.2705004727445	10.6581495831462	10.4035413729738	12.4879780150086	13.9401082978214	14.9652508289984	14.8525742298826	15.4420298705035	10.5957115794484	23.8983656834912	17.0657662825767	15.9297450094868	18.2590885351475	18.3405138854244	17.3707607150895	60.7120070425222	69.7298226689726	63.4447475927557	88.3783676480391	87.7811414036971	184.621545535649	134.978687597436	144.255010707254	149.564332909225	LOC18778330
18766400	46.3399168096795	39.3245221855597	40.6801260755029	151.32659867471	177.576568319826	141.664875994153	97.7634046423906	102.756532379988	97.4136831138442	110.810469284428	102.293108268428	94.9692250972916	103.764552944686	141.051596961997	104.385605436006	117.867167511644	113.858544795066	86.5790129948893	148.030233392622	126.610217217053	130.668595844404	109.306741111966	92.2230886473526	121.256222232458	73.286849583549	92.2300378253796	92.7773677121805	144.685101986053	134.810017588679	145.512579776729	101.049996575789	87.4131980884497	93.6609061846038	88.3474108259724	84.9350970166162	82.7834033692311	84.4792319911223	165.814337298293	152.675830393025	57.4058271392612	54.1415326199152	53.1888882353379	28.6610562710984	46.9936546756461	38.8242872366623	19.9642811673538	16.2375730128241	15.3858372890735	LOC18766400
18788187	2.69475586265339	0.948238329981563	2.57731468025933	222.793746589811	216.532117820403	210.968182300083	122.629291166397	135.522767560569	113.584159097135	136.396078267786	130.852237600611	186.320193747581	116.212277553096	125.45147288734	130.521761583814	115.829553554324	116.044864657638	132.609327631994	154.55463439199	134.269812173238	136.501027499409	110.796257654442	116.085702539832	155.197101771379	103.653408731223	139.178750034648	125.94843251615	122.770099628661	126.711162678794	117.437076491989	103.633527656025	91.3072091525327	132.578796856206	64.7576995229941	51.9452675120998	66.6889319704792	44.5663732989591	76.9954245100276	81.5338380506905	32.0330454578281	20.9071322625746	32.616668538573	7.33213364153562	17.8331418570382	4.43389852660204	8.19396575093398	8.01064078936355	6.09563669075706	LOC18788187
18771185	47.4583795006651	43.1899515758528	47.023159937529	57.7577790633245	68.8731749695967	38.3482649462146	97.3839445381333	61.0520020265224	81.772987132441	73.3467260760457	93.1745743936773	87.9569052750438	109.710681621961	115.12370320955	135.476224970924	128.709919814626	130.799569512193	108.615386042763	108.319720487204	97.0256069916631	103.307722714194	126.45383237593	138.488071707932	168.774711020954	171.135117480422	161.89692533471	185.373233442596	132.910488124213	141.69034839858	101.031441574687	98.7438358843475	102.505686651887	117.529711602088	94.8582158937371	84.6551177650996	90.4497963055182	59.5104426442673	81.2061932719348	82.9615826404014	54.3851785732057	69.4621815779362	58.1151315447364	37.7007892266286	33.2049996500549	18.7789344724619	10.7433998928279	15.8073330998248	13.3986498182788	LOC18771185
18774377	4.02705653220816	5.09255764932476	5.19316519906454	107.875646454193	96.0964095434363	75.553101024386	27.3039164516653	35.6154911017125	32.7766386312229	50.5868518566446	51.6894849391143	61.3655778198902	12.6557004506791	10.0572856704681	20.5531875112747	15.0744532545831	14.2663795674427	19.5100265413437	120.21659438844	137.701905396535	183.512	34.1331159845327	32.2956423048752	28.5560388221285	21.3843948039354	20.7345575168989	21.7240900719935	16.6385837343006	15.0966825904276	16.3532612135505	20.6569376696934	24.4876677620084	18.4081242067256	29.5190111302566	37.8548720966887	28.9679187239432	65.8219164000435	43.3010890373972	37.6671245103847	68.2017887614383	75.5349873542564	74.9382697175455	116.600011445487	150.816871793464	114.459597669918	166.277780148905	171.64751451237	164.887214235313	LOC18774377
18784160	569.812971010924	415.155090858444	459.307881120902	2638.93892089099	2345.11900214045	4623.22789907123	1086.77374368077	1508.01842996058	1200.57044242003	1243.62251431905	937.451027401725	1216.87277284961	502.928	474.584594777203	482.492030481392	450.728817027697	429.003313247751	511.902256450479	1105.46373873444	1403.24092744797	1006.97143815902	717.515829590819	606.374247874946	682.720329178818	351.527258048642	471.432117378934	414.018377674615	433.135072795112	394.713196986906	469.544134557472	512.284133957298	440.352934016714	539.891137234061	265.00449516421	279.650580530947	313.140841127047	171.329564126318	467.667472721753	417.517647677258	168.773831687968	160.390154991404	151.226748697441	52.7413160196449	74.4591721543745	29.8558900948411	43.8751482505444	39.4440431836455	27.9826122477267	LOC18784160
18766541	0.567560996060418	0.681984082836752	0.34883641991271	9.68786568582511	7.63202021712625	15.199267306485	9.2781044924437	10.1520016466625	13.3290262029006	7.80887598958235	6.64636474261239	4.88467897971118	9.9894151187667	11.2474048098707	9.69605740957171	11.4272861103891	11.1821295663689	12.085175483199	12.3607138146037	11.4815226352322	16.5301174401888	18.7416381826889	18.8017741823175	21.514	12.096781604422	12.8451206172328	10.4497568185307	12.0454304353101	13.3333890599061	13.3558168917747	12.031570971538	14.8340692970308	12.7263544359844	17.3802008447101	15.8407896763629	14.6456954478093	26.6306303815822	15.9366284507001	15.3547199214465	26.3058243749915	29.0003402076787	27.2085487882895	33.3240205490713	40.659663256781	32.9672	64.7545156752226	66.1363772545293	67.520023048043	LOC18766541
18777055	16.5768921907707	36.8801623342727	19.9913881556909	37.7697287953871	34.8414065515349	17.005645687913	170.403496593614	103.516284668658	99.2430480549492	53.4083124019886	46.6641183478115	55.3763734780573	226.396419173259	319.179135514162	227.222226687145	189.484599914071	185.684979194925	189.189001516981	52.8612875451703	47.4045964738361	47.4265326859857	148.664726475107	120.991	223.861688750087	64.2920441183254	84.1138299798599	104.258748337741	172.577217851073	188.367903260525	140.034351279586	80.9211424990602	122.533993762237	112.968568991044	39.9633424592715	32.6577850316678	52.3031865848974	72.5853463583631	86.3589135296406	85.2709751186009	12.4650008386745	9.6816084865685	11.163407356392	4.45428400436792	8.63043615413241	2.41655881816766	2.48590188557504	2.05153876936306	2.44282179749694	LOC18777055
18775166	18.1960763971222	13.6585237456083	18.5644137315747	200.266010535555	244.136593199985	144.36678454051	118.236612552087	153.146766411958	149.967322458961	176.265248641895	205.361519358143	198.325464945672	114.834388273566	97.5470218909339	107.636306937492	68.9213719791044	80.4897157304406	108.119140436552	158.829002026744	146.305601281985	182.937687418401	82.0562484889747	97.5470238435195	72.9546794534571	81.3653075077741	82.1821770463392	81.6807754175896	76.5061430529443	82.7675867544787	88.0482657359859	118.082202989092	130.124824998332	111.854254259253	86.5405682084695	91.607842627537	100.273972312486	109.897617795988	127.526870781191	92.8671277427269	52.2543634355821	77.5705407952597	78.8350570333893	24.9172480529227	32.9274527871978	21.6069994646648	24.5304763951748	26.5372609200925	24.1594972131302	LOC18775166
18773538	31.6254283806339	36.1791943750926	32.9518175970575	45.4079007284767	50.7752123976105	57.0807	75.5652569920011	61.8063878787531	64.6608530023945	70.2546487594166	91.9725840576526	83.4931712399531	91.594148823277	96.8952260502431	100.592565376417	85.2307743016255	84.5574174042205	74.898670251049	61.2500566181246	52.7660992929464	56.5367607385798	74.2441187210221	71.2155542680595	92.6307675542621	94.3423316660833	91.8041001126208	105.887282126893	82.7210998853348	94.8629471630025	66.4970610955428	64.1456783075609	66.1673525694529	73.2368248507215	75.3180629621211	55.4941500012981	67.9434	62.8502001335954	54.4820865607104	64.5681832097916	38.560257299099	38.5196192723824	41.8468503355704	15.6372544968951	17.5673728741067	12.6475680547843	9.18524198770892	8.36821559065146	7.00819405832228	LOC18773538
18768030	4.96390648935381	2.59153951477966	8.07243253772361	759.801044267204	752.362340824532	790.609189603713	278.070249347063	222.132345707457	213.086698897038	344.111135274262	537.076622451132	542.264125749566	327.164748581526	286.410088687448	331.783158664146	291.758803598237	265.318982440681	279.123979445658	547.146848793433	445.607899831814	687.290259003905	188.767799477147	193.872076585653	301.464835246715	250.583912055856	324.494507459254	284.082225459743	228.77426483722	238.622052737986	165.40589264186	181.491012692995	178.559896387653	237.833364722918	144.781989233013	105.576671025916	164.272643741486	236.213691484634	192.14858260345	193.809487655235	130.435372984631	102.018028473151	96.6767707838008	9.82893748368207	23.4373091197427	5.99253280461061	9.83733792706184	11.1111865784285	9.05744037583032	LOC18768030
18773528	0	0	0.0460725758432659	7.6526224736156	7.70010451886812	6.50347958226648	20.4183715986461	9.76496024457215	14.9358702151863	11.0397463629314	16.1319142368997	15.4871229310807	22.0855937683904	25.8553804619239	28.775918465178	22.5745214624296	21.9077659810155	17.1007655210201	9.73782934625639	8.05897380059992	6.71136625957766	13.1741517938859	13.5651328256855	19.9915202063983	23.219939741568	20.8417422392644	23.7909815354487	20.022847722757	20.9079372186744	12.9213729481777	11.2448224504511	11.5755998503556	15.8126	15.9882236880409	11.389878022801	16.3562191078949	13.604934785716	9.88507425654624	12.6644477218296	4.4750904266722	4.66705403853553	5.90207243102948	1.71786199834105	2.77588216512248	0.570029378471044	0.39701655955997	0.556887973154514	0.435369557884613	LOC18773528
18789225	0.0137815841529108	0.0139104161822112	0	0.0157830039549313	0.0461472833441971	0	0.571251347986469	0.23378891488558	0.214635702903852	0.279434198117568	0.446750844314974	0.212285588616823	0.27911494175697	0.063373784239097	0.186305351254403	0.57814106434516	0.611523347777554	0.571360145186166	0.136036640956533	0.142028002791097	0.259357297356223	0.393783424908229	0.393044799002295	0.441867877018666	0.479584236605111	0.671379298461797	0.603236287507717	0.529752054350221	0.308308872890582	0.515714005752105	0.544007263341652	0.956923905327996	0.773357737905847	0.501377833880231	0.524898652193616	0.743515405921921	0.771893698060509	1.26025588097491	0.85315357710413	2.34958332632863	3.44076866964113	2.92637934214443	12.8010778296081	11.3864846300026	9.14182424528094	10.027473076869	10.1790135121712	11.497393130611	LOC18789225
18792793	18.0656267228484	11.4015324089755	18.6789932198455	91.4786878606057	102.97307875769	67.3784776550633	106.64950713794	103.751927263257	117.139632626555	121.221187737044	132.624536114272	158.538013134643	80.628796754597	75.6305460742839	58.5478625748887	64.4583192784068	92.3490382013941	139.844063947755	101.594172789978	100.818135223389	114.828369811527	116.85041561147	166.890508902992	116.662815140278	93.8438841513275	105.549663698931	80.802952193411	84.9275562474858	83.6470895339824	89.170681544375	159.246453532728	154.992640241257	130.30877212045	105.874821618857	111.575264187255	92.8160374705699	77.6657618026693	81.9737423516085	71.5626934362756	84.5885241938777	128.454709033586	128.118706338344	84.9636199944971	34.6054004160776	42.9332019352828	28.4836142078791	27.9322248055031	26.4321705023084	LOC18792793
18789909	5.52344274677445	3.20566904685349	5.89526784886742	158.139510215096	170.694427654835	242.677377162365	186.240863682231	180.454099641168	196.274951225772	77.4150529477027	82.8109628770902	117.411412847695	186.045295817558	210.496024350161	199.378619744726	248.173465715817	177.937900796263	253.935975114946	222.856025430528	246.032107771777	242.974561406555	268.60127777281	270.044897196871	235.259838827739	202.068878304196	205.828485695498	188.880969924291	188.502456757644	205.752583061495	151.066134831424	266.17777610883	302.250357182227	259.498606636685	146.054052059977	131.043693088252	123.748339167107	158.405255540329	169.960147467578	129.809529235626	121.490490007186	159.979379031999	127.182450140111	113.536072763766	64.0438195492315	33.4161227777668	28.7391202163849	28.6234084020247	26.1180758772379	LOC18789909
18784995	71.6075454635176	143.899794127709	91.7765566595741	81.7416446350694	89.4316585589722	61.8556151126638	331.484304596974	269.051198133724	216.075905111405	134.25694170859	113.416767754293	108.803878876629	398.701437161023	614.452262629077	436.045259167769	311.913432766017	288.491730007781	240.014448294328	126.562487251006	107.437167913309	153.119948386182	263.806765269429	206.173494597401	407.358546638249	206.289980004718	207.345575168989	275.772127856912	419.234604033621	448.158920364931	342.858093355748	159.774053523821	215.746556178195	247.380344017376	129.170437965955	102.399143019633	182.964038377089	278.602903624692	273.672613298157	331.747999675511	51.0796005590576	54.7333599774006	60.4694959371938	19.0438896449041	64.5664504781031	6.93694531332834	8.00654113795597	10.6048773308613	8.49450566382936	LOC18784995
18774218	124.026796008981	123.073367020364	110.826407367388	314.881953546954	290.885628436136	461.286929182462	130.095085247363	141.025841489664	130.077712019339	161.390068859852	177.597639287946	227.857405098745	109.537192205727	98.7849625951636	107.368552862583	91.8576610120849	85.4784156317904	99.4396126709134	209.552699837845	234.002526323019	259.724689602342	96.7337697586278	97.1181570468936	119.071504252328	95.5133666668787	100.296665364671	98.4972150932584	72.4174432513659	70.4282	61.0525645837953	74.0218517178368	72.2119746118781	87.077311392488	68.9306387539959	70.7020313031054	72.4648636722112	70.7255263942962	60.7812735351929	59.0448477876629	52.6123602277812	40.6418086795181	50.0893503900512	16.1809063915589	18.7828799580581	7.77844016743289	15.9431669279844	15.072628199095	15.0241320233315	LOC18774218
18788114	3.99750367277843	3.8762970645996	3.99493336502344	6.02741687385161	5.46527473117034	3.64634789934613	4.57334329089293	4.37845078786332	4.91172727612837	6.33558663857333	6.33193332277776	7.44825486840006	5.28540810645787	4.2142781079039	5.40036600641498	6.13781657234325	6.51067408377131	5.72936578542366	5.27459648745942	5.07714345923328	5.95886299354753	4.52741530523575	5.3963109339649	4.83455394307402	5.70804852381914	4.79126637867152	5.81553626567653	6.33829361165449	5.92969680665895	5.19698575356829	5.90488730652146	7.33982397348222	6.52690558129038	6.24793614807549	5.7251767435664	5.87035778453455	9.26112233893209	8.28421730707494	9.31617169402607	9.66776187491792	9.96828231130907	9.44544364338845	13.6808969514178	19.5488432597582	17.9695571442267	21.8278025964312	20.3872168143156	22.2180524631151	LOC18788114
18772061	5.36348384482786	5.38708502016277	3.78503615747748	16.5904792724698	16.5949199628978	10.2796842686633	17.7860171578441	19.9269514024895	15.4915274140592	21.2967830721751	14.7679807720941	16.8068481840099	12.4200231845087	9.5813472417027	8.53010229039358	11.3776863181439	11.6347043824881	14.0662265360934	11.534294866999	15.5496086951471	13.1392789085468	14.6346116301374	19.5757796352155	14.9553809340924	14.6860247369864	17.5565053377039	15.4880380607573	14.681386167867	12.0729860196084	15.5244921997747	16.2591923743529	15.3143833544621	13.7593387782246	15.3742538304786	16.8146150887848	15.0353487114756	14.7120384930443	15.7518658278064	12.784453145478	11.3417757271301	11.3404767993427	11.5339077498158	7.39931054595748	5.02463992893589	3.85944344333996	2.6259388728331	2.91139232323246	2.60484276748986	LOC18772061
18783373	0.795108492176806	1.24393896709423	1.02625424180771	8.42284	7.85408154742692	10.327096643632	6.50699700267019	10.4051150279882	8.42050481153568	5.72315040268745	3.46624488512079	3.67425266362439	1.36876616881448	0.731251697494355	1.2815658489173	2.15052034743143	1.8594015166742	2.3937993394621	5.58111041951564	6.73737065999958	6.40094274673182	5.81076055673902	5.58805103549272	4.57114530572747	3.3870570027222	2.88145060555603	3.38360963326741	3.09762930210998	1.91917038928328	3.85043623991045	4.40271756447764	6.52860476951328	2.81285828282564	6.84871893733689	6.98197516793973	5.76713454202344	6.47382034050333	9.6944844865532	7.66108164208096	16.1023858594565	17.2746069948671	17.7403421787955	33.8664559877312	28.9084811017653	22.8062165276998	44.0545137759607	41.3773479912766	46.9519805563289	LOC18783373
18790018	14.9566078521982	4.81936585070505	10.5486398407946	223.469386504706	191.045026821174	292.993628216863	205.643936662614	139.083409842434	174.824841434838	130.984753481703	152.517967486779	141.283407746368	206.85138510115	268.237803961091	267.065499035442	252.767709760721	256.917355661583	234.377318979441	161.125923925826	144.723295662252	119.907499748304	348.926437181481	294.054361226632	536.840609551805	234.567979877201	359.257342937415	347.211119413242	452.74743238557	387.128425000887	362.635697188137	334.685832412751	315.502060489733	381.458946860165	195.089401180597	208.584599385647	264.875034409354	331.546736146655	465.939297795522	463.041623499259	191.328999449038	163.434328251348	136.502228494566	48.4861640568416	139.912607730362	28.9379795540833	34.8284290999943	33.3247556407246	24.8846292213933	LOC18790018
18777071	468.741112485445	602.557275921229	557.758385844958	263.838352227641	291.007349163953	211.98277418774	361.527896923311	290.797368235332	324.121607382034	368.523597321474	393.412258536691	341.264452358942	394.050188305577	492.072354619282	472.143089950798	383.93879524156	376.506630158097	316.970899492889	316.386202139394	275.50609132531	272.830480861995	366.04470247053	332.854909801035	429.320870487671	426.378694285763	374.519104493707	446.191071960221	439.237614165227	442.883687926816	393.060627975501	315.826296183399	298.296550155025	310.204465813148	336.645618114146	291.116450508179	309.888642727381	279.211070008999	272.696	308.964220600182	174.380238056083	157.892048931866	182.191705932364	109.69202178293	127.074155781326	126.334447298469	101.349419533518	103.878760016289	93.1025327342767	LOC18777071
18792174	1.24527700147625	0.245918741435434	1.12886666061221	35.839050384233	40.0359148987563	8.55461076046488	66.5498771307988	49.9907716946606	52.8980081742002	45.887545408744	60.4302572841557	78.2280204670475	92.4926373104514	91.0299940558767	86.2822477085456	71.4261294158603	80.5790402545493	85.5907014928601	78.0868912175847	82.7969526720729	91.7305488930576	92.9105567509506	110.239137476127	97.0023951361773	106.646542245956	117.887311259441	104.933042390069	94.919118647851	96.5792982496234	78.181290374738	95.0160268029601	97.9229358394894	109.210851400495	69.606368734541	71.0286617191939	72.7649207255506	63.6537874926358	78.6193337998013	67.5207029331905	87.6067672991038	126.229885409942	106.008035994582	62.6922398799875	43.2503750864602	36.9122977923817	22.7482440802753	22.7118418995724	21.3347819150968	LOC18792174
18779462	25.7228202114506	28.5207607029283	34.4235082300369	7.12584658326421	10.2384918892533	2.96328498021032	5.93139643468099	1.3990829141949	3.49659295055923	4.5196981654733	8.71201732299514	8.03644824626759	17.181213519376	13.8269371883082	30.2839763387615	23.2273215967313	11.7315725540293	11.1758465700625	9.53295962799912	6.28018812862153	9.42274328752772	6.09782925742294	6.89305193123398	9.46783686890203	22.4763000823931	12.8808897234409	21.2143109416941	12.0954665058837	9.51651718176426	13.9435120830731	5.31036310140491	8.97874512890493	8.29475450821354	5.7312289308596	4.85237176466075	6.03701399980172	11.5767872451255	14.3613131412987	20.4315482643434	14.3496026842301	16.4921792747747	9.47240005573872	75.409602454399	31.9561621708243	34.671038683252	47.1383912221241	55.4264766306343	40.2986447253543	LOC18779462
18775260	52.0083941229782	64.1912275638285	60.5649966348957	39.8136848707963	36.3456683425296	41.9262534746632	29.7071773477464	36.4239722030962	31.4512379074819	29.5584496320289	27.9278559114116	27.8700404204626	32.0359193746425	36.3425561552084	33.162851116318	40.4258125815575	38.5235232314315	40.2189727398723	44.3313871827535	45.4611359938446	42.8167763678773	39.7083324597304	38.4081178603798	38.9740103993266	24.8631340242339	26.1888275805675	26.207123575015	25.8839671506823	26.0607700642065	27.7275184802031	24.6504800912069	29.4266472965179	21.0352166512947	27.204721887126	35.4807619882376	34.9828057273284	35.2170367359259	39.0746677860489	34.4573341534639	48.9963791831882	53.8010193678126	48.8884954637061	110.095555916974	126.992333681588	101.43933193534	141.372515767996	138.841697934278	149.646321559198	LOC18775260
18788518	2824.02727111211	2446.78428627345	2576.90924288951	1264.91310155108	1437.37501171023	1193.50905324448	1330.43984299856	1098.17580102752	1222.13281673805	1367.84420802736	1551.30469507891	1361.59593752703	1495.25499143635	1635.64849753927	1827.2500604852	1387.68776495772	1358.48563220235	1085.97730714423	1670.19794747478	1418.27661524576	1660.06520087567	1258.52734385114	1139.79698303627	1553.59166299202	1536.46306127771	1450.55694891582	1664.57492619007	1439.42392241398	1486.83274541341	1219.54973267213	1011.94372008928	1008.26455224042	1188.37771845074	1332.20205856326	1029.62987893148	1284.77008207014	1085.88750533003	980.319284072878	1107.97398490082	637.945963592711	556.097021302936	704.033905955779	374.739401267093	380.023555634461	411.348185824222	293.80484683757	311.660985445655	269.750471555911	LOC18788518
18767775	832.742887148695	930.591436221168	1047.4518826038	232.367678446352	268.428972067048	247.530924705612	364.855437391976	417.547491766893	414.829080967682	305.863638760669	295.301124731745	272.204876104017	286.410834811349	326.338942778792	254.73806091887	344.313729779724	224.00980626966	202.255107483666	323.571404755743	233.282603529783	238.264795487975	294.71175848425	260.875251159024	289.409286647858	339.971615825209	310.784464113681	317.521924587775	310.861233039902	327.019939857516	289.088269370879	177.786600915255	172.481375979234	229.797137464977	522.911418693825	543.98031472686	508.633627815874	297.644158472673	249.668925986531	273.536561631703	430.822812636945	256.890496338689	398.292298961144	174.824630073807	227.217928384739	278.084533182848	1402.28565650485	1272.13670947308	1339.46333269857	LOC18767775
18767504	0.966602480685529	0.596861142227453	0.711303179576068	6.53767339877466	7.84410138398426	3.22808495425389	4.03681582801703	2.87986416618975	3.79005556141717	4.79592881999171	6.47015976604512	7.66060255465494	4.27225176946479	3.42515933509178	6.17280159755324	3.54021116724254	4.09131023099282	3.98491300028822	26.3911850546819	22.3058445810629	30.8883672275671	10.7726162185519	10.7256802918512	9.44200460142324	12.1856359479973	12.8902785499218	14.6008693299907	15.4528471131971	14.5409267337577	13.1165956340789	18.9529	24.9162725581889	25.1368373643371	13.4820462111599	13.4266290301715	11.9293106810707	32.4359235097471	29.5831572298769	31.5539629779841	46.2831305442734	41.0526149327629	31.9547383417462	49.7854987119775	78.4503660100548	60.6958121400881	43.4644634718706	41.9213299648972	46.4235995739532	LOC18767504
18769332	40.2497617238266	45.844042832237	42.5284961514324	90.0755542791468	74.4767491554563	140.619815203548	55.572963749056	62.6861632376969	60.8450576798298	57.7260190007418	41.1116016798192	38.5265957198548	33.4667700848274	33.3239888736426	38.9365624210381	48.1842797955102	39.8557974187727	37.142617957521	79.0147797946454	73.277004548468	69.6466408226529	63.0221498652444	48.4813399179837	47.9700281651176	48.9185583631016	42.1204494486879	51.2281033015737	60.1909979027524	60.2171047146268	67.2207244689031	53.1624023515952	62.3902439658306	50.2718042891055	87.2414662707954	94.4250626611109	80.838064292142	89.9672460459671	78.7515665400632	81.0034018198301	110.418821753059	124.635712872612	97.1162483420427	246.013001789373	280.045531802504	254.154266525243	261.876868006627	255.856708983912	264.824572729034	LOC18769332
18773813	8.83468339343427	5.82269303746238	7.56996550768148	49.2024815722835	50.7453830476027	13.8822580795073	42.3182322551278	60.1241189333199	59.1416091605757	18.7719755376408	11.1381245899408	14.830644139263	11.9692915291633	13.4491668585807	14.3468255427076	14.3401543859585	14.9491855539235	23.7729303616351	27.7856632690084	29.0094068228584	28.005400025236	42.471473367716	47.9926354735929	29.7487005811806	17.6688181396472	21.090384620635	18.7858766311826	18.4823525102653	18.8094173476839	23.664915188231	39.1022903978044	32.012315261709	32.0861739446198	44.5033406097782	40.9297694413031	35.6445125540327	41.5908555406235	52.7057919070425	41.1655722097316	72.6527451771945	104.017191463177	67.7453644972179	121.373173950041	142.62863955398	131.072782302242	191.148825090679	165.614735276959	164.140992813599	LOC18773813
18766233	2.59170290133808	1.90249489085001	2.19530177744162	12.1421492687028	11.9755819672964	8.1782276103717	9.47715033276602	11.0681860836934	11.3657390492499	9.00317	10.0281915087063	11.1854577411742	9.48841496003017	9.37588343754251	12.2879549043247	10.8242427211202	9.49823240813927	9.87528792113679	13.9341808968858	13.136667772374	16.0873197241439	13.3048683778142	14.7680803154539	13.7858296211193	13.4836859139024	13.0714214186952	14.1471846473294	15.2136115214217	15.9618805547707	13.4842483027345	13.8709963104495	15.0012285470824	13.8182376343171	16.2122214084785	17.1419613575728	17.7738208211753	24.5503081964797	18.8592627340465	19.7428712448049	26.7227357167157	27.0336543522436	23.7350805684971	31.6330406876253	41.078357561061	31.1240651176928	61.2420635495806	54.3355148705277	60.1940029983216	LOC18766233
18777785	0.0592271443912239	0.139488550575245	0.117607768692422	6.60196039361732	6.8971491896204	5.31343915267153	13.5548759264856	7.34403356037348	10.4949666948334	10.5677828370031	15.5801804330845	12.4885024455251	15.7136123203532	17.2035967037669	18.0455968153514	16.1716571008861	16.3839197131716	15.1614468428729	8.16310040459542	8.16091905487183	7.32748128172338	11.3254374216459	12.3668626109788	17.0905717639511	21.3684901679465	20.4316124400083	23.1879567659079	17.1055630440264	19.1540242139746	13.0371198278542	12.8151679430435	12.8595192601326	14.8355521160119	18.8219369596989	12.636556086553	15.9764994412257	11.7127847458025	8.44567348175339	11.4922344963037	3.4270195890599	4.15291651632794	5.68167065072832	1.61950568985665	2.16257750147726	0.897307359230104	0.705008389374448	0.581542131794187	0.600129997379464	LOC18777785
18788990	6.12317234606896	5.78758972058581	5.12628535847109	49.027409732738	44.3658686708771	11.4993313793063	26.3073040816088	32.695994980735	31.9761935552197	19.4909544699975	22.1287693030397	24.4322761330645	17.3668034459304	18.6719347915466	19.2369779005903	16.7560414610823	17.3002129778118	17.6715678588764	101.759798793721	139.843088847107	144.420669130773	59.6215765806696	61.786538970319	53.6415573629599	42.9023872623534	36.5623513248915	37.5718048931928	26.6583064627059	27.5857954850869	28.8699813863716	39.9424448726055	50.5573677439045	33.012031527623	57.8561148385371	71.2595350177701	57.1415416728332	116.470603747187	79.6047374504276	75.5678897898506	136.106670422249	160.729647921718	165.138995043956	178.226548715099	133.819738800567	122.992668860236	229.34499204327	236.442118965136	251.682026966499	LOC18788990
18774421	86.5955735624332	97.4883328997681	92.9545495693452	97.6191009564644	117.329984827384	6.65459919778836	165.185162622867	88.1397303202465	138.643589864469	107.79111590019	144.943666346168	132.021992857119	164.145351302457	183.866611901037	202.805838005854	188.368742249057	171.819614378017	145.932964305828	124.376139755684	110.309749323696	109.850654174148	133.17686951687	141.481818728846	174.884084524818	214.449161424183	171.963463637514	183.415859986631	135.441054840444	161.539787284533	125.142742355727	121.206794130537	118.733706282656	148.872682809202	127.679991988854	94.908467690319	131.443024703558	71.1770037929896	110.384631631777	145.30855842305	46.8384063514448	45.5462825312458	52.7024500670573	27.9392514027773	39.1360508100626	16.8965144058825	15.069666499621	17.3613597676532	13.0557133362924	LOC18774421
18786708	168.00324396299	152.400294025717	160.202121502692	246.534435961007	220.091776696257	225.106980364662	229.216273191203	242.413855533539	217.368845326535	206.361372894069	176.019216452038	209.434734685424	173.720581519655	151.233297494654	150.272749827332	202.696135445505	163.507459962958	193.030596890275	234.12558884496	258.500686107542	249.630591815995	211.99651764881	208.87972798178	198.948299473099	191.456906805948	205.309361479682	196.460385485413	198.125550212212	194.69348333819	195.632164386723	264.211876083235	274.516375767307	268.520162869748	190.374697150639	206.531872678622	202.295010740653	222.696592203066	278.322441318384	263.714504309185	434.033942625228	439.87243489639	417.127478063274	584.526572693624	716.076842834108	611.374597342472	504.167689255753	538.064638935475	543.338063627876	LOC18786708
18776798	0.635908418308539	0.0837199529171667	0.521561541416579	14.7234713366556	19.8736825844629	2.33231606004166	43.4608686039763	23.3840052113177	35.595900823181	21.2744789719547	30.0091856959664	28.4488405901417	41.5484271915421	48.2490779314208	54.0802100238575	42.7007528919403	43.2370950199391	34.5511061212101	17.3147846915042	15.3863404167822	17.6906987043573	23.7910408652691	24.1341741016094	36.2837986571582	43.760199626933	42.6080503471186	44.1720871088902	37.3693736798347	37.7297089950119	26.0478193193962	17.7650899365961	19.0756253741977	31.9403874171437	35.3526	22.7280184162558	33.9757396666951	27.7878604668121	22.4058515977632	27.5783711301736	9.8844066254152	8.63579929166492	8.85092055349205	3.24503413265629	7.31369564092218	2.00382004341084	1.82038612850203	1.83998572710362	1.30737	LOC18776798
18772756	844.615915998852	933.901796332887	963.063030302116	302.294758920105	346.52415773804	184.812392189712	435.838273001893	295.470539356511	360.606974572763	443.999779442678	511.100062673876	439.71071220126	448.306480281119	479.002454114363	477.232689541718	392.746	416.015879292899	359.731	432.798944095229	423.54478145539	360.467159411004	542.63316677109	554.848984454781	633.973572893273	784.033298353556	696.738079083498	765.815290470122	672.901477420881	748.729084045498	645.335978801331	568.040079805038	577.09051246763	614.820110087731	574.306625277648	525.201020709709	556.121345560594	371.962142914173	408.203327979773	490.738725861923	343.323473188809	317.378025570222	379.611847579145	264.005887516532	226.107679531308	357.619717658073	191.897979242291	217.459221834083	200.235054162568	LOC18772756
18772001	16.1467123337452	11.9314389198265	13.5649645087703	43.4577266377543	40.060145280509	13.591619844826	17.2977590782617	17.852454654321	18.8102552926981	14.1984497576003	9.95805075597979	17.8126236863806	15.4833497115244	11.7184513990299	15.0091291428369	33.5227835360169	32.8726646535374	38.2606944601895	38.3307366344666	41.0488075034657	38.0169501734764	8.18986887977118	6.06376607913424	4.82990090780935	3.4433829222129	6.5647382727029	4.73881731435887	5.33944095168218	5.49670635959246	9.33337715842759	10.1437740102854	9.06320283806741	9.97928871003363	4.17033767498473	3.57967554379835	2.46469004991158	4.30902571873663	6.9327225109807	5.9014431721589	9.60307360738343	6.91631583547539	10.2023516007444	17.4047669296024	15.4221713823993	21.0973106082848	35.7510764906728	38.3154994540615	40.5527943980093	LOC18772001
18772113	157.270391708582	169.059905069289	164.287131950272	132.79286405677	138.42356694851	183.996293107663	146.63865401948	131.588554800743	141.288772537293	149.041030249354	150.547047237666	143.622510004538	146.564397403086	158.689376331163	154.173862837581	141.230990691796	144.136495392477	131.793935693629	136.888336476608	128.351167343374	132.695366169193	143.485382285972	142.248656432072	157.910651411961	165.498244674181	164.054609897103	168.471137862283	155.465230061817	158.556070671619	153.354386794231	135.724873359186	131.739326153554	138.570232803752	152.304589462986	146.432452818346	159.969711663444	158.222035259312	124.253985031251	137.38884489346	98.1766665260802	94.4755344772826	101.233521880982	74.4139969881763	71.7391160285059	79.746732889715	62.3364144284238	62.1565371807135	61.7119988418668	LOC18772113
18793822	85.1078302005692	99.7756281459878	95.678679046183	90.9647855179286	110.730074172283	39.7431851185276	186.430751310439	108.324823785536	155.593700638677	136.324168061065	182.696	150.013815557774	208.271030267911	225.056109804104	229.00441059449	198.167727110997	192.408991821079	160.98202964999	133.752151292302	123.979251093766	119.135789628266	154.832762250454	147.282606224567	208.270851954396	228.061255399355	210.528164319426	230.260076651335	176.367011175841	206.873873158689	149.381944044622	136.477169477061	137.110105718497	163.408835213511	159.037672347833	130.24975311717	174.944233382531	136.79499518313	116.821907241994	140.12653059092	73.2373379721392	71.0187378547028	77.6165209825743	43.8917675469459	51.2054423865089	40.5821124844614	27.4703398750099	33.1209077857225	29.0580687115866	LOC18793822
18778278	60.4068627742533	64.1713969344609	57.8434209018894	130.371488061863	130.327657597908	198.738655322444	114.222293399693	122.050319671245	111.179273855837	109.697702062833	96.7427832889017	101.320062051112	90.952802048538	87.0373348273133	85.7124426285528	86.7941488604389	86.7349995361445	101.958753048566	95.3798270640056	102.979675530371	101.648867163333	133.815573236317	136.984413383819	133.682334008402	99.5644796837936	125.81114151042	118.474801611021	108.536246422951	99.6626041069575	102.644192777991	122.927106856106	108.21933222425	113.03148736821	85.6363116604996	92.9359582265862	84.2896289419511	105.460098715899	105.948073687197	101.406848939118	83.0671164299475	95.2999854868638	81.5590729101869	56.5035641104777	48.9662465180217	47.5810737138774	30.5858312043786	32.6527215381912	31.0032859918089	LOC18778278
18774396	14.9533403762051	18.6130126928174	17.3662099562425	37.2817409543426	39.9425816967282	37.5024630615713	58.118531670314	46.5032994138388	50.8801512228769	54.5857784729561	47.2673348095217	52.5354625296695	52.3047600169331	72.3722513349783	60.7747004797673	48.495452950422	52.0907891560134	38.8385585604773	40.1697838597221	33.743503864106	39.3995113715141	58.9710480160329	58.4498740248161	81.8742914759188	65.9241085356128	64.4745129790136	77.2981145045822	72.1360614940546	67.3301143401236	61.0281179594022	40.6399730594174	32.9211751917112	46.3277399940223	54.2326530362515	49.4308887190978	58.9698774585303	64.5195077049248	63.5793512274887	70.6601363105646	28.9581266486106	25.9148826695433	35.6990660970615	13.6409810762544	23.1913004850107	11.7972294932405	8.57790398403735	9.16283845571247	6.02287666409823	LOC18774396
18792901	0.846814933999347	0.366313315463333	0.780708748369059	37.0599457098555	45.3686116380015	23.892555513507	97.9735690842644	49.9852174327942	73.2896914632326	43.2927917439618	56.9299506002346	51.3684065643291	99.7169123171843	114.734737198884	111.079523395728	108.442014644886	92.1972995544817	71.2896218451976	45.4428219932571	43.288528117225	43.0659875153392	73.4526879915476	65.182501240185	95.0276176793775	90.5821904925717	87.6809509420732	84.5754134450364	71.3855957484531	77.4146755740579	46.6669436305042	40.5896167810337	43.398945231127	63.7525671649689	60.9675084123345	53.7543449990836	89.4132469096028	37.3913655929474	40.0535819806186	46.5641024386985	14.6871016634707	16.3866102622797	14.6040646204387	8.39697268207505	11.6302407452831	2.45196563448582	2.63250889503266	3.1015316085087	1.70248193985063	LOC18792901
18782751	533.265639746552	553.541	559.341994483117	725.362570658155	747.849602365812	587.61641972575	769.947573981565	754.840854878104	735.825259524647	697.903294220091	659.443796004026	636.494110141693	788.685487755929	860.089796146454	739.689851498534	789.305834396023	763.079324180158	754.834092005017	760.488133948782	672.152885395444	639.259162633334	676.500253715696	642.265073490621	787.364136955173	688.333126897257	702.461946169622	727.641427180908	789.16177660562	817.749826451894	744.018142119746	665.780264993692	605.322123432142	676.94564467754	709.966611238938	662.667095811034	687.560932757273	575.129292060681	692.889940752985	722.388713682445	449.428470698316	472.559603859157	471.833307412393	334.803284804895	363.499924394712	403.972547002454	303.671470926811	292.392612572309	305.856302055169	LOC18782751
18792372	138.369352535559	178.401135297944	168.51169188592	29.0759511485609	27.4406270945334	31.0493726440459	11.2883214264036	12.5106167654909	15.0255309285368	21.2776789195967	18.8253678409245	21.9004381941698	11.1408788898205	11.383046810352	10.5605426176877	11.3514021387061	12.9403050417603	10.7763918198933	36.1993696201416	27.0854648340408	19.3331	40.3642441022901	45.4704756150499	54.2682024410565	20.5643477817456	27.2506201784577	18.5216841237348	17.4523714202312	18.4343216707457	22.0750332068842	16.9351121377009	22.8520912403507	18.8411966672619	25.4004896519555	28.2484960463455	23.5897547400469	14.6589619322755	28.5540373318605	32.7016376472842	44.2466540407172	30.209942635514	28.0955878373891	91.9591367241872	125.839537631939	85.4023233978426	101.808884776443	120.397542955299	115.622928392592	LOC18792372
18768580	1.73563046898644	0.875927683430659	1.74716069152594	9.88321674452348	13.2916060743217	16.5908257928195	27.2602532799128	17.0582452654803	25.0035585127234	13.7833343628344	16.5447947196763	15.0755155743689	31.0991232970857	33.5875168438361	28.4513885285309	31.8544418071506	30.7305413724355	26.2459195364071	16.6563396230349	16.3686096402263	13.332367205875	22.623905727023	24.013115239583	35.2598048568367	33.4677016472019	34.4281894951233	34.4681446847074	33.2578850814705	36.3302193556016	28.4148329853894	25.8767968944941	24.6553094972985	32.2298871991515	27.0832725065305	26.7786009622574	38.6108661225635	16.8269121534793	21.2582283964895	23.4915120830841	9.68907095849436	11.0636132914203	10.6790309674844	6.35829447344411	6.6856865892052	4.29371028903254	2.15208551133007	2.47212543856684	2.84968003917296	LOC18768580
18772584	261.08483424229	273.228314869826	275.861331498759	187.754291758146	224.419677262181	240.371693536331	191.589045645638	163.440048965204	175.483155232106	204.083902306679	231.163095480571	205.602943806698	237.062370916366	271.356990014066	270.929635671973	201.41020337251	205.210550772254	176.46282142913	253.058401120436	217.30607026944	253.181827626308	183.943729252074	164.868888437703	234.062144051646	208.239385972304	204.252257322458	220.501960486682	218.59897651983	236.143809600279	200.020920526531	152.65978179285	155.962480138723	168.881167806259	175.18525369398	149.199084962159	176.407800687114	146.605711396203	136.256747057787	163.049857753351	87.8496759657577	87.1951788423456	99.0001865515644	65.5272528545536	60.8352276045432	67.6263768013704	48.3868236753814	51.7769000601104	45.5421242162959	LOC18772584
18788502	4.82232634585223	3.60054696003155	4.29596028963394	26.6675662502421	24.9953475041981	31.9537408106854	18.9390713517645	26.7548112516303	26.9549079039483	12.2723614882173	9.9870966745455	9.42928254758683	4.48190337196206	4.23378809445433	5.66722586455893	6.16228139346708	5.60495795414087	6.11317073262418	16.4646263098337	19.6292374573287	24.0865599932491	14.6282956910549	13.2719773046019	10.3161461190332	9.80949625248726	9.18342211283893	10.3210214685777	8.0123960972232	7.60297889071458	8.5973727098838	12.8206504609059	13.6694611886312	10.0127551697556	15.9215596524034	17.017921593572	13.9981768631065	20.2125146373576	18.3306558165428	15.1374531635962	25.2376949123242	31.3535535442381	29.1398747213469	47.4159798207778	43.9748369807058	36.6177	54.7915293572106	54.4124861757188	53.9762630911879	LOC18788502
18772621	19.8377169074294	16.3439063483408	17.0369958174115	56.4274068544618	64.018143800106	51.4983855423749	118.413606773487	70.3696401801551	94.8747748398014	83.5376898619948	111.040367152559	91.7224236364022	126.105015204981	132.329705448733	146.258380182273	123.570366812085	126.476331921207	99.7938836681057	69.6235102635753	57.5556256678441	56.8029517756895	80.663740138027	76.504301779041	110.237934047407	116.731420430202	103.770999774324	110.710851329145	98.4352215866475	108.816405391678	76.0896065810728	68.1374418220232	68.3249658538182	88.4207061616873	78.5381168614211	63.6452964146415	83.6276225066216	65.8424921788494	60.4946795680973	71.4305351966212	31.9503721394186	37.4355528147315	33.9178705552948	22.8764515727842	26.7004118518471	19.9823014880418	14.1682571289175	16.0696355472746	14.0148176267824	LOC18772621
18786228	210.648498588092	166.371771950779	197.478298904671	503.474218863358	579.772162581115	494.990179219489	274.883623115465	276.192474513879	255.695007935566	428.384253635668	600.793584694536	588.458448314463	360.684790932689	313.480496632559	393.013527001307	250.834474612989	265.716495366194	264.596614409008	684.848757728064	581.398491798996	861.155472228256	272.936346887199	253.210843306653	314.940572467022	247.953229239058	288.989272601801	288.953019961487	251.260674947001	262.707	216.082027424606	209.93287217821	200.603702156433	255.957571252366	185.448090987248	176.170131253686	211.827476357822	237.250290940855	184.785571002022	158.43323541463	130.133210546027	116.346293441693	147.896204234591	69.8471310720705	64.213906297662	69.3009245444563	57.7304678678413	59.5045967124621	54.5065952397324	LOC18786228
18775462	19.4580515779203	20.8192519925708	21.1036616613513	22.1294404859793	19.3608536473918	9.68762780373226	14.2089476274434	17.723895673371	19.129643440152	17.1069195790012	16.8025740767408	16.5436268518949	13.8564730017956	13.7676296692106	12.2198530352552	15.0812075636291	17.0837376568799	18.586045172541	15.7962404777511	13.6875405805407	15.316371070682	10.9141186350249	10.1613008405694	10.2346728568739	8.11550808027036	8.56981483804955	9.83489608211077	6.44261715195453	6.66676705030614	6.99840000263826	12.4415902004382	11.0199387953033	10.2786526067482	7.18852384880002	7.63062842760302	6.73441356979315	16.9659206573201	14.5243569245385	13.8870018212545	20.6391109287277	18.7625764883081	18.6966592693703	23.4790963177173	19.6899034500956	17.8577075065957	30.3146477816774	31.8425977128536	31.140210453678	LOC18775462
18786685	0.0759141120538394	0.13409159221805	0.150743200988118	5.79228953671581	8.80155276393599	4.25654718133488	21.7341817063551	11.3487079639025	17.0644376886136	10.4667498153339	17.0457709772278	14.0321795661805	22.9082930283793	24.1524201183001	27.1854776805942	21.8418624904214	22.7715082018345	17.4223600767932	8.89841985498447	7.80170101970558	8.70079524294829	11.3773789308384	13.2801855633637	16.932900290721	19.0956019358288	19.5508917276775	20.6870534025467	18.0703589178102	20.189425610269	12.898237067545	8.93776125364069	8.90020075702786	14.840345674031	17.6063241773376	10.380705823864	15.6882720694221	13.7595520394663	10.2633288187103	12.9804420288212	4.21607910876931	4.2845965235027	4.91974803397952	2.05982611002411	3.05200962842358	1.02578222244771	0.80480541427074	0.962793964191907	0.566226813411726	LOC18786685
18791614	3.84482559550351	3.73584259373285	3.05704711413272	24.4093707689677	20.4243744231883	15.2096671750072	18.9228822178269	26.0389780788508	29.5837089533273	13.780012620063	15.0868373341926	12.5492705861812	7.57680994798926	5.9789883939142	8.16220579504613	9.84515345106381	9.98716632406335	12.4565448783384	19.7545796493353	20.6063480485319	18.9313807038843	25.9832067058621	23.7407644527462	19.4549628377819	19.3352030184114	15.5817548582479	17.3995437951488	13.8559932674834	11.589856195697	15.6622922780235	16.7407378622011	19.728323111419	14.6936609997844	32.6558989439699	33.9932653047256	29.9905186893124	25.8632545468974	27.634852329485	26.3629487497335	49.5679315322948	53.2881460392854	48.544019670526	85.891469995033	72.2634065081614	70.9231721038678	89.871857067727	92.4386904484171	96.3811940806389	LOC18791614
18775782	0.592597764267011	0.822438986508585	0.588362831805614	21.4201214118171	22.8194	20.1347468931587	61.0148030439573	40.4353824535631	46.1074149379016	28.8371053824156	43.6777972867423	40.3158669427156	67.8848011068023	78.429628907443	76.9517224984755	64.8476569109087	64.5383440371079	51.6587269359698	29.6535802013615	27.1850655643698	21.7234957230504	39.156155148895	39.9503756452467	59.1702172947068	58.7098004543769	61.9183067396817	58.001831249158	53.0226009626983	55.7755487454455	34.3228217792987	26.1128368345792	22.9410903230574	43.600432928692	41.6910503911841	30.4463236936019	51.2417733777118	27.3901335591065	26.1996463435529	29.9914363447262	10.6005295523661	11.8832556499017	9.10206909335731	4.53399819261965	9.19314091559056	2.54781575843937	1.48794642509504	1.9799489231548	0.959069089782119	LOC18775782
18790362	16.0825136973409	12.9953611764542	13.8693255159663	15.0022419271188	13.9523063062237	11.4395562648991	12.202433994891	12.5677357510672	13.3677691309942	12.4296222501251	13.7048963205858	14.4373391375791	11.3377991419659	9.4080010883167	11.1752230303887	13.4688244543245	13.0138246806326	13.167572738888	14.6962312031066	14.3308850578167	17.0024212377602	13.375042781862	15.5412829394494	11.815144267897	12.032284341652	12.0923004742782	12.1917526272567	13.3913525398605	14.3122641642047	12.8835666829475	14.5116891760349	16.0732892976857	15.7793266248906	14.1612628182194	15.841398233317	12.8660592452932	21.6866769273426	18.1960252587537	18.7367784713338	20.4116157583308	22.9937535734283	17.7063896450841	30.7002781457513	39.3338884602996	34.8349592218731	52.9386290121258	49.8573869545136	52.0922204302815	LOC18790362
18770667	106.983056402192	123.553397407333	122.898479323966	54.7154023698822	63.3414467138933	41.6732806796048	97.7962365419741	60.3636955800528	75.8241468969332	85.8132156044374	120.471076506926	103.469382441855	133.231651328564	166.569748998503	157.273241425409	149.199021291116	143.179876404159	119.67936086172	88.7265160205567	68.7009	72.0211374623775	109.700836079617	108.438122167646	138.050548313467	135.869883463073	140.547317391408	139.315880807582	129.095096493948	140.18119608835	108.51229403384	87.9505275043322	92.2588782337884	108.541136219915	113.581726719186	93.4288198606327	116.105931228262	115.432986502653	95.2500888330723	109.563471624919	61.3470481680167	67.699924517195	60.5401626823874	39.8558014448207	45.122547977515	42.6296679315188	25.5084160050446	27.6858569048238	23.2972575049391	LOC18770667
109950596	15.0255721516279	13.2794906321316	13.4974132668668	16.7895818623745	15.4670539162284	7.09745068468699	9.96355129771205	9.73139433184128	9.11175	13.3232007405196	13.9393254175306	15.3098698073164	10.3802235035339	7.92333740946194	10.5683629247209	8.07615134828262	7.74016271159006	8.01404813436576	12.4437395100408	12.2728106184859	14.2895422800494	10.3344282288723	11.9281994680627	9.07292352310245	10.6708913214059	8.9699729732046	9.35647098488316	13.8654389646104	12.1209885729355	12.2462037994351	14.7621502308549	16.1901673353193	16.1030275612653	12.3588823601335	13.3012547255952	10.9939461110133	16.0238143755719	19.2005333220818	18.5892647830004	23.0087620752069	23.2699459223549	17.6435718757962	25.2836248213127	34.9340454254703	32.7892740339083	43.9319316177662	42.2958784964035	45.6370052132187	LOC109950596
18789112	0.124549586950384	0	0.0494638030023542	29.9823401764909	39.8144800693583	21.4801974748748	20.2533660471737	12.4054021458273	14.948984455716	18.4351028920307	24.1133984234339	20.0292257378373	17.5564003557003	20.9906926758012	27.0430469180326	25.1344602093914	21.1802313704058	12.073	63.4378932253623	47.2351119459376	51.3837975651297	32.0289787722856	27.9093584536622	30.3768747694522	28.306751148728	23.115764912273	23.1393663623202	55.4065027887057	48.5991	57.1896526919126	22.8612936117354	40.8245088951106	32.058869906366	38.2748765408829	49.6772398057383	38.7637064719955	37.4632011027412	31.3929269293701	36.5119247820059	41.927709496483	46.7359912104479	45.4831932966323	284.882602106875	198.31904968532	152.354182073828	168.929809051677	176.91764784153	185.040430700244	LOC18789112
18773532	799.418736279739	831.607098882929	788.957017196235	739.817646030653	735.078459064491	1100.93692454042	761.60666377319	660.711918732006	711.919004042698	860.810403326911	948.06416725582	852.059871270559	802.188663802555	778.686952080754	810.294405781622	653.687068800396	680.547626560132	611.185404969716	910.110538098916	882.137407653272	914.651752928096	996.22630647289	1007.37374387752	1008.02582033502	1157.90927909022	1090.46345117985	1087.11309860925	1025.35177926102	1069.45777632737	1057.39714739044	1093.97590748388	1084.87609417177	1140.88224185831	1061.46223078349	1049.48105875444	996.176426040297	1049.39712972996	885.547733409973	957.107144220141	830.611169894919	767.25172771711	905.087439127067	685.651902284123	646.876439699515	841.840098442071	457.708948957774	477.197226570599	476.788655345356	LOC18773532
18789474	100.721369282368	113.194610633632	105.132441025728	61.7358444770644	59.999325558769	106.780041243339	70.1099592962652	60.3776692038406	67.0434949219856	60.3008947947851	58.7855840585114	56.5802183041851	57.8206682061201	68.087950322451	67.3579419461777	61.8042867640697	58.0257537103219	59.9633566279492	63.8190727200748	59.5520236818913	59.5915372972257	81.7922169225751	84.3996548922348	91.4436856904116	89.9776647133996	95.0243210668213	96.0674884248987	100.349181609402	100.307959087534	88.9120518175528	88.384981835337	84.3458431709428	88.6912150203768	92.1055269188835	73.6220185213095	79.9354542146683	81.1629358260627	77.7762753607647	104.488098468657	53.2133242454708	55.6024635623075	47.8654797911873	38.3322234435836	45.5792137538835	31.7717366461142	21.3435651808572	20.230387778576	20.1069591077014	LOC18789474
18782008	184.365017096101	174.12753348998	179.776667625547	79.010984991492	87.3489238763271	156.293564637839	131.010194023167	121.275358231751	123.332454145732	112.375732317774	121.335662916531	110.835244772331	169.487006340048	191.540483695847	182.450614991054	165.435614152699	166.642901311679	153.11788051077	96.1768877882277	92.7325184383805	97.7031012439149	135.152274782603	143.464800226021	156.772195504658	138.443661475298	146.152770469076	148.289480867202	147.979311609259	157.944482412591	145.161277956327	141.681664319782	129.169136311634	141.524263967963	137.803881972067	128.881826142205	132.15372304569	113.323574823779	101.413597205529	106.867356074608	80.9590422484426	77.0234016699387	84.0457775369449	61.1969754267191	67.0023184707643	62.7396349502957	50.4371115286519	50.9635006372962	46.2418649891409	LOC18782008
18789170	49.4134327803857	60.9247380474563	54.1818582005679	463.007102721371	367.549098677888	509.407391638482	165.170106178316	225.893945144571	215.275890473393	170.328149615193	132.386247805019	143.407968072476	67.3159689796643	65.580674253033	76.0929722794649	87.3524208841873	80.6174084152449	89.7184219646757	202.162479058707	253.108351844809	235.615182114641	131.12936417002	113.570173706221	108.92681643352	94.781217406522	79.9287630407312	92.6601864261799	67.4852961568015	63.2648915927722	75.1159914192585	97.0500028389356	99.2999856009711	84.5676143220209	107.918401841617	130.460366372193	106.281443574499	108.192988341173	121.000614070508	105.993933364118	179.626993773103	181.519681191897	191.156342231606	261.758057382614	240.719751307222	235.171072073762	368.548528676076	389.231062302398	394.65562736234	LOC18789170
18772279	472.952052880387	469.666459936873	497.393201041602	761.686441769913	704.955615583501	695.518471944752	764.164547132445	813.986556361044	760.209083511625	844.269838118189	724.477925543815	777.463268879849	706.382625572532	649.55493829835	628.641774311014	788.65920176044	741.882206062898	862.577399256457	650.674072983502	729.07359258721	687.381622046167	597.804371044549	602.537676870519	537.56298662132	544.574776736736	565.655071569389	516.279953048359	519.765738312298	493.498141663286	572.096395312245	630.75574320598	643.405415292902	565.468382802977	501.461966012108	568.523408919013	540.176203884408	626.717646648617	609.161491105019	571.635058374079	851.74381670582	847.259500865739	845.690636770406	1193.85264856743	1137.52393036335	1223.78001466902	1543.49878678498	1395.74082505868	1548.85099364779	LOC18772279
18785430	3.29632506373525	5.94399085703932	4.04499446866359	57.1344624588467	72.1375188457868	11.9519064070228	61.6446332689272	40.7944091568134	59.2974427308126	36.6096064425198	53.7381809271958	57.5451949852158	58.0958877980313	75.3213971429244	81.6889907003336	62.7623917769513	56.3211426283914	37.3273603691615	40.9463134835238	32.2743134079335	31.0944154467191	70.0903317738017	79.712128176021	117.39862490237	91.8646158510198	114.022979930715	126.226034931203	108.276922430358	117.394665537716	81.7307098188764	29.3211013912382	29.104977580676	50.3325205000651	75.9316088873657	70.7279462895128	99.9525406180497	67.6878195387737	58.9394718635052	70.1525952477751	39.6467459070442	33.2495067025396	58.3251006376975	11.4985933544787	25.4214084473373	14.3314636412215	7.4397321254752	9.73811613225117	5.75441453869272	LOC18785430
18775175	37.2331771261042	36.7222379582415	33.882982583345	36.8412504885392	31.6316623391686	48.1458509857557	21.9119	27.5591926751148	26.0887643466562	25.2148841621318	21.4519525641573	22.7224679183332	20.6831761069939	22.7226129004531	23.4962957539953	27.5512393378662	26.5871596966059	24.5089335994737	34.2789959260793	33.8640718705901	38.838559389897	25.6731601766976	24.0980397309746	24.9575944109894	25.2241623467392	23.1311960566863	22.3248556677485	25.7286389267355	24.9758620678877	26.7885335292863	27.4581685561469	32.3600249153213	28.7318195918407	27.9789235698977	30.4103355511108	27.369703095885	40.2735126702909	35.3337289711261	37.2825452545984	45.3083039709394	44.2581449274975	41.003867081424	60.5491674949369	68.1570955759364	60.425443111507	82.4596711579461	82.494947789801	88.2696840380647	LOC18775175
18786643	62.1010710643028	68.5855369106267	68.7360131496478	45.9911517724729	50.9628095685401	70.2944963666155	72.7453909840214	69.9941791559814	66.4720267781019	66.6750781070361	59.7560764910766	53.3723397544872	78.5041914614733	83.2014641701923	77.4689155425808	72.4439798988961	81.3502939462926	78.1331063554857	50.9710805672522	46.7847283904754	41.9257382442064	65.5926653039962	66.2471324186152	70.3958867943155	67.0461222881173	65.9732674308275	72.605220438997	69.3839706253016	73.5647902781853	77.6689235631823	58.8075473391939	55.8715267883103	64.7874678788668	74.8247918923254	72.9670581625484	74.2777352520818	52.307965942421	50.4389073472411	56.398375673441	39.0891110363164	38.0584590244369	37.577401789556	26.7733	25.772856490388	28.6336793974609	25.5578416707297	23.0811246916457	24.5724223313742	LOC18786643
18790533	0.393353219981366	0.901366169815965	0.643866814173086	5.63705796484007	7.04844270851719	2.17797319991136	13.2199659591175	7.36840947916067	10.2764291215048	7.29659216900203	11.3013349101979	10.3931703552472	15.2762701543798	16.4137383662834	18.6610580372863	14.4356776852663	14.1901938211177	11.7952950337757	6.69278889940029	6.75625912637439	5.97984719912355	8.78584968559203	9.00926150449773	13.1877022630525	12.9611176917736	12.391815562714	13.0165614371002	12.3368971138422	13.1808263369134	8.89253218306215	6.91255715331417	6.87791493231902	9.03935048924522	9.54399092587412	7.6257839161567	9.68663408480992	8.46850600290399	7.12921977553297	8.40702913270804	2.51549949202469	2.83493547493371	3.33456532250912	1.2746007605028	2.01935594697085	1.08392452895219	0.723695026716815	0.811889465701051	0.49073482010014	LOC18790533
18786761	37.8961987556132	52.5277867903604	53.3986908984746	24.9034172596115	26.5688948849069	24.8060969512262	12.6216813853624	12.7908067994145	15.8920809202892	20.707734529976	16.8145135672553	19.837292753501	11.8652837558651	11.2858599779241	19.154881424931	14.9163391838621	11.5833578258307	12.5038558539671	30.9119719903178	32.9986503244265	37.1927188604284	16.0670415548672	11.8808731788352	13.7714128877871	11.7801795564715	13.3578252174581	16.5568123871965	13.543781622416	12.1182274019088	16.0328657137793	11.4588082391349	14.7173439510492	8.75656096905627	13.7799646327201	19.0972629009822	16.8951006439301	19.4888313473437	22.1352504271905	18.6556700669462	36.4842219485281	34.4292884970708	35.0442824738311	71.872414074621	66.118646894823	61.7879906714996	86.8187355375745	88.1009348769858	86.6384674375291	LOC18786761
18774729	3.00167421402579	4.9524502202815	3.86855882000116	81.3452789615036	99.3505619630061	46.5304033326397	149.022283921063	97.8880893684958	126.310472195356	138.079946772231	184.702999755843	161.768462706198	199.971099282194	201.470974125816	193.675513420688	164.124284088419	163.16686557237	165.840014053547	122.568765711962	123.174820232985	113.822658423438	161.765287461119	167.567562361532	161.304567900834	203.576459716342	180.14514568302	183.88542951755	158.889763568557	170.085612468868	152.285696018217	144.563737072031	145.086832901035	153.194354375275	135.884513222795	127.424346611296	126.749265227396	90.7062970186724	96.8352407447117	88.8464593050204	124.656308826911	131.637484622796	142.108994063451	72.412939530294	56.5045973615841	81.651490983961	45.9297951227709	48.3029278025022	43.0229546139395	LOC18774729
18780486	18.7922385113096	18.9413450835705	19.2850996296167	87.8938215739654	73.3541332635551	113.972594482712	47.0790737299439	56.7033606328385	52.1945594140707	55.3934062722835	44.8366868872497	46.1364247970604	29.2108912104776	27.5946983336364	29.7230221446704	35.5351244569633	30.2067790847938	33.202644037639	71.9931211583075	76.278962692346	83.1575316215156	52.0061775225334	54.4203365388483	52.6979893648294	53.9115211457256	51.6312126396553	47.9697829451005	50.0657161251651	48.4054893492245	55.0093022878436	60.2001626076683	60.3656800504623	52.0459309498946	59.1970530413886	62.0953361799154	60.2371684728006	77.0101526686445	79.4797090989826	78.9435437136009	121.615761926636	139.698327040262	105.873481399765	140.703803665655	192.551055315871	145.813190383242	154.640571903881	148.854914571968	161.583806186321	LOC18780486
109950124	3.64666808680819	2.40146990490001	2.74857100465416	5.20758328936328	5.22432555193529	5.40392275857088	3.69853914655401	3.04458126121743	3.9593881354002	5.38766653751248	5.80373422179356	5.11482193077889	5.60667890210884	4.05165225038172	5.69970197127858	4.00120748412399	3.62663187458146	3.54475665476666	4.56045572591511	4.34119306872299	5.85840989490525	3.83651573177176	5.63944826119227	4.56028088556709	5.8167	5.53504764458947	5.28548648299946	7.98127406771887	7.61866115789276	6.33844929065506	8.11894647000499	8.96956098420657	8.21899051236721	6.56672065130311	6.22231338230017	5.61154958923331	9.46738729884881	9.19681528387376	10.3682546252258	13.3715926871353	10.0989675997533	9.68275645363275	13.1611795347232	22.0249840114128	16.9212976737555	23.759425680348	21.9785211413424	22.3055083058481	LOC109950124
18787382	83.3136534773219	71.1767737882699	75.7149270962691	52.9970053151439	61.0774640287679	93.2522790372883	65.5294589715975	63.9223276440631	64.4899225697005	61.7810822347094	71.5402222065535	65.2529	65.8352609408876	59.8927856466507	60.4159378030503	64.5115417896573	71.2721578468352	77.296399284113	59.6676604932044	53.8544883731265	66.0610181245332	66.5784506080698	65.5319426879867	70.0772888232707	60.5609660789541	66.529958702576	62.9339312338365	61.3289816157207	63.7983925438564	61.9976528790681	66.6895371015117	65.4349272014128	67.9661686406583	48.4107063250692	49.2955798850423	54.7895167366227	61.8474654608004	56.4726728377625	52.7528636226068	43.3398412847309	48.8686997606904	46.153415591517	21.114120272692	22.3904116926492	21.1372836608374	14.9006549430181	15.7378651147745	15.0105245632634	LOC18787382
18786926	48.5704930660085	61.397953968069	50.963354882826	50.1348841226937	53.1099484720786	21.1988770716258	67.1828803789912	38.8951325087559	56.6727887468245	46.7667462918817	66.4370149686992	54.1430828570226	70.2758873418364	86.6276870982779	90.472356334881	68.9807209779926	70.4764953629717	48.6034897812092	49.2560949406501	41.7790160725197	43.3094421878222	63.2739332350603	71.810987122606	90.6655725352723	90.5962620539394	89.0169129567508	102.463641023444	85.9806002225263	103.602156105213	72.4800738287316	53.1613048229569	50.3299494374868	60.9874635754905	52.8100634602674	42.6271714501004	51.9268764356868	29.6480361622366	43.8766383295557	55.8345934448394	20.1103119731646	22.2823970250459	23.9531662735395	9.56855436903409	14.9624528978887	6.20905424236056	4.40879509731231	6.62369621654396	3.8592265917604	LOC18786926
109950176	46.9025613302096	38.3299157444017	41.3550388263767	38.319914552531	42.2572347738206	19.4664460388732	59.5065872269297	35.4239111573639	45.3732842820332	37.2413474929737	49.4617662951895	48.5791575108677	55.4111672388211	64.7632702185499	61.3561835918162	58.6406562203196	58.8080958597651	54.8964878016942	41.7761749521069	41.4195984749773	45.3727431149375	44.0314722697837	51.0928915583105	59.3176932817766	63.3597584117135	62.1896251617662	63.0421090996383	58.0017341732006	61.3546193354821	50.3194809957976	48.549801066148	49.4519871172852	56.6181305014266	39.5069097010751	37.3840133386693	44.4210115424133	41.4371985434191	50.2235951767757	51.5111621828619	24.8719665988708	26.0485417666431	24.2824390617909	14.7252991737219	20.1011771265444	12.6675326201371	6.79208702246466	9.25211942674912	7.35573808991401	LOC109950176
18777926	485.356542459591	335.383404321126	462.367468904198	1590.33692042154	1587.0419020779	2510.55224655027	669.111235190045	583.288166867855	599.115875878758	1019.40994438973	1224.09120539575	1291.44991400558	640.256737562861	639.56513597314	772.716756062981	559.616776926251	526.543252701987	552.570861004285	1377.22263107659	1358.71905600333	1500.38836908963	673.550517086474	642.706855328554	956.241238267096	720.505500645297	700.624258946347	751.295891483062	537.898195787212	532.707609625882	491.541654728728	514.168889124565	467.890772622384	584.489148811223	385.83081915143	371.85252993351	503.569988612581	370.474116971568	726.020901112347	670.275352015564	291.438002190988	312.338449571387	256.727514733873	164.666821704643	212.853809569813	113.179744227726	95.6770338112029	95.2348106769932	92.8909988107552	LOC18777926
18791393	17.0067960937398	19.9494174676185	20.7643049391398	90.1450501761086	113.124095015209	187.946557593104	201.454326420875	131.022882880706	162.916119989356	129.252369759502	174.047715497578	136.233789903947	190.718881862869	223.121256579877	215.38670794158	163.200565598376	167.229444635726	138.155948579479	145.817079994731	117.764977610841	127.889026228787	191.571682143657	193.41365793095	266.857102523846	201.524276035107	218.866483154719	232.278097202157	198.648776901372	221.551849192091	170.293477758235	155.166606291657	137.603104797711	184.966741628232	129.963933700918	149.898636135681	183.640833520226	144.870629275807	142.099666807863	137.911868375531	76.1667133804483	85.640054716177	80.6939	40.0257477242204	48.8763	24.1377545136763	20.7099038931586	21.8763116368143	14.6838075189774	LOC18791393
18781369	18.3449160692892	13.0206695621079	17.5484713304079	51.4193909238386	39.9232	43.9120281041052	43.713602214586	58.8195628938276	68.0126868380056	41.5270319405215	27.9969708648102	31.7415472249217	15.0989089300182	13.5781697950205	14.0242719915504	23.4885609774766	20.5938551091903	23.8549737648974	29.0317319825696	30.8858682992105	36.2137879040845	27.2488556320132	30.8435811652071	27.413129419878	28.8483694790713	28.9634006019427	29.3325566751416	37.1596207959488	38.218760886529	31.345947299495	37.3825634974062	44.2688193035098	38.0135138634697	40.0650979444222	43.8239708210304	44.1878231689755	69.2459742312868	67.0473875814661	65.9492251286817	59.8510211843043	73.7314200667929	53.3610479533592	120.886378056562	186.395560701746	113.343	134.517000826128	125.338734968882	126.185589189391	LOC18781369
18771998	27.7272343206949	25.4932869473653	25.7329588128214	31.5945331555426	29.3947556385086	19.3785678056993	29.7281421870885	28.5702799363274	29.1406188105081	26.3903636830712	25.7730733858197	27.9819996431578	24.3609580952233	24.6565222594625	27.195966885634	28.401252260275	28.673133534093	29.0780278405662	30.0669030804358	31.2118536068588	32.4080395948051	26.1415005652691	29.4996833683079	24.9528923592128	26.4774689726453	25.3289098951552	25.8766484475014	30.9019674062291	28.7963098222975	30.162512217769	31.0986899746787	32.6202963511277	31.0658166373248	30.2360477541843	31.7086190615814	30.0511110222072	31.0591707789823	34.3363527752996	34.0156047605854	39.1456831931063	34.8444203085303	34.4704636238082	53.3669983991513	55.3888940821115	52.6286965265598	72.7937798386224	71.8388492452431	77.0138791276925	LOC18771998
18774415	4.82433776578047	3.98698386889178	4.38199090954649	6.16429838248061	5.71392112576822	1.22707637888252	5.82155575996467	5.43724078266906	6.20107311347254	6.77036222549772	7.14708853860594	7.86387770941148	7.10395835126794	6.73282812928029	9.27766046182014	8.73299567565868	9.99219473819153	8.50524921536778	5.34893682233626	5.25885319014521	5.52844217030972	5.64907047762662	6.28716308130563	6.12566529875018	7.26788143415472	6.10769017246065	7.21051757379928	6.53308552639878	6.06477046719725	5.62269899641158	5.92505859591165	7.66220693995536	6.32209173734994	7.08940757865541	7.57800620637264	6.59205842756399	8.42347324069737	7.20764778305077	8.11943695400034	13.038775642083	10.6872033118726	11.0812129518485	18.650886613161	20.9900090839987	15.5530891900501	23.8153208546405	24.8798644522795	23.1135205139028	LOC18774415
18785178	28.2887369078166	20.7833495117591	24.9240113022224	37.130548769619	28.1040268704452	37.8278028524474	13.9448651050231	17.8739718123234	15.7093852207971	9.11115623153731	7.41790078965691	10.864482491517	10.367939215364	9.06752	9.5033036796637	12.6006313104444	9.91387412203883	13.6250349288728	12.6017716756035	15.4581335974543	16.8099883043043	10.8351023915134	12.6687408983032	9.81038107921512	8.1905863814474	7.70470096345651	6.77763037309872	7.28816576311824	5.58107711705268	7.51238958695815	10.3948396419503	10.5738455771384	10.1770257235389	8.0339105279262	9.7890009583496	9.13795685476111	11.2881096657439	8.44988753920791	9.01131293029467	12.6164847448269	11.5623229966773	11.4854047357479	22.0620181206002	21.4319040120829	21.7070402872114	46.1683386913554	42.5704248854614	43.8884128875586	LOC18785178
18778389	0.151994018031743	0.153414877750574	0	21.120157321101	29.1796908466775	25.5078116311916	69.4637845562075	38.2463527341054	50.1313853751685	29.8422656522744	39.4735569256093	31.5808666764509	72.9556257223628	88.2405857472312	88.7744483217125	71.0889126489887	75.5853797022412	58.3630001541423	28.7283070059022	25.0623226795685	24.6841390048953	45.7680070186227	39.7356981149623	68.0576282473813	72.1037232095216	59.4767369110038	67.3920053458411	49.6350790756182	63.5313567815781	41.0406209706609	26.8877003194865	26.3563310007845	44.4383160973177	38.707090182509	38.593267808768	61.713086232601	35.8914	27.9046684621983	31.0100238979843	7.38128747526943	9.7425420181778	8.68295640250859	3.45277742444289	7.02581144651831	1.36920314635556	2.31810906600038	2.15569705837286	1.71123056235757	LOC18778389
18783746	38.1964010920997	30.3181528391909	32.6629583999446	29.854438847546	28.6694948189342	17.0752840581559	27.1069907352013	25.4848070022107	26.2296933454841	26.3874269647154	28.0138458918399	33.1004735259992	30.0293458089582	23.5535066069723	32.6597655653793	30.3576285836255	30.175795510613	29.6300164107952	35.3081640736061	34.5333127402115	33.4473285110434	32.0359484277071	38.905170799159	29.8013210824816	30.9187848531821	29.1073477800291	31.8919381208335	37.2751857019575	34.2519	34.1900199019577	36.138528729873	41.4095643480071	35.8069332075548	34.5113950741019	36.5955452965695	32.4126802213213	37.6324435672581	40.4443460992922	43.146720742131	48.2508879297775	47.8996859220818	39.2380593343949	56.417130961632	71.7198899422286	66.5944	95.6820560358168	91.2555606900366	95.4198339121462	LOC18783746
18770262	93.0868215146035	94.2536497564844	97.8581510910968	158.77420192365	223.544738363911	94.7146883111612	198.544825923389	147.317826338459	190.247654375373	215.949356766943	310.033605768326	278.958823503221	214.214596011707	213.422473386527	291.860838765039	210.684	205.331974296241	163.327579266386	344.013420702765	272.62357085458	366.683177276298	213.421259060951	217.388737199546	288.962118843039	328.141738362255	342.308156266578	424.457440532445	246.92702897904	244.448025565373	175.093966761538	164.991904672682	160.711604991608	221.602942531325	247.569202821652	196.377207289673	211.258557910589	210.186616306209	175.167417828995	189.441604580442	117.487106165955	121.885703534571	134.713969612198	84.7608726908733	84.1597001880317	81.3051903492533	64.9553614619202	68.9866070986562	66.2980762746689	LOC18770262
18770909	62.2130060228446	49.8561373042424	57.2836529699703	54.0230884316972	47.9917804311675	5.03480434600156	44.2974547500432	42.1888829203353	43.8570514468101	42.253793170376	49.5093572268278	55.6878477008867	48.2631345787385	45.6688235098103	54.233276934866	53.8552847051816	52.413959772038	48.5162302975676	63.0647855028385	62.2915701839084	68.8987705983166	54.6853359928287	60.5323058239575	45.8908365931036	56.7224363128799	50.8567527367814	56.0789065349201	64.6327999511475	61.3492784076377	56.3522240190595	64.7888370749391	72.9808909563869	63.145307969907	56.536131741291	62.9522282905581	56.7594120625115	79.570582498835	72.3464419732709	75.8190846146094	85.1962715664917	80.2584084597637	74.3999812181904	94.6613200263752	133.330139816901	117.093163089762	161.250656294112	154.686163902998	169.361621666311	LOC18770909
18775159	531.775326448633	532.587364452565	525.408819142559	399.995385401719	391.892139622724	322.667971353841	468.639662351746	429.070432729195	426.269550445105	450.057091076184	486.267070913467	471.648216538216	549.002981940652	605.434453015325	584.495305866387	618.608430118498	592.272494326873	568.917681870486	429.413646762942	389.904641066558	424.77467650153	455.510668548994	478.229941862657	527.254143530428	502.990797411834	508.113928697921	519.677187747727	470.928785300838	486.26618711342	423.53601694895	417.92626554376	401.875237881665	420.593217005001	390.438653972429	366.82536104075	411.597736794944	326.250314865622	357.982633044753	377.800865500174	321.447161423482	345.318830250097	283.765243073713	196.475007255897	206.387764891841	170.440632282408	141.879221799525	156.48237876089	144.698804302019	LOC18775159
18768293	0.0938290237146363	0.0578759802814279	0.0672811282564009	3.42065944264674	3.66548110708053	1.97529171877448	10.0333654786575	5.36252241963864	7.32274740591037	4.9252811147997	7.14370324539959	7.31215693460874	10.4885754965778	11.0863077221374	12.3481315589875	9.46633074882581	11.9526652834897	8.24821031699235	3.3788306279722	3.15159892894647	3.58060890572879	5.3906267053051	6.07932078545649	7.75143782474142	9.0010515102121	8.85078658885875	9.01260018149483	9.1900594097409	9.34755172596181	5.7256672013203	4.9497770831797	4.98105690370213	7.71981408523226	7.37366187693471	4.81451730075517	7.7993353530352	6.54206201781661	4.98593283146703	5.96466003287459	2.11672777670096	2.55301924902288	2.15193287990889	1.25651489762774	1.8770137740448	0.704364312892016	0.413016886720907	0.534577193810847	0.31691331362092	LOC18768293
18775196	54.9080480787174	47.1309918208298	49.5998708229459	52.7723759414786	59.1612316290741	57.3846217224721	77.9709554004736	60.9143352096134	67.0517680144522	73.1908850147837	92.7301952964977	94.6166785263152	100.010425809622	100.760039061705	97.9833123354712	94.9280212648783	108.913424152065	101.640687444888	63.4879011542641	65.2644327213634	69.8302785481207	82.3936819198933	85.3954700869382	89.0093746832141	80.5426083213856	96.0054955860303	92.6139885321251	89.3097367120704	87.9505448194974	81.7812991472727	82.7210396769936	76.1764938763615	85.1675091604587	77.5858983016305	71.9784259423347	81.9060728819203	81.0752166953053	80.5953771953516	77.8483868888876	69.6068788949384	65.9431955247871	76.2362004085904	44.3887021826298	42.695637484733	41.1596804806509	30.204722893924	30.8018914493312	31.0086062793522	LOC18775196
18778985	0.513138933572828	0.428636542860899	0.421631871392645	7.17349426488276	9.28240623180554	4.76226043224006	17.4145174815311	11.8565636997688	14.9545358736463	10.5299301211999	12.6190276175601	12.3377752758443	20.3907490829937	20.4637611612159	21.7304991754679	17.5804731216833	17.6976335200157	15.5449198629586	9.8974061975662	9.2189337769246	8.60234285473184	11.0062238937483	11.6066721675226	14.8286449271059	17.3470961867578	15.4528737475655	16.1785884054415	14.4487840297127	15.437908361398	10.6331142394969	8.34273562074687	8.75630788524168	12.5195415316001	16.2257530784561	12.898226728481	13.3009550815838	9.19473653146142	8.79707812624264	10.0174322406151	4.05880054370904	4.43646892423866	4.08146425759332	1.98745158746431	2.39187922308309	1.60845403876351	1.57968947260229	1.77599883922639	1.69331566953557	LOC18778985
18778549	68.5352542003465	137.83489957465	87.1782986449904	42.1585557914335	46.3407523336113	69.7801463932012	163.850333025915	128.581246494855	105.391398456681	69.5780992069176	65.2665170776789	65.8428198102249	232.159054493911	321.337637172308	223.525056505966	185.633281175074	184.421919060398	163.835357389159	58.4204545211637	53.6258286316183	53.8158532702121	159.712223563216	124.061464312355	234.465276514431	109.012804457836	119.429594185576	169.306033041228	240.93923917139	253.090975030189	205.292577056878	104.175192920781	138.793596454497	154.442673428499	69.2230523744605	60.7566213409169	79.0574673937141	104.950968481473	169.274685961411	195.000071603313	35.0930011465268	30.6755508075112	35.8490922414721	24.4411883424684	42.3760019347222	18.9926015778664	14.6819570766669	16.0647167730024	14.4518606538255	LOC18778549
18783528	262.286736337556	251.370924304442	231.954052379148	412.51938089088	368.34308377654	519.199193312866	351.798012352492	411.696893320854	400.300497976546	364.885819634174	293.329942452294	336.227631805629	228.024	190.573872791837	229.234789484468	234.283654415057	224.047688366659	258.871874355472	274.615486871353	291.948395911061	308.404204572176	273.514265431453	264.123426817674	238.274343249954	233.430826019382	237.221787048023	226.411696276161	210.074344582393	211.494211114477	228.53773542299	305.728	316.578289002479	283.514009338574	232.590501538539	259.114181599828	212.434536997292	251.174713963704	315.83488959789	283.638247747348	466.556335575432	479.750641235782	455.632820652171	739.865382089207	735.544287724707	709.972380024345	686.24844953674	662.728150094398	658.951766405666	LOC18783528
18790535	171.491532681695	177.23378203732	162.599470573357	166.319801180231	178.118521936927	299.198441614666	184.584532144933	188.238455105645	178.598570992268	201.588	200.911639086738	194.697095126631	201.622605547682	213.94936280274	203.326659640614	187.536870666309	193.367631653699	186.289194381491	155.598148122846	151.760845256503	152.339641879465	163.773052077034	163.60941933903	184.487254808249	201.386143324762	183.392856240345	204.585614675542	174.490646469298	169.917621480873	175.780313476942	151.348865186796	140.013116292333	154.759565749262	163.658520622964	156.648157654251	160.828523431108	143.890245006892	122.843643900482	139.910903070344	115.981091142119	107.155863213633	118.261363598802	74.4915510189923	65.7836856657711	78.4550098268462	65.041547203707	62.9200376756831	60.6089597071566	LOC18790535
18790204	8.29593924742544	8.59179405664586	9.0495817962361	14.5606792967118	17.3121391259043	10.3842493849132	27.0261758157683	15.9862237108395	20.5471679890681	19.4519565860207	22.7946774500627	23.685425819914	32.6019022508493	37.1538194029332	34.9408426373568	36.6162952600091	38.9621332679381	30.1633154511689	19.5020762377328	15.7439467852481	20.6257144090215	24.1081877091021	25.4440463673778	29.1213129636509	26.7130218119806	28.1946975939823	31.1806512473369	30.3176140064361	34.8877660511668	25.3682768252098	20.919981253715	20.2617033180438	23.8587916808643	26.5971065263466	20.2832187429109	22.8737068813235	20.2856803137322	26.1431245595841	26.6699778966359	13.8553904382304	16.9543080683564	14.0706202188083	9.06596029226914	9.59539315792951	5.25667361626302	3.36179058203012	4.31468528373854	3.70469886992629	LOC18790204
18793522	383.302443280638	390.767399403031	427.772030881458	308.571682031623	325.519900225995	265.437417131125	377.781809955154	276.212483511555	321.197390575657	329.634254538966	406.183303759477	399.359511735175	398.059510248224	465.366937994361	445.124478777613	398.189173029013	372.047116345973	365.819073571559	382.687043792054	356.104326747477	337.081729989157	391.843921593796	397.359116100091	503.725831746671	497.007449429515	454.327361224214	472.916868195785	396.93983631331	446.507279821395	345.802771531008	347.895377803995	368.764087195298	402.761315680437	307.446669157087	240.305310701957	319.048749411349	192.375141003293	298.030122861866	337.044800776547	188.511805121907	191.229151562825	193.196522287459	121.339232905872	124.874492266059	94.1268310630887	67.2377271907916	73.1713255956872	68.1624666400196	LOC18793522
18784876	0.407141778286769	0.558888997439101	0.452740048227032	6.71426820378067	8.50701614584146	10.2272440204323	18.4858916302545	10.5968475003316	13.8146307650598	8.56886768648719	14.5998458885201	12.3254635107479	21.4059399136234	21.3058286952476	24.2849742629325	20.064157801484	20.5072363659526	17.8439152048808	8.62714386267422	8.55954491746659	7.20232730000509	11.6154302148863	12.9882997739681	16.6369197907623	17.9201960601319	17.2605830898602	17.9002834230376	16.969864621166	16.7974380466458	11.5789464727223	8.3392231868226	8.75917484945973	12.5359855257515	13.3307372035896	10.3206321335668	14.0577712955809	10.3883212271464	8.19938941143664	10.2280464379436	4.64432398931755	4.55040320341545	4.45866283371829	2.38414811353388	3.81457366066723	1.26033552074435	1.19948373581194	1.24371703087406	1.22846417344623	LOC18784876
18789784	255.501326449498	171.906297257462	221.622780478036	1146.39708719413	1004.23583232811	465.519134169937	264.270233669421	416.60172497674	397.296008342459	335.088391732478	342.050519339092	402.329670934442	89.1249408973839	53.4237330093208	106.401223163768	106.718903214298	89.6885054271716	173.87348580835	715.398814635703	898.62845565744	882.466367148418	325.449477930456	345.356961133102	256.359348391143	166.353251045413	150.291670769122	142.17055250025	111.984084227108	108.724827193471	140.735152079255	242.711899659313	257.613251157275	187.231323025795	239.102359337227	269.10456802884	214.782458775298	217.368298560458	344.382496636493	267.236496799413	481.346320155895	538.227265492052	560.577672422711	627.146802603951	512.743618566168	495.969400553714	747.635818883329	720.545988443887	738.297487556628	LOC18789784
18773520	117.759799361231	133.272206200057	115.355310884582	62.781385555393	64.2088474591462	73.6999638376523	72.5590882620135	49.8612162198129	63.3986730694202	62.883981526416	72.7933832112502	68.9154	79.7037343976008	89.5322456511996	87.1033998827156	74.452039714745	77.5342253632482	67.1437795714559	65.6376496239149	64.3225330601278	65.7749317747037	71.1717510030779	71.6181571107536	97.1572754250312	86.5275672410424	82.7251673875408	94.3565378644015	86.5332434674358	85.6177876255894	73.4053753758329	65.5602827389781	61.4545288168093	68.0878525170711	72.103568442356	60.1603041401809	70.3585874863151	74.676763326155	65.1973511891001	82.9733135358465	35.0703023414755	35.5607533033989	33.8756	24.6067436289237	30.1231231648647	19.6425736937329	13.8071054766117	17.2945646555391	15.8574032111801	LOC18773520
18766576	239.060326288697	322.27223642521	282.251172451296	279.860538191959	438.469294638498	453.488935993193	263.557019206536	121.714849004815	186.727718078735	161.911012123591	187.059309398074	186.742270816739	133.148020771119	131.000371709715	214.877167952608	147.486281939916	136.274002045524	110.250174456911	467.652707357021	331.312824049407	412.766509022562	135.778695481708	125.083275845362	141.85644067378	127.753693972655	130.073771127145	137.383294071816	221.743255203643	204.067943051039	260.152472996318	148.336295823493	171.577252166632	147.258811888515	138.591619665365	140.079214223171	132.089038367861	268.575035321458	251.162063875128	265.489166498115	306.586503168353	359.811510294982	232.47566638295	927.986377164173	647.744156071958	494.353863381596	315.41241365414	329.952169950658	301.640608032661	LOC18766576
18768088	0.884126073366166	0.86534884667425	0.718206354843693	48.6931319391056	62.9474442860899	44.5555664470102	139.071904883156	100.280133853173	115.46877447285	127.495178765564	169.026775384692	155.968475568282	145.553929262392	152.614017654375	144.204018130347	113.190453619442	116.793009981289	115.040570536872	103.138693061735	92.8328131803644	82.2680172588498	153.575799114494	152.762949054401	171.889013896997	197.330812113893	180.81461961023	179.521507253738	156.704128144132	171.826805102442	127.973738072518	112.424710223189	115.42599903193	149.525347062124	96.3509147718158	104.053923007688	124.144668550582	73.6116937886725	121.174697255884	107.752189962082	115.076872146771	138.873553384004	129.257452182364	85.5779711192714	53.9496068721908	55.0270838405983	29.0909474807194	28.3231737378078	26.5439140708885	LOC18768088
18793589	0.67299285344658	0.594373567894856	0.626421924967954	4.91338918513012	7.88724797034369	6.08267118730515	15.9894095489132	7.61103934967664	12.0534429444387	11.2433600141245	14.8731743933036	12.2238220015081	17.9461063905597	19.2291535327316	22.2487996069147	17.0105355614315	18.3445111564534	12.8987206989573	7.79635171924126	6.98378404130111	5.42372629057621	10.8628372952459	10.6820767514967	14.8656229537468	18.9609848746344	17.3422280333275	18.2235396776936	15.4108526129091	17.1521293788465	12.1597963166476	8.73213832948358	10.0288613019552	12.9988900285144	12.781913705788	9.16709022214382	12.2539205441183	7.96919341930759	8.88642062429578	10.5834532507978	4.54890250853095	4.28992968922158	5.30446497852394	2.08795341512865	2.74487634509629	1.32617216010064	0.735380044516104	1.08603905868828	0.915544042056191	LOC18793589
109946552	14.0042945528219	11.0482089485594	15.7421278611484	31.9839418545891	27.4890137424713	19.6138789861971	11.3342	18.1881096097699	16.3787073981243	18.4812189950997	15.159334511714	17.6044192928159	5.74586019100899	5.50528063685036	8.0346332405591	6.48613417241127	4.97085843452911	7.90490364678042	19.5083	21.0586497827279	24.1922723478388	16.3632158565712	17.1333842810801	14.6822029756961	11.3479552813251	12.479794901066	11.5962122335233	9.99198280243061	8.81309026549119	9.5667981678814	14.6053861156937	14.325910326177	11.3401143776577	12.7025548854244	14.3052	10.758833149336	28.0071622311836	18.526630592318	20.2109330307655	29.397416983066	30.5686673552202	25.8519619122883	47.5873111208165	71.0458825193306	50.2245052314072	62.5572828045235	56.5038994671788	62.2969411867791	LOC109946552
18767038	0.0180112263481776	0.0181795976192069	0.0536475335083991	0.577552993829045	0.241240529809562	0	5.58971448198289	3.36093987358529	3.75881460885891	11.6314306300071	23.334309973957	27.0963641811394	14.8281775893019	20.7680024024406	10.7507314180275	28.4732723190671	13.932054870446	28.4462339973334	9.24492486827878	9.2396097251947	9.7920461854924	16.3100554815619	24.4728188084665	14.0188127304174	13.162195506418	18.5972191314108	11.5409010029103	9.24361858628906	10.9427446989227	13.7771363451806	21.5462200426424	21.121396298561	19.0276273948918	17.2678538821323	16.1589431058365	15.8279830058728	6.50110412705807	7.66723273207989	7.28340889982614	9.71452461646985	11.8446547001743	8.60027355108287	10.7970838992537	6.19169546657963	7.07999952916709	3.25613997555964	3.04574025330469	3.40670554920494	LOC18767038
18789956	0	0	0	0.0375870873147731	0	0	0.697656482552357	0.636304316945574	0.851921781277272	0.266188049711462	0.917183852630206	0.101111258386468	2.55913279937352	1.54697221623723	2.96927373783769	2.82614103648969	6.65192020612251	4.76241234198283	2.95172742310435	6.05071021773814	2.19611434269734	10.8206748250799	12.1684262306297	12.3373633930061	30.8373941325466	22.4623701786944	23.8236497937531	23.4248419874074	25.2731385614817	28.3562419495887	9.82457680140651	11.973299768537	9.8493306693734	40.5617986041547	36.980397248573	38.4039842641682	32.5439778149146	43.7084194841763	24.4468755379376	86.2387146701358	98.0161107530444	87.415037678452	150.315823136116	162.777380699346	322.294028666725	123.577098648806	140.935733278162	156.673677532565	LOC18789956
18784622	8.57216802262367	7.06923077295462	7.86654903442295	33.9106454392398	31.872862889639	39.9018583325046	23.9408686409518	27.8186366003964	26.3357575758376	29.1691288747449	30.7109579593413	24.7977903302527	25.4390609503974	21.5434451690499	26.9107738324489	32.8975902510787	33.1756334575517	30.883483686047	23.2817337594132	22.542138894141	26.745417071996	32.9570174223486	30.7934321969848	28.521678398157	37.2188192642659	28.4996797931618	35.6407234907352	36.830353619909	31.2981171602046	39.6727613678301	39.0499285814219	43.2748670618653	38.892752521987	31.1047667092673	33.6157724249324	30.5394092738187	35.6204767539495	40.2187150777097	39.7713694072963	75.9152134172444	73.8046947769656	56.5163982512881	113.609537115552	135.470004639829	102.609905477406	94.0919114560411	93.609379348344	85.8239543516779	LOC18784622
18786338	47.9962852716696	54.1396164087605	55.1618062652977	112.384628346185	107.276876547161	68.4728402107733	77.9530887760854	76.8481431728298	71.644381361773	87.8447841841069	82.6566087990341	81.2968166466113	65.4790966319045	61.3640070985827	57.3791982356157	47.5524050982693	49.4021559306515	46.1330032378346	74.2104782116044	75.6232315075923	65.826527612468	71.3692012233205	61.9288419916635	68.7248692575789	70.9898834526559	76.521469682199	66.4088319256542	51.1933528363643	50.3402283730002	53.001	50.2799743460308	55.1037743930777	55.7194411247254	45.5335948789206	55.0755047133033	65.0017404845161	42.3530778769942	68.4492524851412	65.5220696257647	42.5432353673139	35.6662792786889	47.2481719809103	17.1694298273539	12.566387017394	38.0441863904466	10.4488380655111	11.2409363289351	9.95592644792844	LOC18786338
18791196	2.10156568577792	1.93939327391062	2.08654708584535	6.73893898219895	6.29982552053843	9.48717795055209	7.62616713744459	7.45753890951247	6.7330252702399	3.98718735058821	4.19491518468505	4.22372474283741	6.38437182702751	4.83196158210338	6.05660839683208	4.60692146316441	4.35654773043812	5.30468342671878	12.6770997367766	10.4164536671456	7.72159219617775	14.0552789853371	5.65720007211967	7.70066453639839	3.06218634169014	8.41863885715059	2.77424196832365	4.42899364608627	4.27723961272783	8.35980827970813	3.29191023983808	5.06260533835828	2.78344076371843	16.6724474747223	13.3721376981908	11.1579635696933	7.3177469111875	11.2340218818095	7.88382657669922	20.3806515697351	17.1280406829023	21.0988011625868	94.1544615695357	24.6648417532981	34.4085632568346	70.6923064640201	81.5899255965489	72.7055177072897	LOC18791196
18791217	12.6180810316516	10.507889313981	11.5163371931363	16.0661194296904	13.9234000228488	6.19155254165602	11.7726850980526	9.24327280548681	11.2430018159157	10.8587655520212	10.8193865253638	12.1125071910543	9.5500870944873	7.91365857310895	9.67116994625459	9.57492420352544	10.7931343999142	10.6630932377335	17.5925502989303	19.0853087144576	22.3149060828329	15.948329036793	18.8791945654316	13.8204891550504	12.5393184901156	13.5492537792077	11.8478849843201	14.9001386589252	13.4419074094229	14.2325345910839	13.3199376016088	14.4107962002658	12.1580573001617	17.1773094624942	20.4112920371123	18.0247739070665	25.6195978640747	21.3494611349111	21.2979967087086	29.5980148244008	30.9741107847374	23.0337548274564	26.0625939573251	39.7436129940685	32.2998069736254	61.2078081675388	57.3302847801862	66.986393930641	LOC18791217
18777409	0.557311399449725	0.345183474938791	0.653933843700702	6.61455476539976	7.66249633667597	2.08607767994452	18.0794307478656	9.37741634050498	13.4008084200673	6.02238493585056	11.1851183541002	9.45605027750404	17.5847684362446	21.3029664931022	21.5087053574713	16.7095300187926	19.7014142833213	13.9781135759064	7.70996633862462	6.26558066989212	7.49529113560661	10.1474687094209	10.1016401376674	14.5497686726398	16.8100164143615	15.4862252736394	15.8315771242058	13.5535873403729	14.2870985438385	8.54548255944808	5.99973478203419	6.86828117181461	11.0323218683883	11.479308608048	10.4523433648747	14.5778943856538	9.10422701966032	8.93322163078964	9.37130004421142	2.63056521725028	3.06809334274107	2.71683698757737	1.6784334702153	3.14390302123614	1.19805275306111	1.35694189229291	1.56149851023162	1.46880623269025	LOC18777409
18774269	5.44318021936039	4.63021726640632	4.58854060039026	8.82121955418581	6.87786802175804	5.13397473463492	6.87671274145827	9.54069832170217	9.09928188784684	6.83710475532321	7.15591937287935	8.92934119548718	5.1653030504527	5.54913397525664	5.0906643443104	7.40734786337494	8.70369427890514	8.98873832113135	8.67324906991134	9.72164144783724	9.12688535586491	12.0766245405409	9.27517488701146	10.6354825743034	9.16069055548458	7.19969	7.57552601225981	7.46872842842072	7.81970916067048	9.45714784808813	18.6183127809153	18.2615932068936	15.243051470389	11.3554501359226	12.4229153214028	11.1635625478287	13.3508226979665	18.3512691250486	15.5184316394139	27.3781637125707	36.6610241358061	27.7853467176344	45.8395721766447	41.3294506349846	44.2396105996517	43.3224901331577	46.4242182083584	45.0174057828503	LOC18774269
18789381	298.34054944402	361.276264719833	353.271424708372	282.398698876811	323.081198435947	74.5784746825459	412.904717200801	251.341048203991	342.145295309917	385.989388183311	523.506456788654	486.136750407741	450.018092975965	463.947619117219	483.938824220728	360.876586020222	349.766480234083	330.285122584985	394.113240002909	355.291867714128	362.55576908632	412.876543434959	439.343737096323	511.950199108191	565.680005385338	491.715301526756	537.697042934506	465.242580858462	482.862843279453	407.654293802804	418.589781015718	442.890843461516	492.727978814679	394.840514495899	328.239	365.600670403453	399.698242298219	366.084907846476	459.374182531619	237.512934281717	253.260538450473	280.657010226476	208.698570208561	220.500183007306	222.007019019911	120.229102587726	133.271892434576	122.413774550748	LOC18789381
18767010	0.277941564154066	0.408057887719277	0.301042130625297	7.52358243883402	10.4631021468877	3.41713629185264	23.4712237867156	14.420438191588	18.757649586204	11.3222698100105	14.7999531900543	13.284979389953	28.0686411812188	29.8610060171067	32.5547941939219	24.8536166764939	25.2416645586499	20.0778961663297	12.553743852713	8.79562540344329	12.0726841237527	16.0777147224147	15.2101386908627	23.8848334834812	22.3154879257614	23.1172667920184	23.3792882356042	19.6613988766626	20.4088347431577	13.5431797013019	10.6665653322319	8.66081803967369	12.853468255744	17.0058572363441	13.0720435699701	18.7209379476658	15.3837958304758	9.1626320351797	12.2107561641335	4.22944705416324	4.21452792657359	4.22141224092252	2.35972891503633	3.65112570000873	0.713885588096805	0.704929342431765	1.10265254520195	0.796527685646157	LOC18767010
18785391	89.4583878914797	108.669717840132	116.125607252762	57.8008805837742	59.0285853780002	44.4714725524489	18.9325777660267	23.4425606735186	23.1358726690083	25.8979744268664	24.5799930864986	28.0755160513669	10.7702346728222	10.9893434287578	12.5188033951154	13.7584040596351	11.8551873923676	13.8800937277682	40.3981807521153	31.6423956605808	34.8603175160438	22.803193649909	21.965442555229	22.1471210480112	13.7804703586673	14.653128726348	13.2094175075048	12.7781137979296	13.137508332186	17.7382770525205	21.8215958598717	24.5950342735394	21.2131072854826	10.2633235190201	13.1508071266194	10.9127985197173	14.3477588226594	23.8672946988603	20.2293348181317	31.8561429620049	28.9073405779165	27.499552403045	77.2012747716499	52.6939961232351	59.0732775076541	51.9908110135403	63.9260441392698	56.2722673847438	LOC18785391
18768537	226.490876062327	311.206398752727	331.726738467938	343.241637848975	380.611313762861	263.468411185826	262.866271524962	348.478374597634	390.971594765008	455.526300349669	562.984001199979	442.256992742336	277.529377903939	212.146385196812	290.585693412383	280.252400724951	273.474781979773	278.05698254957	228.368556380867	169.98846529511	172.841037169807	190.058353424906	174.612813343506	147.889921472131	296.740916442603	203.192046558068	210.36053715934	125.206338301109	124.443301260287	193.783002638479	169.286965082675	199.049569517715	153.49286545322	232.684773373564	253.932630342568	238.174099119035	146.395199648044	146.767065873182	124.334172668572	380.514225492156	257.982219532182	373.765157880353	158.350647313337	91.1443722658596	195.566489043651	637.409994098462	578.490605325426	571.425989201169	LOC18768537
18781998	5.61060345678561	2.70549373457848	5.07461700531734	10.8488190234796	14.2342368244962	9.27370164832014	18.8625484502199	19.3461708798993	18.7033111752475	25.8913951081809	27.2823569738566	33.0306338744106	16.3701573186661	15.636956891624	10.785755135096	9.83296596217503	14.7549006643595	20.5259668863826	13.4756674452971	11.2858353507592	16.3271107242172	18.6805801110016	23.7406492068762	21.8302974969964	14.7036531385209	20.7510515924675	13.1981507999423	13.577540752781	15.3880153946701	15.0986373326383	21.9425551158547	20.2391793887851	19.3348178371124	20.3972788008729	20.2735038201241	21.2971951341555	15.3513307618085	16.2743241302058	13.747431641252	11.6459818467428	20.0400156056681	17.8373902241997	12.6486957938242	6.57693667027017	7.68966615528981	4.73766798387727	5.52167878393668	4.7422257830125	LOC18781998
18774632	737.564635929891	668.010786008368	709.568226903225	1610.92215745562	1630.36344076617	907.21267827352	1441.12420071178	1473.41567124722	1411.29259479055	1913.68141867084	1933.51993651309	1902.10752240773	1590.19429739738	1427.30888034275	1580.91850754888	1362.93598880911	1287.7073814813	1327.62810126339	1797.85728835432	1728.04720852114	1605.81983529633	1396.72362947555	1314.66124714292	1372.21813018733	1447.73352122076	1331.85242766784	1407.55599828402	1136.84834058741	1173.89066037293	1230.44477635134	1222.85842010092	1143.37103415018	1257.74326972437	1255.66389180853	1314.1479021514	1266.69686922714	1315.44262079471	1307.24137274934	1242.48865977791	1232.69904525248	955.236839329575	1291.51290330338	777.971739338648	735.30470612448	871.535813178141	560.570768295052	601.019411000167	607.528738479253	LOC18774632
18766893	10.7781373383967	12.662317801246	12.4553933621107	42.594792055194	33.378613983729	45.3067355614096	15.5397980366799	22.2660897718267	22.0143916641456	8.37424980674924	8.14715678126681	8.8000619351004	4.69674665769676	4.01172806264264	6.01738803613501	5.60793287878945	5.77420983810505	8.54616886219619	22.7217082183406	23.0648725297283	26.3242234172954	16.165273729274	15.7473257843998	11.4767002868158	6.09564249316202	6.92807795871396	8.64700239612783	7.89321836982097	6.55326474389412	7.73004245133537	14.6272904782425	15.3356487874473	13.3637711521218	12.9033835051275	12.8984280210935	10.538657243918	18.8762489758483	20.4754198207374	16.8040996294349	26.7460263992105	37.9656535149349	25.9010900302328	45.4340109135818	53.122422537432	38.2002770295042	62.6533367005103	53.9264528327958	63.9056191239092	LOC18766893
18777861	9.76353491365281	6.56219538402327	7.63270427805161	8.09870411638345	8.40239314087979	1.92434962288491	7.73423719891651	7.35261268966622	7.01078405518972	5.52728214422266	7.06335975237774	9.81538749505213	8.10819864598112	6.63489942555324	8.51609698771517	7.52983713146482	9.41096015558496	9.86277070609883	9.40730897875322	8.98574492767807	11.3287958251202	8.57382003215541	9.99117696492068	7.11226146418495	8.62266729189858	6.55939264392816	10.0405545857148	10.9727652933974	10.018562865558	9.41511112047431	10.8556566885485	11.4396417609278	11.2982924085731	9.9100630942452	11.0053022054711	9.13456978489615	14.1491090138442	12.7560227666179	13.6207456709878	14.9202050128018	15.9954227074979	15.1709834127527	20.3253296518412	31.1289518289011	26.7612658626221	38.9747441404197	36.6095059599553	41.0927616763576	LOC18777861
18789134	31.0420359161822	23.7506974354512	28.5909065732378	29.7845883770744	28.9162653921298	9.61272055093146	23.7356813889736	24.217757248822	24.4731375223454	23.273512753265	24.2207274149675	27.0589230067044	21.0547785218808	18.1730086381997	22.9927990541046	20.2301517277047	21.3607591278901	20.6033331929514	25.8960645135499	27.4401169898632	31.2966899227063	22.4735426441622	28.1824199353245	22.0858252328009	23.463546635124	24.5492922855232	24.4845701753711	26.600807273773	26.4134505912278	25.1887708679451	27.4571536326711	31.7491602849554	28.7910657909683	28.7333828391894	26.2370437631754	25.1325013241558	37.4186465322388	32.2152613706159	32.1809404494453	37.5986790003156	36.7658554956715	33.7956291222223	49.6593247397925	56.5311415964558	53.357660514118	69.2939611606971	66.5353011424038	70.7137835599869	LOC18789134
18787715	5.5750873252491	9.38645640116157	7.18892893062864	37.5135711346098	30.5195307431929	43.7680208489323	49.2960927679787	46.1662893428572	49.4301088475772	49.3201425241608	43.9594040226366	44.0427545939097	38.2772415685146	40.4230173462389	42.1214791450812	40.4776208433498	41.0590148287247	36.1473994308601	23.8747319403582	27.5751377438389	30.4499923165389	27.2530027304137	30.0184968063914	33.7089583982625	34.5320827365263	32.406593743403	32.964618943721	28.3828703593426	31.8951616904338	24.6456829246262	25.8471029069761	23.2013757347396	26.6397465294291	26.3120670774882	27.1174100137832	28.3996445857479	28.3366902875857	20.1328522954132	18.5706483221748	11.7361023935676	16.1960279583671	13.6142126337589	17.137296685159	9.32728008692002	5.25710106991452	6.73782778768693	5.85518332754401	5.33913036321997	LOC18787715
18770894	173.597763987648	126.214295197854	142.342462728638	753.334198991244	655.738014134813	201.091324971838	332.072088314919	461.491715092594	381.884495955105	300.151063356137	247.04181956196	304.678950259362	236.03150819233	204.506300080034	207.372536668013	291.700863737257	248.768530977372	341.473623030734	517.435701786104	598.049769273944	666.668561316778	386.087039920592	368.917280670045	313.27639670303	276.465321193881	282.392144379243	253.536615108782	330.780279067776	313.271497996069	392.774174630037	531.240292521431	547.92667543568	525.866723019121	301.539083658821	365.990208333109	337.309364788051	463.205947264314	544.211606305602	470.204977147814	721.742910716825	809.255458939379	685.698710117602	1004.4551637802	1230.79285248311	927.823865127285	916.175264670979	900.799606369084	930.623293332551	LOC18770894
18788271	39.2840336637986	35.8727870474019	38.6898354741049	59.7098908963296	67.2558585695791	25.4249513390821	65.2408385213241	40.1135148498601	51.3707742902058	60.0361818075557	83.538884281793	79.4777044603693	60.7440171575493	70.152996221422	72.6494236037659	58.3050127020621	55.7118168554269	42.5615389883753	65.8895275167657	59.1338	64.3189750841383	47.1371563327045	48.0523337912903	68.8132860085232	72.3056339702035	63.2896603542735	76.3348701580213	52.9009712446707	58.839769291145	45.1224498063863	38.4751722373961	44.2907808294949	44.7863620587578	35.6156891905902	30.3956312660646	32.119	22.5948594608088	29.629087441551	27.1551131572881	20.2719227472385	25.4437378331107	28.0017812026972	12.4086345872434	10.2488896861245	10.1942600722918	5.13384625810086	4.23169396041297	4.11305929585505	LOC18788271
18766445	59.6366204115833	52.019265896668	58.5939379478824	67.7407826268429	66.4735021073307	23.8945514757809	66.3676485515797	61.0088561663969	70.7206304173529	59.1182375027308	68.8050631843001	69.2532013546904	63.9715855201358	69.2726827122527	74.6761261362547	69.0548874510841	66.1127501943494	63.9839400411194	74.9121183944775	81.5500870065193	82.8140917748319	73.1043052921383	82.5766996915922	71.2168956279885	84.2607695375079	75.6069708567191	77.0071645091553	78.335754031278	80.3895	74.995900914954	82.1750214674043	83.0452616954298	84.4420545198147	75.7131648959555	76.5180400536067	79.5244696282892	106.797869993801	82.518637637742	87.5797	97.5206300100841	97.6040252966265	86.6868189421498	107.085648655312	142.955187249665	121.510201119788	178.625528259874	173.833868192724	187.596727364684	LOC18766445
18772390	0.247999183138434	0.125158755772478	0.424057413414118	6.89524506683814	8.70402079444394	4.33536555288384	22.2286458336046	11.2521206444106	16.5795502676304	8.95336301276205	13.7221983305272	12.4506071254796	20.4534071969037	22.4438885661225	26.6055649126823	18.1303037561256	21.6782269097972	16.9048135596391	7.34392551533875	5.66375584088464	6.33807315016167	10.9622891719615	11.1986460346254	14.4861691918725	16.7972897531453	16.7143093250106	16.885895363785	15.1581251885923	16.7089150580962	10.2355783220852	6.78308317384725	7.72917678566258	11.9500798773655	15.6710494528025	8.90620671546643	14.8661520792773	8.41700594911225	8.19661459884459	10.1249280285521	2.96107117252185	3.84965637136349	3.92054936882835	1.86050613024126	3.09869864327338	1.03239893218204	0.830264124567425	0.691438340704965	0.775585679697184	LOC18772390
18779046	5.91110959840535	4.07755816518997	4.39367589150001	8.48032785033229	7.61966480090496	5.34475375599823	5.93252383163555	6.38398378073352	6.79610954783282	6.60332191859372	6.93069425359556	8.0495411889953	5.53850125349177	4.14560621433037	6.48925815971812	6.34826868176007	6.31840142418168	5.93792252113631	7.66345654194855	9.54598791302152	8.4388658801856	6.56672872212931	8.78578072334823	6.0646702482748	6.40885732482647	5.79248391313963	6.31802433686584	7.11724658504999	6.86532496979384	6.16105155926901	7.43253050188845	8.77207962387318	7.03459507860958	8.3358521478346	7.9701748905044	7.30821457115919	8.83834958666156	8.34887248101804	9.13379598087634	11.0701828161796	11.826136818002	8.87320096289726	16.4403716010774	18.2409445957461	19.0606754186473	22.9353964117883	21.9841530843261	23.491588041587	LOC18779046
18793319	45.8565408455896	47.2773122769864	49.2071715919152	180.061114728141	155.448256393599	163.3	89.9617869011105	123.817854399599	124.543804098563	70.2128138057171	68.0353477333563	76.4780539085009	45.2875872509325	40.2440782750632	48.5501172826034	47.2013233387339	41.9820512330104	52.6163980327307	122.521477180725	137.224634131603	119.917590052807	97.9230687760621	90.2189274608657	78.7438563106735	69.1796076227824	66.7489206454512	67.8901552490863	61.1506231185858	62.0937628943254	72.0641461911851	93.8883598948544	97.2893021454315	84.2563224901607	87.0097602142593	99.829497855441	81.9440137938777	88.3418065026326	122.862773297691	113.201802215999	181.284145798317	190.052548434087	180.065182917742	250.096197724076	252.076657365568	216.358103997527	281.729076939553	256.866208215322	267.289664556549	LOC18793319
18787190	7.88517400180945	5.60607637242703	4.17156288869883	49.666607329954	47.1212253960025	66.4706511176776	39.3031479065916	45.5407977149825	43.145894415666	43.5291272909071	37.0257858445956	38.4770541633801	21.7979807853235	21.8681823312271	23.4317818961412	32.4367654391042	29.5424603089296	28.0943197912084	50.1216622394767	53.5483894222999	55.4514464559069	38.9633571113382	43.7042068599895	40.5345576147112	38.4347130937155	36.5872227178064	34.6752969872765	33.9035798361935	28.1236764006998	33.2568326723677	38.0549435858718	39.9322849820886	30.5775254119915	40.4616095685504	47.8006922855874	42.3679452211814	47.9370002301321	47.6410818946353	46.4917207944728	72.7021656848292	85.851184866436	70.3507972794996	111.788960150045	115.865211295395	95.836336227409	126.243355637797	122.790965812314	132.936508356189	LOC18787190
18777135	9.73336026408359	9.70128823471679	9.78485162380556	26.9945317272364	30.9589112933214	6.47566475184784	48.0098376296839	25.0406	37.8706973665926	27.9549	37.1829812047318	32.1767199462441	53.5824063873626	58.3072252115862	64.7439037276607	57.8983742511689	57.7060251277906	42.3024359100705	38.4218962876898	37.7407445830194	33.4606727560927	35.1939846847178	42.9260491147793	52.210601878025	61.8607972534847	59.7085258804866	62.3841818499603	51.5519062222213	55.626729056197	38.1761100403472	43.7594469477781	45.2617468935278	50.6677522906911	50.9432496377843	35.4504503034308	46.2626563951651	31.2981258631356	39.1498487633548	46.3606882364031	19.1692812128891	25.5603889864529	21.6396127400882	16.9767618644981	14.7996549492333	12.580496690167	8.14078904869398	8.62372238255386	8.19015920181727	LOC18777135
18777605	10.8281827027084	14.4886532872537	16.0554715420207	22.3946799317827	19.5999360388827	11.3034352900251	11.3949382613759	10.5741341037212	13.9053332317891	10.147024985307	8.95844748544445	10.4976961940482	6.67279324902335	7.69822054370863	9.7413820307876	10.0663734087624	9.0558668797857	8.5789340489393	17.5795904877717	13.3371204461053	19.1785622234767	17.8497351536492	21.5140198930767	27.6448599775571	16.7119262110217	15.7438114201043	18.0594226792931	14.9127872336262	15.0140652617128	14.1912754480672	15.153633281502	19.9034180010165	16.2508864516048	12.9201858529554	14.9228231704207	12.2985184137929	30.8853738714488	27.1431556252844	31.5813973828513	38.0916782396971	32.2411153630334	27.1819434070679	73.4070478041925	98.3727076175845	59.8122957875464	53.2239786111553	61.9424229481266	64.5238194969371	LOC18777605
18778065	0.063806272993738	0.0644027422777238	0.177380808436866	5.1881467323609	7.13603288408134	1.28154762985044	12.9662608746404	8.89115039040326	11.2357169570358	7.40013803330651	9.51453241331535	8.5572982045904	15.2744224871558	17.6192285460862	17.8085567615534	16.1164905358125	16.2681742445329	13.5413932071098	6.42421856064652	6.3710672870514	6.07059969155608	9.21390405284012	8.72169257874101	12.9659450222894	13.5520315699589	13.9800666615181	15.0970477967893	11.6932098201109	12.1405403132325	8.60963451239242	6.80037244191993	6.14628258196217	9.54283270078386	10.623314569386	7.97911399479297	11.6274714603323	9.96673574436351	7.35045580340301	8.48601876349979	3.46782272190241	3.9045800640184	3.35620480291553	1.38503710090283	2.43882989043614	0.862176198164613	0.697805231241359	0.904950055137108	0.51722309205506	LOC18778065
18770721	5.24912332003449	9.20436712163362	6.59485367097674	17.9053381439003	21.7075960172872	11.4190686361481	36.0311591298299	21.3320204851086	26.6510511473904	19.5741302567299	21.2678152243399	25.2753900046374	46.513823789802	49.666874143975	46.8724569121567	52.7745538755613	52.4868501643454	50.1888699461863	26.392972393174	27.4264646336266	25.5861152432287	33.5755171167221	40.0917756733952	40.7171111813778	35.7492193681311	43.675316882126	43.118565238098	39.2987731637598	42.351819684939	33.9197721858563	32.3269720409381	28.6006941735048	33.6650295552095	30.5224059495012	23.3154347222382	26.9439446020959	25.105621973205	28.2669512569471	29.3108648821695	21.6074998980967	24.6091292066134	24.2392944309479	13.391180761586	14.4640800611283	8.22857938427173	5.60648839861971	6.40223896119268	5.75130767336693	LOC18770721
18788511	152.898358789954	162.606936698029	158.847665814718	122.46042302571	114.185450869736	77.7527122084625	28.1678900609823	31.5558545736637	32.4358668613321	38.0932494182635	46.1775526367659	53.5419926864014	17.0785160179049	16.2764741508457	25.6453923858026	17.3036522727126	15.128860901942	16.5676662271537	115.348886836622	114.632396473727	129.062419917415	31.2974401863593	32.2059311085835	33.4016269583381	31.217583642511	29.0134665091448	26.068685562401	18.055725680569	19.4433570733565	18.919633913094	29.3567168097868	35.6246146838362	27.4100413251922	28.9664455824141	25.690608694402	23.4003157195013	46.8067330173021	58.5874803813937	51.7352383563357	59.2436568133786	65.7752900279191	55.0319724430997	99.5217955152063	111.296370025552	89.2213468260902	81.9601410222933	90.5815593055767	88.8746058063176	LOC18788511
18783134	0.0356018727840361	0.131760506866024	0.0235649653687191	4.10439411514933	5.86787777301649	0.778623996827155	11.1750326504474	5.56492470402356	8.09521753172219	4.78834	5.82350365314973	5.67894441541946	11.4764854365042	14.7478187498395	16.3512253232107	11.3978233461185	12.6806486900628	8.75051679265077	4.39928946314432	3.85924418604252	4.16886366137215	5.29495855916517	6.4909872508319	9.17115547848308	10.7087108095316	9.94089883492539	10.3023338087545	9.33295674307364	8.92864855298154	5.90365393636202	3.03186993504741	3.71456226493393	5.83418367462035	7.39029279972202	6.2274045734546	10.2722860227974	5.44049546630378	4.54039160203984	5.96013311571684	1.71667226646657	1.82813415630094	1.58612908657483	0.703913070833993	1.46589121545499	0.160355640515643	0.172162955340364	0.336622249686533	0.2672167127546	LOC18783134
18771153	1241.84796556343	1085.31769594645	1139.0159216878	775.393005201918	885.236393880079	971.520966291817	683.618674786376	551.463488679231	621.936536454473	797.247433366362	941.613884308307	828.956533553597	788.826525749738	837.001942978154	917.178902848019	705.773166422474	691.604801442061	602.977027157131	1135.29673502633	933.374925629328	1267.48546811091	650.253660201374	583.669921161844	749.487588613663	756.159444792622	708.666616071586	824.813665596235	709.432600400349	736.267546896706	654.693302942085	587.372832582131	570.911470596062	622.124939342804	667.266288283063	561.62848600077	622.514007016769	665.118212829391	543.831883784887	632.373425051875	394.243477020506	366.503285146442	409.022633300276	284.811916881416	293.605939827969	322.979719416425	237.389663590683	247.601661119891	233.602541995605	LOC18771153
18770067	446.307380895997	505.489559154028	462.934930012121	325.795792294135	359.724923016837	231.274377259484	479.693719995899	315.085055584088	396.377193076729	432.494997776543	587.311853948598	487.921433063524	607.595162582333	688.515695658768	733.021163630816	677.191825659983	650.188108861712	555.436845950442	419.39756408997	337.809627273173	304.712566785043	478.655904798311	509.958605902546	607.805756554986	635.525608438213	605.428073565526	650.891360647906	586.050835042849	617.19477086672	510.36910521938	429.534068713044	463.448412807193	522.869972787721	617.204586291529	468.060430224391	562.058192889085	404.391640912789	425.260290662751	524.540672288971	296.757471323201	305.777541524394	285.044758312962	223.599919938015	224.555568219329	282.144760593925	145.297409120242	170.547421498831	150.302680277418	LOC18770067
18782171	54.8239352454274	43.6057150646852	53.037967473117	44.1381749329443	40.1834228665137	20.5625689371612	39.9147032196851	33.559123519562	36.8520916457797	38.5881522840355	42.3802976024139	51.205968636569	39.2096610326494	36.9570176085177	36.0702533477088	37.6001924938661	42.171862090997	38.5747742142113	42.3033371400445	46.7323010595155	48.2914729759731	37.7586901522435	49.8462987229248	34.0885968813131	41.3004113294802	38.1616856155608	38.1425085931963	42.4922149340591	40.7005968085282	40.0180187391464	45.8960519754764	50.0183803118342	42.5696855609408	42.5499705738313	41.5023490705587	38.720249564287	43.7555782967785	43.8389248317739	44.2098179055404	51.9857112805853	52.0237390117629	46.9845080605909	60.6680119672115	78.301103105438	72.5205424499786	109.658620527527	102.283353227759	110.463631823821	LOC18782171
18779107	4.26847716852812	3.91978051430713	4.3543094956052	7.70636117793183	7.1744687819493	7.28444147407574	3.54037567609397	3.24526004771563	3.92783093376071	3.86917210322532	3.62996765297399	4.95057200993602	3.79694887695907	2.98273718714803	3.28986004000503	4.52741125775039	5.40004327109699	2.70980563707875	8.00448731220006	5.17522070611632	7.71788312046133	3.71594343478047	3.20535040327271	4.16399876027806	4.15786982691473	4.13695755620815	4.68108400391882	3.56499091611253	2.8578147003448	3.96097507933372	5.10247204971249	6.8445421956607	4.34946507616596	6.84200231203058	8.28805168952642	9.61272708352929	14.8965145213593	11.6826455518536	12.0170552509544	15.8775405144802	16.8766975041863	13.0628098016251	25.3714549029334	22.2763059502132	17.2723740635797	35.2678950586797	36.2867882417154	34.8835948059866	LOC18779107
18769312	0.751729140350149	0.640727627917058	1.02831408010553	5.41409449560872	7.06665396203673	0.648674737735254	18.3760731630196	9.73622690251468	13.6153902358603	7.50244839229545	10.1021631899418	9.64084941536416	17.8296752047539	19.4924048302778	20.3591348686016	18.9026989231278	16.6680339278509	13.9007412076291	7.3652785123691	6.7523649456781	6.04298889669322	10.1154547911282	10.7024793502642	13.704	16.597664032889	14.2911216572344	16.5332827585554	12.3913569588437	13.5912750233776	9.85472544936262	6.9421043599985	7.89848644911698	11.1062855813551	11.6363541887597	8.60699694286895	11.335576697558	7.01727488468936	7.00587051812808	8.32311322736653	2.86526454653085	3.28328869880628	2.43079254287858	1.72875045236769	2.56960927344107	0.328328680300412	0.7270399015424	0.528524045704688	0.300919884725885	LOC18769312
18768858	0.980430359857932	1.28473808185587	1.3320536564985	5.57466603508072	4.64604064554207	7.78464317752938	9.70733251112044	6.60690246956917	8.10791734860044	6.9053786838791	10.7670855844287	9.69715532018664	13.3421129857841	12.9321326892887	13.5400606787216	11.6400125787885	12.8305258985137	11.5285100148348	7.4327986156625	6.30266469391334	5.21514897391895	9.79166615283308	8.70729313225889	11.3530229981613	13.5398388503108	12.2624738341762	14.1584718120592	11.5079918841263	13.1640199969561	8.48107252741805	8.33618263540072	8.15169767068778	8.2882425760281	8.8342605564119	7.57022942565103	10.3932350307768	7.49300081636701	5.93001890531516	9.39432556828617	4.6386346607254	4.44054873143299	5.24678883645245	2.3661265882514	1.92423192689833	1.05645710001583	0.47987339395826	0.544199043571017	0.387305730908098	LOC18768858
18776707	82.5557424830396	54.2076644724138	67.1884264303644	328.975363964603	285.749407559426	334.320278938128	114.159799926798	159.694528075057	145.286065586978	131.541594100624	128.797452846514	131.692821760329	75.2391267189382	63.5093854980204	82.7709996059435	93.881696270699	97.4441552057177	97.4969271835392	261.572675836618	273.73669647744	318.614083005616	149.031435355059	137.373285873141	117.837110335244	107.088338950177	98.9354937221085	101.599973155466	110.881989811615	102.289820602001	119.780377387894	143.536138652543	146.461626467995	130.778057009975	154.539308065196	167.013402442863	155.663940448715	193.290422253873	162.754931993016	155.582349052759	258.318886856149	234.357687302722	230.274335035927	271.485774254768	344.884933487839	277.918427946488	342.062672908692	341.027465818409	338.502256363028	LOC18776707
18772615	59.5574633360865	55.7542232110395	53.6290579670669	125.712724375123	116.588114926927	117.672290763261	99.4765599770938	118.032799558826	110.826199038097	110.477173126705	95.1884411926686	97.1241653137876	88.9510233931908	85.1837251411849	82.9683450099819	72.7329573907365	78.023624626923	89.003810188993	129.387639743887	128.328812425482	140.279560624805	132.802306475653	147.141682616736	117.747496461686	115.756656097044	122.406345743603	121.233913420165	138.633039487906	130.499396501123	149.471369700428	178.292379221898	177.717977853673	166.110342286518	149.980945278837	153.876203578121	132.655055888865	164.034918346739	178.385057998379	173.701712876486	208.235202304243	218.23214883445	197.255400826945	271.198405043968	273.71036181814	289.049761581114	350.930209760219	344.006813457847	351.680349404703	LOC18772615
18787223	2.46028025120882	1.9314394313478	1.80940602849647	26.5582299627687	28.1217080667815	34.1022272114448	20.0472428480854	29.5352969020307	43.1416969359097	6.78982489001763	8.86152183058037	6.78404835612719	1.0150032914336	0.419016684331331	1.8951066157742	1.86098822173892	1.96700515911503	3.01319428384763	16.6398460202923	28.2762906103095	21.101890856487	39.4049241317977	31.7882246346508	24.2791316501422	6.83389960456563	6.06308687766465	7.53382530438627	3.1713005843413	1.39475346806936	3.61039055935142	14.5374042016628	22.295206750507	8.17017986795618	25.8864450299084	23.1369375095079	18.5715458281808	32.4175008208775	35.1022644827504	31.1159673869508	46.4639084972829	73.8641706248218	68.9973482276904	110.283110296078	53.7298491116037	44.0459031475767	98.7889544097943	91.8069579176897	99.4092107037291	LOC18787223
18772284	47.4940019787489	54.6771547793656	58.2029962566884	133.939167515294	116.082265519369	57.9918951966437	52.3466934858765	78.1518872907288	80.0449244174698	61.7320731954775	52.0444320865551	60.3362604446492	36.1269936140742	31.1887927727022	39.9917975066203	29.5570480736207	30.6406812179898	35.4356358275908	111.502523178156	127.218788893448	130.793078427577	67.3097105675954	60.7298132556855	59.0296067445123	40.5133067540818	39.0844255176306	41.2126053828969	33.3643344641169	33.8563507929632	38.3589734665899	52.3205364334876	54.7244788539771	45.883286506495	43.5080851286625	56.416349378432	46.3470915708951	65.6505754338699	63.7223513647154	58.5990892052719	80.0720382568502	89.3531184838511	84.2728643874053	138.218857349971	116.889687274855	126.552724146089	156.221126052564	163.190971247696	160.11323829257	LOC18772284
18778273	0.0189457058089785	0.0573684381442384	0.0564309374375436	0.455638704105524	0.465220896168107	0	0.624217546898595	0.298435772787262	0.216378964954083	0.49938392185492	0.444731945882582	0.194554330126153	1.36214420471162	1.08901	1.24117830102675	2.53073830906063	2.88553726764276	1.15948194464438	0.311685283564898	0.216941739680482	0.13865503818649	0.270669352593531	0.405242480600849	0.607440966985307	0.522885243840801	0.382687836375053	0.783205128684276	1.67302141143936	1.8961076754322	1.52217476258077	1.55802746362821	1.85839705740934	1.91828152394985	0.222992648524726	0.240528116691848	0.249851402142026	1.00217960298406	0.916028444818632	1.1728402556885	1.07666661007911	0.9661409676725	0.878101056576114	4.27989783985926	5.09996337062568	2.14110804362316	8.33012999156407	8.24710579515677	8.40405804312737	LOC18778273
18768756	1.45180998413772	1.46538169144943	1.75031367279327	7.19985945206225	8.14565279253174	3.69701722936597	16.0364496821956	11.0576070729159	12.8126885378438	10.7365371481273	13.7507444561808	15.1749308011203	19.9915104571432	21.5779819860154	20.7989072298648	23.1108203929561	22.4476626394557	22.3023514152598	10.3214954560231	10.7018620876584	9.86620104485138	19.7442176106199	23.9372602367922	18.9317109382113	22.5853140117745	25.1668439452607	23.5150764821583	21.4121691017268	20.4669823574188	17.2626710203716	19.9270415266038	21.0870499505936	22.5810132588837	21.2628258539963	18.0888254131575	18.042731753919	15.6901539989977	17.2082000191327	17.9257739146622	17.4787364418078	18.8393677990243	15.7743311196135	11.3859842329746	8.57994254266003	6.54445588216274	4.99063282402428	5.04868009664067	4.91817172957848	LOC18768756
18787178	189.422605834587	157.162689361014	173.35684409604	188.959659618378	215.362094895924	106.536534669524	247.591729996276	175.34031313799	215.090773375995	234.354666324405	311.32665396383	244.601431993789	267.908648218724	323.118183667657	334.862961270757	261.588491811971	266.211049948956	202.61926514049	218.750550175483	184.594486957969	206.738098965072	263.704293922657	239.744369294049	353.405345574739	343.52408641011	309.130549329493	336.076491320511	280.433634396337	297.002695213167	261.866294198055	208.334119781763	225.421287684835	233.034772877443	189.278493573346	185.339263503819	239.781164601787	208.153992945202	193.788848673294	198.199802492669	124.688789900184	122.361865317891	121.788546529793	56.2018025973298	72.9964179120376	61.752371093568	44.2627429931906	54.5284496088286	41.6923556398594	LOC18787178
18780697	453.843768722737	415.85325196708	434.183589333271	495.777613474959	517.447153227614	506.15078452595	327.618889274965	319.481922355159	318.449001146021	424.41929107859	466.962065854994	463.320220474351	403.72811627208	435.720418795229	437.174969860341	364.118617041935	394.77933946182	340.957840287414	580.659370556276	579.244311541073	757.131956297787	352.464217647751	320.479936432884	394.931202184562	342.919689631435	340.986469669878	365.660672204132	344.902033154182	362.349290137861	339.046940312669	302.40887320378	290.934183630176	311.693437846803	317.62690694705	288.880854524181	300.478767610971	321.173577808593	253.65660184323	271.571484908496	200.472284603701	187.75636985332	219.156781423459	146.604182077983	143.534205321716	148.722252758931	133.919454776925	138.995120465069	129.396951103851	LOC18780697
18775589	22.6753826585169	29.5067371676017	26.7621759180973	20.6219626466287	23.0141063005387	22.5484765684481	35.559401474057	21.8864115217716	26.4572905229707	32.200388748023	37.2746826602183	31.9604290319526	43.0536371025075	44.7242441815882	45.0787536485004	41.7823298480316	41.2236405977541	34.0680733243276	22.5533175422225	22.6874834239268	20.7729097031158	33.1038641273971	31.021293397693	40.1238810267285	48.6838686959388	42.4279981785442	49.667	37.8187827008451	42.0436948096348	32.0521093989471	26.9047044532011	29.0648704575882	32.407521700354	36.8105394521438	25.6950646147375	33.8482710847355	26.1418517315121	23.4541851964943	29.4107917774626	15.9641949861717	15.322170660721	15.4853228381809	7.57509004280256	8.67847761806818	7.40737218214255	5.0857274435589	4.91131015701269	4.63029022739082	LOC18775589
18782393	2.21230017382979	2.31724447722889	1.36762598758457	16.3965632221411	11.7873030279748	32.2495836421424	12.0226710402657	15.2746710088791	16.1221400087379	9.30981997741909	8.25866201379003	7.58702582192381	8.03111294946189	9.26138633807943	9.98340881459712	11.3819380326479	10.5123462285755	11.042425792119	8.33208747536707	10.3241490123709	11.2157451561438	13.5324098454549	13.7326890791122	17.2597729025612	17.0800966360694	14.8294252788822	14.9718689228162	13.4431691078868	11.5005158950545	10.3366918533505	10.2064826831545	12.145344108041	11.4061653864003	13.4884547133649	15.6331055962316	17.315004121103	18.0538085594496	20.0943517679468	21.9641896147862	35.3663143088167	31.219742338947	34.8236588364089	41.1950011505418	48.2043383446955	26.5093264546935	59.9503189939911	60.658307665067	61.0932977230056	LOC18782393
18769554	0.104148013764004	0.105121602853034	0	10.6152816719667	14.2594672225744	2.78908084175338	35.790268862318	18.3826412733642	29.448512201293	14.5355077575099	19.9850486063392	16.9337622760154	33.045440065662	43.6214811024669	37.7611	33.1510221996975	33.7646901630235	27.8943119519679	15.3824442988587	14.3108215770071	13.5020434891735	20.3730446375638	18.2458592291777	29.0166200934532	29.7854070483387	30.1943556413196	31.1932044621823	22.505367594372	23.4216582788312	14.8631275982971	11.305486157062	10.4837827606099	18.6763407404125	20.2447916098866	14.8383263199181	23.6821059682811	16.8515628420243	12.5889402117152	14.6624481606375	5.55992843163899	5.79052393291907	5.61288638030883	2.23444410710915	3.35777906621714	1.06612889036809	0.92979187408521	0.6817421141268	0.781702975199021	LOC18769554
18772668	0.165425256761617	0.121433944316704	0.164243063996072	4.94289691187568	7.25134590701519	3.64475065053617	13.1544428047768	6.28673226811369	11.257863058694	5.91549751596427	6.18621762010262	5.69856636420574	12.8987163243592	18.3086195676039	17.7964848818535	15.6390768850326	15.2938618201628	10.6287860728154	5.77286531914893	4.27064175865943	4.4653375864462	6.61080072697581	7.36782139960137	10.4914081434898	10.556811306167	10.8641976842177	12.0315295562431	10.7646555645747	9.50860264896761	7.5806331097466	3.90805380559472	4.20998513213144	7.28321450984309	8.64112901366514	7.09606861897386	10.6915862107027	5.25658422272694	6.10150224937912	6.92223665681267	1.86465351561984	2.10897550158041	1.68580650934311	0.929982539405034	1.78753103916909	0.554204889928987	0.184606328467701	0.459393709878679	0.270901336127543	LOC18772668
18775811	1.83714508751411	0.695369608934665	2.3560208465772	48.3906901258193	57.8424428662136	24.855589747872	99.4997892079676	62.7011704987696	86.9880398255389	108.567627422864	176.693475331269	153.166128893883	132.124442778723	157.168018181182	165.568755636521	128.152094452114	115.668455552308	95.7349115732133	75.1397071959731	77.6163309141844	67.2261632350152	102.672689975482	99.7992011379742	119.456115366737	146.415917008586	126.924950536256	163.434049686375	128.035344487212	136.320408464656	87.6607468495422	95.4323756196688	89.9768504678242	114.390975894521	82.7666930564202	55.7584	74.473035319754	51.5277886737297	74.4242189579977	74.7111403659635	76.7996445613352	65.7507498087826	107.425764548346	29.7061874122887	36.617582045361	17.912951933756	11.2758921375862	13.1114205420487	11.8068708691939	LOC18775811
18782217	176.856220321957	186.152423650167	192.842611099691	202.59942278348	205.359173548125	172.190896807313	266.958601693404	232.333668052418	241.243454575213	275.201056652955	269.550694449314	250.691881895181	339.984455993363	370.827506337586	368.384451595145	320.31576815198	318.61051521501	267.135463511153	255.687740467979	232.385024430934	226.928084944288	260.162150794649	244.797439472031	322.339454303628	321.505289733617	306.333625799564	331.693927587335	322.614045288662	315.619452526736	308.126966435912	222.183819149625	238.134840105649	243.015362944608	307.219737019746	287.412246901052	314.999208345886	250.516763512987	219.608763695417	271.79254920695	196.697551901919	189.352385124668	198.090501854088	146.780375498407	153.754329948449	165.900198856865	138.906308385165	138.712544611037	143.525765203348	LOC18782217
18783223	48.7248387363661	68.6908292734172	74.665811471161	33.925878266864	30.511563010676	21.3646180952408	30.5125161525759	32.4304822604738	37.9422637304286	33.0473081322464	29.7896208046016	28.6589813329775	18.4737664029022	17.9483269022469	17.9002932957823	23.4226379239632	16.1858308001528	21.451413958285	31.2986503333408	28.9444575102886	27.6833492764763	32.8069805589906	39.2022289765912	31.4240744803423	27.3811366077389	33.5677871313264	25.3103421291279	26.4982661908569	32.6577180724057	32.9816949383597	26.8384630013045	30.1914549346775	24.4175632999906	31.0245753881984	34.124298727045	33.8015060902933	28.5905459168578	37.5090223033613	33.1759473583593	46.3270498044687	47.6338132623002	37.1084284094602	114.467864576285	120.757272922866	77.9080489082995	98.6654435912966	110.059434572953	106.752332754615	LOC18783223
18776853	200.974479610052	229.41802668143	216.33516555893	145.988750661299	162.38055628989	109.519592743403	222.643542096521	157.09938032035	196.42510103641	202.801863052378	226.279794300902	196.408606136064	264.605919130811	291.510262248279	294.063312756297	238.784848187996	233.123437289663	214.928292177001	225.769165559351	157.556870319101	165.484608571699	230.384673190709	230.581055421785	307.75013406495	342.316094999592	306.646736187449	328.432204044883	313.76226500105	330.237918491136	283.252146561934	216.489532621831	214.245383992253	250.83135002901	291.007115631551	244.127509076385	297.927866576804	235.387071681064	197.012651432868	240.444297141816	126.858630914039	118.839827759826	133.173285464947	103.861480772157	87.2559665915637	124.333312210331	100.748212760412	94.1500722912361	87.7124330103043	LOC18776853
18790737	1.36403016426032	1.3767812944743	1.51097609525771	5.25440491533117	6.7693446068252	1.08680396852224	14.4254237857254	7.08928931258745	10.1945561855179	7.39423592445977	8.93414675486168	8.25388181254567	14.6231751872566	15.7587834374269	16.5170480779738	13.1542069796172	13.9653268057387	11.3278605383624	6.54046348113687	5.03425882901805	4.99725241152426	7.35885069810077	7.71600958260898	10.0454393752666	12.9454843066782	12.3630393925129	13.2267070241671	10.2475121359534	11.2953955903872	7.58072394862522	5.93311679540541	4.99461906345218	8.14111281711697	10.1804768832166	6.82194868720198	9.81190967131361	7.13235634642329	6.41026831276499	7.66517547247517	2.70230493942912	2.92224686849063	2.62456667515561	1.55072462884256	1.85226024051751	1.14936154602134	0.490623084713383	0.774813241987239	0.786886919008939	LOC18790737
18770274	0.789772193571593	1.57276544010183	0.90068777030104	6.42904384221933	5.05081799735944	3.65839167061481	10.2768923288054	5.79355149457958	8.22215366516578	6.67583665461415	7.96920180093163	8.28556305354225	9.98610296079419	11.2877778807853	13.9393522947836	11.7938412150602	11.0968928924903	8.84934072020315	6.56670080819688	6.50150769294355	4.77574042639452	8.15154379963389	8.64215654745007	10.8909837821024	13.5367019638051	13.3150979682422	12.0421466526257	10.2339573900582	12.1640657182924	8.23415437515932	7.7352549940055	7.35170124038701	9.28288801506449	8.93025671599058	7.10222750971794	7.20372011128559	7.20635581869391	7.89738148407018	8.18403964407717	4.92930179371116	5.01165146074484	7.09774738145887	2.96320967131031	2.5744517243441	1.61255745392241	1.15527831363658	0.954776788734029	0.877152310122651	LOC18770274
18768197	16.4692850981005	17.2962478562607	20.8091074778143	25.428	28.9254972529121	9.76136378760936	41.3860645730942	29.3009818374902	36.5991742750016	31.6354536032422	44.4710940036883	39.8730591130961	48.0066437068478	47.9080307899677	48.9514241299702	50.3483190742932	51.3096971203129	46.159785988581	32.7863501664935	30.2855754694252	25.6771	38.4455616867494	38.9150235399918	42.7318222040755	50.6998199691187	48.0368130191722	49.0747617968368	32.5110486993679	35.5377224254096	32.1182691763823	35.2393499710335	34.8822300694615	40.3443695376951	35.9342078358095	30.4038709199135	35.572642023063	18.1654997935611	25.5572546622435	27.4512815755106	22.6433782125902	20.1888288265582	23.2377207701755	11.2759249111741	9.86792416050929	11.6307067332996	7.66407571594358	9.21420811498901	7.90725335958757	LOC18768197
18775354	72.2005899685779	62.4960329014903	66.3642092839828	61.8088784421163	58.0787392450249	30.7129464314718	58.2845567366595	59.2071416572329	61.6870763100284	60.7574448820332	65.3490109525268	72.5659716715632	66.215879994676	61.4314571571811	69.7157934202762	65.5525483320931	67.8682280122921	63.3760876789279	65.7116453780996	66.5412549117448	69.8836417726495	64.1373483927035	67.8101437904851	61.2018355319963	64.4626915531231	62.2234520134584	64.0788977754306	66.649485792666	64.1561162833131	63.7367334919388	70.0146835348427	75.0307986420208	67.4886282396183	68.3239781836534	64.6765417251685	63.0239489587881	67.8742893680799	68.9760018459229	70.4901938448594	79.2071304818118	77.8942566902715	75.1235961297233	95.4803754550342	107.811588177288	110.551320069402	142.701379568795	140.346478509139	149.324327732777	LOC18775354
18778233	571.328389508219	579.767233964632	572.531703748483	1026.17572125136	880.78659555891	2025.28733210213	690.309282180004	892.428730168868	797.018182830422	721.964817285381	555.31517525213	616.932077482122	457.903897380708	382.446031534841	409.254293710161	471.121384683309	392.426832458588	465.338595365296	679.719147558497	805.552974468943	783.644650284388	622.846292493093	583.014537403939	497.652113759988	449.932974044525	414.035287587189	445.462127496398	428.064292776052	401.877265301815	483.479490507827	683.185315852721	645.908910033192	619.173912840399	509.918682924552	552.89085703212	424.973020497393	537.815562812675	630.672451868178	573.770836328149	875.945906293389	880.822863426264	868.934720497214	1280.87976111406	1274.25764770461	1275.60276173934	1476.18538816405	1468.44344618569	1508.89135561936	LOC18778233
18769122	16.2084567724291	18.2637991018246	17.5527052452456	23.5415581772928	29.4383456184196	8.43296016722968	47.5011767651592	30.9124436232854	39.8978726745813	31.0167338916952	31.8762192169211	35.7841180296493	51.5707482372516	51.2694222732545	49.5339329412914	58.6564542949058	54.6337171166867	61.2836247727231	40.8833530366027	40.524126080416	41.0114473120485	55.9673090456575	58.352113972761	62.4901057358853	69.9723246421966	69.8554645115536	69.5780984065253	58.7534434235742	65.4585786693696	50.2449921790932	51.1787435549198	57.4326724646813	63.607910746432	58.4605425850386	41.9062529066299	51.0907377303351	59.7520883394379	45.2292208602709	57.7442386788248	34.1886398727243	42.7949698083339	32.4256421923747	20.4152079021397	16.5782241178145	13.5092773117251	9.31148574290587	10.114620355866	10.4019217562313	LOC18769122
18793098	0.227043069729243	0.171874123259998	0.197242965743124	17.4210198956125	11.8788739581313	8.09427548835854	11.070004994337	15.3029448187699	13.0536977859979	4.1719268384182	2.79170277271733	4.51731185280246	0.459824592591679	0.522021937186528	0.472194670873388	1.62919356622818	1.15720248502405	4.3142021939436	18.302475663308	27.7204083403148	18.871316749219	9.35673781650549	9.22133558442216	7.21674550060602	3.60987271593249	3.70933362210937	3.76123594072229	2.32925554737819	2.74009358976542	3.62332357741089	7.53072320404732	8.72690361790488	4.46613077363657	7.74364642396194	9.30794422788228	5.40995563884413	5.8872550757211	11.9321469471006	9.03951919467352	15.219254760894	21.0456409629021	18.2012193541467	39.6134778138673	34.5604064365206	32.0386155291317	48.4250988576167	44.9885253755921	48.9187651739256	LOC18793098
109947216	1.95790186259778	1.74963335619629	2.24106814718445	3.37049582965905	3.68861123352569	2.70511913667656	3.91000013728971	3.70215067026312	4.23399737476809	3.91925372206713	4.5862255324871	5.4298425399195	5.61959771396135	4.65934787013384	7.45661890338932	6.95238357621214	6.22152392121023	5.71177063260902	8.27486449516315	6.64012949890224	7.69254604181766	7.59252052225955	8.02773867489181	8.90674618035946	10.4152156701431	9.76476125970385	9.76479096795209	11.7508785681661	10.9978138909673	10.2802565433021	10.6930371667155	13.4833555787665	11.1967644967942	9.79432246286183	10.3438245457382	11.228183994401	13.671962186086	14.1040512458224	16.6727880513725	17.4339914945296	16.1504059923919	15.2429693574226	23.5603994794036	37.0865320873283	26.3334105622129	29.1415543232449	28.884120102503	29.3440183379162	LOC109947216
18767641	45.5906216266065	41.5949071133395	40.7833662459582	31.4333152085242	36.0563278698985	19.568423191868	47.9964801412886	39.1830693543079	40.6504190150653	42.6978684270592	51.8397	48.2827437096064	56.7758251267573	58.4016728241227	57.6014381106727	52.0275743014317	56.2271446065512	51.1834274105754	41.7150742181285	38.5864768997235	39.8579536630822	53.4217234159669	50.8875701067337	52.324967904551	52.5962924100875	57.2855481516039	55.3917464174982	57.1446797837001	56.5843064549729	56.557406394433	54.550513492644	55.6488569644318	54.9411143674362	44.1538728282762	46.3374591932943	49.5914356448652	40.0233991113646	56.6643158388607	53.5625776204858	43.3802894614863	44.5334125578896	48.3893955153148	29.543241531634	28.3364130948776	31.7321684182537	16.3334343410469	18.5388160777509	17.312896459244	LOC18767641
18770366	160.899037930779	224.780372290627	163.68011494339	85.7746411529719	89.5784163606748	31.4097212025801	204.671979408758	129.529858878006	141.403582326424	98.6559057389167	77.9647481546445	74.3143733181422	232.024146946802	363.063597554719	313.147829170228	217.060925632615	224.946585936757	168.784939250011	76.4969793743733	68.2082908033742	75.1314620598734	167.237449955967	144.024454767259	258.819232444135	167.103569579087	156.479631681467	228.279228663749	348.386027934407	389.478297594668	276.29353127638	132.521651280709	163.783459016911	194.174142256509	115.33824668212	83.3023476362287	129.587262184034	217.182439540926	238.081511973563	291.43501671031	44.6306207695092	49.9060525244151	51.9481221038744	44.9698544403916	84.9553673032376	38.5423620201958	20.8291	21.6621452621463	18.7349090475084	LOC18770366
18788438	3.7105062968251	6.65440468956325	5.52598437896462	1.40380698281667	1.55306697265504	0	2.04223931901986	2.44873463235834	2.1326441924641	2.1495400573474	1.92569160284488	0.884542307909576	2.7174034233817	2.47559168422568	3.3761680966101	4.79112526383534	3.8141569572804	2.9104937324061	4.57825464100892	2.99691600304036	3.08270511070959	3.78646051316327	3.50940403195195	4.28544872411951	4.25369834848915	4.64496135868322	4.35035524277238	3.47622843903453	3.47167001313438	4.77658283549497	2.2158892032437	3.76088529787398	3.1927558095291	6.27444747364715	7.01001522885515	6.43440630721624	5.3604881800346	4.17865710627293	5.32570874082485	7.49664647793572	7.03936715357259	7.82031992181201	15.0935686562605	18.4924712176089	13.4297848931851	29.9833926420814	27.6499573841078	29.5408075950211	LOC18788438
18785104	356.565729495933	349.399263774333	355.427836427066	441.742753322292	511.760010432505	338.432111744397	380.389333695387	349.640931332039	364.356838305731	423.871082867743	498.274585246155	442.994471993277	485.236477213725	557.594911960155	579.528421171418	455.063792674704	441.141191641725	384.461866349519	531.46035286939	487.272694417185	608.696826254038	393.920247962647	381.479539063856	507.37775967598	477.093944302756	479.014142068401	482.756709245413	458.670345946054	496.220188094073	422.830108447115	331.373393087555	345.238501971591	389.718144916305	379.784861320148	334.982251119516	424.777450505092	444.36140674678	327.139274133469	364.113643850964	228.867203790382	222.673557008885	248.069917051708	165.235990710962	165.182571041231	150.415246247111	131.797341518899	132.039068011675	125.06518897021	LOC18785104
18781286	10.033746770562	9.03020247189934	9.52353200344419	11.6594920346803	11.9703028102088	15.4519649146194	9.31609405557407	9.97609470632304	9.54766138817837	9.37997950248752	8.4688370145576	9.59430399185173	8.41742825237626	7.85049849601538	9.06782176582884	7.91378421218245	8.37966691039539	9.0547391719889	11.4394012453761	13.2140494457831	13.095176815777	9.9066637992702	11.1773299810003	8.63920533049804	8.94176122557892	9.31151734667827	9.61104594462147	11.6828942867725	11.6406421688823	11.5043472769624	10.8901049168734	12.0196940895058	10.8724547519502	12.5053595503226	12.7960073988662	11.2825886535602	14.2362835109481	13.3436722352484	12.9131413053448	15.164991872589	16.0980769563547	14.3305469436944	23.253404676597	29.1124804677193	27.7670612133983	36.8773299810907	33.2723632354153	33.3285968249683	LOC18781286
18790403	93.1518859233422	100.014429692899	107.946819010926	67.7124818274535	81.8862402171612	34.9336837309957	82.7971529944714	48.448417518901	64.8502485331493	70.8222805282051	102.827898729921	104.09527572494	88.0346671208257	85.0327358400694	86.3770908991035	89.0876242655714	84.2168185931797	78.2140187577402	77.7272201954385	68.5654022735489	66.4488973860937	61.8811039724738	60.7269648154842	81.0635764471697	93.0156469710039	87.6306233856896	98.7725507679834	80.1729172809979	85.7226172900186	64.1510289772483	64.1940306404977	67.2986843248292	76.1682480129771	68.4433886929246	46.5340225584578	61.1898689390147	33.8864314551818	56.9471474296242	72.4148139697445	28.7349045662194	31.4877158184622	29.0714209415018	14.7663089335427	22.6827828486493	12.6554895052455	11.472977247929	11.7325213551975	9.25015187318841	LOC18790403
18776658	0	0	0	6.82670964346971	9.22329582444328	0	23.2303539826613	10.3950060325581	17.0611535397128	6.20313527105915	8.42607357772197	6.34812232435681	22.1652443309434	31.9799806668117	34.9622314765412	30.0831927014264	31.318547914099	17.6835294753673	16.8462140122016	14.9878566064731	15.2674645401936	19.4102921920905	28.9446815344603	34.2425329487071	26.1141536367325	29.9052159383469	27.4189589695173	30.3746037977341	33.1251031346605	21.8690803715032	22.6172556969574	22.9077392617685	34.435437181811	20.5861915658358	21.455759471289	28.4351327852563	27.5118435634986	23.968328016096	28.1220481534086	5.11642393473922	7.37174418232093	6.45918850674909	3.46296369465789	12.5330787984465	1.35602318237476	2.11181135828694	2.78716065852224	1.81097023237086	LOC18776658
18772623	25.1759395258346	33.7184141251742	32.5597812466049	19.4066830192088	21.2695713138613	13.7893939790341	14.6685261999795	17.4903331948775	17.7476896838622	14.9545	13.8940475407052	12.9158090207618	7.82132400854611	6.98695971236044	8.97534986656126	8.78289463951326	9.11087149898315	7.79073364634054	16.7107787630564	13.3146321088778	12.4216836148717	15.3064374537646	14.2294	14.3021394633725	10.8381903125888	13.9664292628947	15.3181172903327	13.0885446333674	12.8957285303954	14.0750107415469	10.250664640067	11.3501807659737	9.55086298735761	15.4450179047149	18.7318650089685	15.6608095673735	11.7320694941326	18.2551504712913	21.7029541514342	24.7484993738195	25.0654506995054	25.6578107549186	53.0789256796042	45.494747518941	43.2914049763507	54.5887867626982	55.2093078705293	62.5810788543962	LOC18772623
18771874	2.03042072810667	3.28857428082384	2.81289845234652	2.21713411017084	2.95142229286169	4.48906657831379	3.56319361170251	2.23140770342659	2.59839407357695	2.20204319093203	1.7418059325467	1.6001534588709	2.29515895784985	2.33419184090032	2.65151554948408	2.71064101967274	1.75546208618126	2.19066995640743	3.52160583223748	4.0011205068963	2.46839360537252	6.27896259278312	3.65524133478284	4.22861253414445	1.81315662765119	2.91746647582208	2.87060477918144	2.94334125257959	2.55745909271839	3.58589477410678	1.08727633036491	1.71739121067965	1.20965169911448	3.23358758041845	3.74673227749154	5.54781505926577	3.33035929369671	4.5164719144812	6.36484360115713	5.56198995497294	8.47798724541766	6.82005121612493	30.7494156367106	29.2734226305576	21.1714407616007	33.2500045904306	35.7515548440655	37.1069310775029	LOC18771874
18783052	1.45046504651069	1.05949118374267	1.47799681746988	7.36570125221369	8.86161237956282	2.27438402878302	18.6817172645556	11.8864873500498	16.0901935821682	10.0224489665751	14.101437196067	12.1118996050615	23.9645517201744	27.0305505523658	26.8717020431131	22.7124255044249	21.9952671146613	18.9330790657557	9.67052161105097	7.95476562214849	7.10346915173963	12.3745846128395	12.518849654943	15.6775350407726	17.5424483129981	18.6628711815721	20.8843999265883	17.2498257381145	18.5162982819569	11.468779044227	10.5888122593494	9.25516285430148	14.7141173660993	14.1518749136911	12.2360182196769	14.5293343264423	9.62043121241268	10.2306726829539	9.75663417627886	4.14114784837523	5.47451828807457	4.50508557632841	3.0829978889736	5.22643827060465	2.62573966278189	2.19369208129602	2.04050485227955	1.54706372792001	LOC18783052
18770156	7.4175779997315	6.2689508780847	7.01219739459688	6.93673439768564	6.1796827150137	4.5146028983985	5.19287803210672	4.9885067382137	4.87637001819006	5.46902416318626	5.24992779669091	6.22006114466004	4.15698066825828	3.84885477688863	4.2442065550897	4.5057257687034	4.86632240541907	4.4375135186085	5.61819393157235	5.70307399085833	6.41931613899989	4.9144092920471	4.96451329634937	4.53857322679205	4.38652714373173	4.84951853972418	4.44466339978313	5.37090909919959	5.08417776249868	5.5987864692286	5.3702929640486	6.88440191581302	5.90257278749225	6.2279734877714	5.98268715111163	5.00665427440417	8.24571743305317	7.11264197825117	7.7133697000312	8.86217565104058	10.2056126703948	9.14279519918028	13.3176935672381	16.5018645930357	13.9510141910226	20.3706681828768	19.9665383007614	22.1763900199549	LOC18770156
18790051	6.37570996260175	11.4331812620039	8.78824487138449	12.2195453806606	20.1995341723454	25.0537967050184	10.0829345762588	4.93793360093664	6.2557562978947	6.17491207140663	6.39211108045864	6.36725306034109	3.30579395228973	4.73526	5.7869817888888	4.03927214100772	3.7048177911717	2.83314218362275	18.1424846345505	11.5154410956317	12.1863604939799	7.94574175377646	4.4855582611472	6.08001395279752	4.20652337615077	4.55573611224524	4.63522294903985	5.48560320380767	6.55243258329172	7.81288517043647	4.20413514407766	7.02694032820633	4.2229516840705	5.88432099946648	7.41753078082593	7.67002415050817	8.15820484862976	10.3860986671648	11.4193780662894	9.57599028458288	13.3376297332171	9.39904849391212	46.0383111323587	38.7315994522141	46.7493253910844	29.4623495508741	31.9344839395614	35.7179197663382	LOC18790051
18776331	23.2746996136184	19.1346879070892	19.9547568268777	19.7454204633003	20.2935946666795	16.1445831777381	16.5398580145636	16.5894467005922	17.4560145270233	15.675006467072	15.375363754878	18.0334609532567	15.481486721564	13.7561563774616	16.7426932604342	15.6885785488663	16.123481683049	15.5235374285501	18.9499804867406	19.6800661307043	25.5457760695126	16.2496443938638	18.9931567278663	14.3293846124025	15.3224911558954	16.1373338310864	14.7931230592757	18.244	18.0652883894023	16.9067016162704	18.8750733820653	20.0186457258735	18.8616973694917	19.6693696305925	20.5199668150713	18.6790911729083	29.5367761965987	25.5575055333785	24.5879450986477	26.6799258166188	26.2300818069023	22.7849308111452	35.0867696445515	42.066335359097	40.2511524333896	45.5298474169017	44.7601446260976	47.8658108779614	LOC18776331
18792264	19.3742593290244	18.6427883627398	20.9456525805296	34.6623851687273	36.4737245660391	67.2188781849768	21.0033596894446	24.7279249913083	26.1505017137083	18.855878022705	19.5392041760744	21.1776721211678	17.0032190916693	18.3627200281279	17.6397185842242	17.9661687416106	18.5877692765281	18.6143646252223	29.5597786029259	32.8336491552818	33.5798110272603	22.9003910807531	20.654675822854	22.3244479677433	19.0120161323845	20.0020403979925	19.4210327596798	26.1214467006225	27.7796285637613	23.6452553375049	23.084714621442	22.3971266932431	21.6913263635095	19.1182335574795	19.9508094555239	21.627430962169	30.6784861995827	25.6135257944681	25.8788796713831	29.9833571114413	33.893722875399	25.4307054771535	55.2590138340716	72.3472691866035	54.3154028289745	66.6878672542571	62.1896998509226	66.116369371331	LOC18792264
18783901	0	0	0.0295915556655559	59.118170806674	92.1151949322758	50.9628360901357	101.810351821486	75.0455349403182	108.370301746205	33.146648456868	49.5739757730604	37.1562071054253	30.9055503683384	52.3890556371447	47.6364379633832	56.8561429169642	49.2900229041052	27.3018492269691	82.8003199576077	43.0358110510219	41.381618900651	54.8961052242333	61.990222499476	98.5255925932191	94.0960049726742	106.275588750762	106.866888603791	105.648511581709	103.137225350052	88.6992875052912	57.5826352692896	49.2732885552807	94.8229856356117	48.1555774379805	67.4477049301315	85.5073784026552	77.5927049183318	103.192114087051	104.33520488578	42.744457392141	52.2778984696975	41.6023247269243	36.749101258468	31.4322480587087	13.8759188928246	6.58555731856604	9.16958256687276	7.08023	LOC18783901
18784566	0.934117449157306	0.0889480848833918	0.682457236239667	24.8470132769744	30.2754061794369	12.8854138852832	20.3619163388396	15.5686115095212	16.030286557871	12.9900386858523	18.4403732179468	22.6238097509943	23.9871600485759	22.1460504703264	21.4800883079168	20.1769469063438	19.8473891436316	19.3112375134695	26.9851777032265	25.085864550026	23.9549789146342	19.8533785328945	18.8674501963686	25.0978644381462	17.5538130250303	25.4859684546821	24.8796147527305	22.1189411713339	21.9763142425354	19.7083465746123	20.1950513458554	21.8726658797543	24.9621102553666	13.8988918083338	10.4047974339995	16.4604380792081	8.37251023680661	19.6739005009249	18.4954420802925	10.2163612792791	9.41850714556946	9.44163611974534	1.64598895718122	4.12825	1.16912067663103	1.4357976651721	1.13447650898866	1.13105182003233	LOC18784566
18774330	1.45518418311369	1.43063710994162	1.51983863474686	3.04084363547015	2.36249559037577	0.430186004216514	2.40026192058348	2.70212842433788	2.47234657389743	2.66313056558653	2.13361893519965	2.81400817378939	2.4113027118986	1.67289419390361	2.00451932665616	2.21148595421082	2.32307527923298	2.28520328977644	2.63235956028765	2.81321498425608	3.06256816730981	2.09765256189927	2.82000414227625	2.65354375026158	2.35845905218344	2.53740991054159	2.05653493852525	2.72906465535327	2.59230708645621	2.45437046118327	3.14973404370231	2.84313580740254	2.93941487388533	2.6389114860754	2.48926084193366	1.90320181446594	3.77331071076587	3.24777052607159	3.45314420715261	4.61812997260154	4.97928967697905	4.34900968351729	6.73775593039976	7.4547005215045	6.79036434141283	11.9684490085548	10.5666905960381	11.4044425624589	LOC18774330
18774258	73.945089772443	68.7338338358943	70.3508397742022	54.1086957310413	50.9053735180229	26.820423918583	51.9873965038974	56.6537022870497	57.8509291587712	46.2922635160695	41.7559439128898	47.8730047717269	51.6353513768375	49.1324934885204	47.7958704629469	59.0368876046983	54.4003650281734	56.1865452899153	60.2709265283786	58.8889073898387	62.9108696082886	56.8182198579359	55.2771538370681	44.3509467365355	46.6282273489273	45.2940029214753	44.2559420262521	49.652731154797	51.157811090678	51.218524595241	57.139350235829	54.6934231319692	53.8365891618877	57.6308790390191	61.8106149895426	53.6956146938244	59.6337167072449	64.7979076240141	57.6524052251449	75.5288897345709	72.7239986222634	67.832955706093	93.5623075613421	99.5757800529387	99.763188210355	146.100763895371	137.376326678145	145.489916435614	LOC18774258
18772510	12.1417941627761	11.0981446958513	16.0906117177885	27.2730475180578	35.1890922043435	7.39627287351513	43.2001283667569	61.8167794190774	56.2693435982072	26.9959281567972	27.0862037290704	29.9136125947602	27.7566237391978	27.5572124901414	20.4291892195274	15.6475709276799	20.998022656994	25.8735750876737	37.7211678063193	37.2940279234021	38.4643565401753	58.4133427026619	61.5170161639298	54.2716641802951	43.9592253582616	44.8281131189822	44.3517541781352	36.8676827043516	40.0657620690573	60.6797077631092	49.5963511711487	39.3418909092653	44.3081059393553	67.7470352513477	79.8857185788442	72.7207320302532	26.808543261087	32.0970338234901	23.1538567083672	29.7217097582753	21.3145489161663	32.4091777790151	8.68101404129957	7.34778775767887	12.7385497606856	20.9350601670349	17.6240826073889	18.0113950850032	LOC18772510
18767474	5.75227824509532	3.57989690651062	3.87649379218782	13.7555559094051	10.6453096346436	0	4.27641490227151	6.10331828917891	6.21999733037898	3.32372956267592	2.66526751468067	3.33610096745582	2.35413371946328	2.22713447770726	1.92157394517226	3.42189749037284	3.18115448764711	3.94229288406666	6.66848214423687	8.56620822665067	9.6910267154386	5.43720373939304	5.82865951023477	4.11896290105431	2.36044710307734	1.94773654824788	2.1743008871575	2.75577887771751	2.38629851099133	2.91946619377623	5.22884315725672	5.28866630493346	4.58117185202725	3.9544977498739	4.76138543452541	3.75189082000786	9.55224933058348	7.36191463583997	4.73168784279493	6.86744524383822	8.07441799501688	6.52144549773408	11.7356392964606	15.8376852096919	12.6311135040224	24.0472623299154	21.3956926560364	22.9855648118527	LOC18767474
18782611	29.3296415505685	28.7841691222968	26.1321537035146	80.4166991916473	72.350906244385	154.275087956056	45.4893659383286	54.0607415518897	55.2751616860754	43.7297055416612	45.4397765426215	42.8480838725035	26.9430978533056	22.7347003043666	26.7986347089491	33.6441950889882	32.595888841797	33.4779028221888	64.3879378249534	69.5210405862779	68.6201941393071	55.8816206190212	52.3522723120703	43.200321505157	44.422996227973	44.0154487754923	49.4548458939885	42.4055045985748	42.9699673849358	47.1061121387212	59.3694416837046	68.5467836499389	51.0464979473491	66.6760001604399	81.1629344613447	65.5152986733037	82.4930224843429	81.1874204519935	76.7415936107475	125.39070652927	127.557425478057	118.473237834294	155.233410807961	184.307009588445	151.713033697143	200.62039081597	202.515869660066	203.960470808529	LOC18782611
18773686	7.68163817101526	5.35966441495368	7.53788696915347	6.11533381015144	5.92682847986896	0	5.10465010359383	4.78948954753871	5.26546947367839	4.3096489576394	5.45208493742494	6.35659916187968	4.63701971295095	3.37802883252498	6.60752861287469	5.92789084623416	5.54524180929874	5.43293482683602	8.08142255715416	8.26655022141994	7.64133998647121	6.08143	7.65705973632732	5.37600307921353	6.06755995680597	5.28138502400767	6.31119614846576	6.53929384249363	6.14678387475696	5.6472358771015	6.50927689046301	7.05247610025543	6.8052123597643	5.88925087523678	5.9019	5.72235652536203	5.97170734898583	6.89826117150533	6.73164860707757	8.41486254769088	8.92161512360442	8.19939952923784	11.5956984329775	14.2008049354981	13.2655466215991	19.4749901614368	18.7463610686365	18.2372131938565	LOC18773686
18793889	2.89980744205659	2.86328662502509	3.21289117344746	8.23013016206389	9.70993132483488	3.3763808996503	13.8020004846221	8.96250632956076	12.4576965104553	10.0550096288706	15.9957802194209	14.1123043482658	16.0015430155977	16.6923940878374	17.6993748955331	14.6608189873781	15.5232611373032	14.1460751149239	16.2708043799978	16.2896244373875	19.0693822509782	13.7632587922889	14.6610652407042	19.3986648696235	18.5077614975303	17.7768584869489	19.187386645256	13.7094963918106	16.0818760917631	10.754095636346	11.5894043339664	11.1860026449616	15.4828346084685	15.9188027975907	10.426456410468	13.5282828829186	14.8859094020425	10.0052654293931	13.3649054668003	5.84050123014455	6.74194939046001	8.15375821998828	2.81103026429692	3.28124878398401	1.88431237468978	1.10212968308552	1.21502111180219	1.20654154867675	LOC18793889
18770988	0	0	0.0333408944624179	8.92217084063698	10.4198763490394	1.1241186408066	31.4792299881468	13.7532540194849	22.8373070201197	13.1750845034043	18.2054746900688	15.1041485518292	31.6928932115628	36.9448980067524	43.545302822885	31.8817063129189	32.4593071303161	24.7281920419888	10.7544728196218	9.03633280397985	9.61987467545562	18.2307240511158	15.6996363353524	26.2115086358079	30.2621460952433	27.4913581471708	33.0721829082696	23.1649778581768	26.7678799494173	15.6707127623801	10.530793947894	10.3630542214903	15.3619644544997	24.8648126734732	14.4597322303758	22.7869801324889	12.7827025831594	11.189009096279	16.4965646687212	3.64325098513393	3.46060659903969	3.47478960655631	1.35616204823209	2.89579646333096	1.07251985374359	0.974339123275032	1.09908	0.680528884403507	LOC18770988
18788375	1.29845047326667	0.840120869266705	0.782317592982641	27.0459147573992	22.9159042597972	39.1710351207561	13.5526132628984	13.8642037041011	11.971998105197	13.0398736020545	13.6086297242294	13.7213273717662	13.755452898667	13.5109533864488	13.5253955419278	14.8856185182267	14.5469473416853	11.2943100048786	13.3402611164357	13.2288650455022	15.1533805436994	16.4648674341997	13.8923683940017	23.3615558242353	10.6403047606301	22.5354657305088	16.8264227945222	20.7877286006703	19.4696918068096	15.5488687871542	10.221670318784	10.7269642653716	12.6988919480203	10.5210799417696	9.22860140835396	15.7532275484893	15.5510411434925	16.1558435711687	19.7351227468807	6.37561501698976	5.54148110369488	5.55038057670401	1.42859551197433	5.14715073819803	1.06334	1.25085125488988	0.920176208871933	0.937093278463481	LOC18788375
18769601	167.953064107245	175.191404368899	167.899414870443	157.905097629214	161.530379520645	238.624207923218	170.803964656051	176.235872383659	169.185201017602	197.198330915608	186.094438184198	175.099433322073	185.140889760465	206.096589757633	199.917208218795	183.412635423111	188.791133251588	161.293805444494	162.82191048758	147.356615387417	152.276369381951	157.201060650413	155.085872733018	166.911168925451	185.750275748091	171.981355118606	179.511825992784	185.542445929379	178.395528111196	175.728108689161	150.837383688199	143.629184168228	157.925153213166	163.50152121857	159.14673030304	161.503499790131	156.32828368123	133.40607542498	140.723173864273	115.442723404578	113.093690178112	116.131315340571	88.3626475941683	92.7796663889383	92.3779870238976	78.9180606402296	81.6980570462054	81.0206228378303	LOC18769601
18772776	55.1062468045135	50.1399822774107	55.5065816550483	66.6766682476596	59.627767853875	77.7893939296886	58.5237868542307	55.5502227013718	57.6961298183286	48.4830503797263	57.2219961853832	56.5023987748627	49.706557430018	47.1863419230719	45.9218642361828	42.5239266316197	37.2083877040928	53.1072180038411	60.7157254087198	73.9949183779353	60.3428011753411	57.1826923821969	57.2436520511061	50.4528564848144	50.7685791221227	53.3716407050031	50.3153526190352	45.2223898205901	44.3626522677424	50.4104935562843	54.791723489303	58.9254110295767	52.9985937066215	50.3605032446063	49.2595146992029	51.2277811194127	46.7643875886038	57.5676924861122	53.4668604063727	68.422300986831	70.2628631418218	82.0852278736677	102.591892811162	85.8506371811715	92.7217121301646	119.515177529723	117.024957189915	117.352908819886	LOC18772776
18789459	1242.05451813788	1342.65024668013	1267.94283346171	1145.92819784487	1265.49808598508	1786.95022750681	1389.35801431958	1237.95737509542	1330.90778832328	1772.62914698488	1964.67830262978	1735.49509173791	1650.81810841891	1646.1127418492	1655.47666041079	1342.59797961741	1387.35	1245.08334226746	1362.59339604087	1339.92377410183	1185.19930925097	1455.06614668584	1297.57586498561	1575.45457413746	1853.27637950128	1615.55675928748	1760.44739907618	1584.30121689012	1608.23741163091	1515.49076239507	1324.08426195903	1346.71417303853	1427.06293221459	1379.00103567362	1293.27465189118	1416.71051008471	1187.02227477132	1202.41184514792	1320.1528790634	1155.2926098957	1046.95017922101	1173.75559624283	823.05315867547	853.961353618366	887.536857576531	655.886303423759	690.533825839703	667.893841389795	LOC18789459
18778675	1.65822722539517	2.39104078249733	1.52877854377891	15.3551108664501	15.599969756222	7.83471259359747	34.8705874809993	19.7770704863047	26.8338085225757	20.8456837565247	26.7975294264368	24.4479345902542	38.1654273749042	40.6044986903971	46.5576060442807	40.2733542101527	42.6989464465559	35.2855387308111	18.4726776124075	17.4145941887751	15.8508589271091	24.5494991715452	22.1499914851488	32.1355587169549	34.1963213250723	33.9733379469486	35.3119977269063	31.4028062596219	33.9724267453771	22.9434932123448	19.7147299850309	21.0696465004775	28.7536210156778	23.1168103959084	19.5986686221516	25.5319514301613	22.580112780247	20.4920862570574	20.6015805890281	9.91308409739606	11.2497273211405	10.4432232963504	6.6369501872694	8.11591742017179	4.65592472641286	4.04466167234808	4.41936622756873	3.49381036632681	LOC18778675
18788358	355.043210820755	376.145588028206	358.660800463076	455.247112260691	461.967607102824	614.051444343918	463.69637368224	435.095377990996	445.099011027923	499.076446879801	521.237283164707	460.267573740038	557.406695962792	637.952208575629	601.549428434036	561.240443726132	532.572893169816	464.239629173558	481.625777036101	454.744581384975	413.498880730865	486.895079488673	461.057334873696	553.842512524616	544.952161091869	517.049029160005	568.223054782397	537.779261610308	549.035607048572	519.154937430853	410.732512129114	405.626724070417	431.88620705341	522.908759118093	438.920082770528	460.256923093692	367.698823763951	379.386865971912	443.496583215806	314.381891655949	293.597010377605	313.31298382823	226.545564586004	235.557648337053	240.657749113148	175.199847401145	191.569625223811	189.043717523897	LOC18788358
18791190	1.96684732275315	1.05597535406981	0.830975094581146	393.704956944714	323.785270810368	289.584565677103	105.633068225165	180.517590154182	183.052563317853	117.263066812662	101.040336732266	153.072374126668	24.1546970967262	21.0234863029627	27.6766003365503	37.1432515431766	34.5281577185384	64.440499906141	312.560542408729	412.436339051326	380.381382365594	111.662260639195	123.18434395556	104.238768965628	59.455529892114	61.8057481053693	68.1301247961664	57.6485116434783	55.9244773257129	65.0336838606884	98.6080254930948	121.439889495786	81.0674946121074	95.0178593333042	137.292992997978	107.917411047346	101.350120650857	167.014326658088	130.616532386938	244.432833682888	288.49549553389	248.671513937705	385.483449909474	482.734572244222	385.338440418432	418.199152874043	450.434641158485	484.714240091829	LOC18791190
18787088	31.3454513380583	31.6384726671313	28.950892016287	73.0646022886616	65.7457165552686	87.2826096359411	55.0447914393162	53.1292245350721	59.8792140784799	35.2740731771765	39.5471345034729	47.1764964113972	54.160232128562	59.8578157938032	55.3290640082224	59.7920809825943	53.9127869726768	64.6784918547365	52.2771562327679	58.7400180809863	54.2442214485324	80.7726090210568	91.515976530719	88.646791346645	63.1077035233736	86.0496315017464	78.1330926897481	62.5701770935633	62.683757831352	54.2222581056039	76.2011217825015	73.3702759369889	62.3531358565584	69.9461500262573	51.0143459287948	54.4129848107782	51.8653566397275	59.0973302080413	61.2424376683981	62.1032500814178	68.9581858465951	65.1164937372293	33.9242750464652	19.7348453204367	17.3611864625637	11.0300263388903	13.3027005904567	10.8505841460636	LOC18787088
18773524	0.220937709870978	0.0278753830161173	0.109679401839394	7.14790586172233	8.0761968479579	2.69949691929183	15.439352923066	10.4407378930078	13.4482033783619	8.87543283342559	10.9900103575933	10.2096880737126	18.2899095775547	24.5102459725979	25.4446463224814	21.0368171184169	20.2363996996773	15.7568431150229	7.54212033057444	5.91362521250929	6.90088177969894	10.5315981228435	11.223741039745	15.694167054829	15.7413230331272	14.1102030847452	16.1850004450682	12.8824357814584	16.3886688048982	10.4864821965476	6.78314241733538	6.27024910166553	9.23110914877659	13.2091373334972	10.5185573047426	13.3101892562347	9.53868898642486	5.71855662700477	8.65856445671512	2.5396720165918	3.25680166392515	2.67909198656758	1.53356475874312	2.28498049648012	0.508874966158885	0.462291478011554	0.66285787878373	0.248743579783218	LOC18773524
109946432	223.555419505649	229.764747576158	225.988773762668	237.838738717661	258.44326964463	183.060581565266	315.999194450514	246.674008012728	285.469262152776	305.103311832934	345.817766852309	298.515730927965	370.059312879484	447.431264589323	431.832695411511	353.797627201711	370.758541091443	314.766233580359	252.664241224634	230.49086565366	232.276544437977	294.149311998475	292.258196973607	343.904342749445	386.823055424722	353.956068033499	386.727577218836	363.183049121941	372.387270506617	336.025933497075	277.271420927076	270.152804233825	302.45741874786	345.776529026669	273.816846606887	315.206471938692	309.843402015724	249.845657764297	304.823129069467	193.212818942314	193.963583018346	215.028777026788	145.597	141.984843689502	149.749748656453	113.435347528051	116.189371224469	109.702711421948	LOC109946432
18776711	15.8391770932756	11.1691703031349	14.4765224575693	17.1454689926428	16.7103131514544	2.73097499088352	19.2326573654467	16.3003970101341	17.0761721607865	13.814	19.2574	19.2510139558912	26.9373068620357	25.5423128138873	25.4508147461042	29.7496889971274	29.8199251902165	29.856166201661	23.4639388593358	19.5283086102909	18.6923451530224	24.8463395509615	21.8791189884762	21.3978382302912	26.5048464818258	23.8729280429149	22.4240728965282	23.2627597730287	24.5252966270484	23.9281070910888	27.0741650815162	25.0137699990828	26.0981745607238	27.1633098435405	25.6640606832741	26.6891923588054	22.7748	32.1565320625334	28.8136171005435	46.2281146211274	57.8130335340805	44.8095429361322	65.9380074744955	69.4817535690113	64.1276527556404	79.2260159376772	72.8138452449318	81.1993965487983	LOC18776711
18787509	0	0.030220199625733	0.0148631743306497	1.86871629547526	1.67090629134723	0	2.10021507526208	1.07022502199899	1.42996610293372	5.47878138060463	3.74837136774646	7.70183461467091	3.01670870310161	3.32149932137012	4.09416116933193	4.51169858148384	4.86527977499433	4.3148997865937	5.33610001106704	5.60539772165493	7.01182696602486	1.97420632702946	2.82086927373838	3.11156939449412	2.58676278065755	2.88155101802679	3.16709736876394	9.11372145393336	7.29726256762285	6.92000660404081	7.56711496801796	9.88304758436889	11.4137887535204	2.64300123653813	2.56575498179002	3.51771571325446	20.62	13.3432782277197	16.6961335173425	10.332622891403	9.79705473413585	6.71250985439019	24.995151725655	35.0120879703748	20.3570075666591	16.0544157710062	14.9276150602775	14.1743900249343	LOC18787509
18787350	24.0285385318109	17.371352214409	22.8106494445777	148.261557020026	147.265935245421	82.4964758281236	62.8025336385124	69.4966454664986	59.5495753054184	59.9679784293023	73.0029450722959	87.2642707218219	53.6438095567529	57.1232924420491	55.4091923614036	57.0215121973198	49.728709851449	56.2271304318379	141.60298739498	123.235073605726	125.393981340082	58.9663891675612	53.7258553035218	61.5832806872589	45.3945533290473	64.514591382364	53.7082694943593	49.9048073650911	51.5480071562281	51.7548158468189	46.0335	51.6905570673054	47.8625760186324	37.6707532183997	31.8479152900285	41.7622153988344	20.2508867411327	33.8993119915597	32.3673370993295	21.9456537527224	17.0771624821321	19.5081911880239	10.1169347768261	9.84725621384578	11.8777303500925	9.47620029256793	9.33180949177757	8.21115744652685	LOC18787350
18789017	37.6951461867988	31.8900105911648	32.4136194154561	38.4100830477209	40.5870406904068	26.2356473199644	27.3224597542789	29.7777654700825	29.470941523746	26.3995288791284	23.1822642349088	26.1390497518115	21.8912955962818	19.6307788177659	21.6491480341286	22.8360787401952	23.9928095440273	24.2581053805634	35.2509290319363	39.2133009320072	46.6241869201937	27.329284200156	28.1243944013462	24.8874838990566	23.063918149685	22.8692431156635	23.3695927316866	22.057642703336	21.877942938179	23.763635318678	28.4067571301499	29.962615028543	28.8091997128354	25.3691589791746	28.4094836039469	24.2249502464365	40.7968881146391	36.1209397848915	33.6344407495246	42.5820996345143	46.4153160016381	41.807637031491	58.5493466608753	63.872383620274	60.1307064510765	65.9973859287178	64.2737762543401	65.0384901497187	LOC18789017
18767901	172.844462204499	259.462730654195	223.417452022785	21.9717184924117	20.6823832711022	45.6440003003257	6.36345589719543	9.84960159761297	7.62306860285041	22.9503419154817	17.3911068158724	28.3183831178711	8.45271640128344	8.74195845807746	6.81683962190055	2.17106374632136	2.88259645929215	3.58054046066502	5.36835532373623	4.20359238993649	5.71144265072898	3.31392759314903	3.7836659673459	3.47885853872877	4.45754430235391	3.32333333416066	3.66643414668642	1.7252989682674	1.74952913882077	1.5391814756573	2.44389314986277	1.9748338002883	2.71895875834393	1.58991889343048	1.10967049580175	1.83381424831353	2.76505268642811	3.72078297654302	2.53089052887619	20.2751039204095	5.7108738205473	10.2690609213263	4.3571815452563	10.0327385711312	11.9179599787105	18.2400217379275	21.9323260908011	19.5335653917862	LOC18767901
18781381	14.731791240458	13.2521789794583	14.7076803854632	12.6768093148843	15.4392738876479	10.5963487060269	26.7617787174495	20.366697728145	19.573641822178	18.0015959130989	24.1070352694143	22.6502409640845	41.2437780985361	51.578104805688	46.8759807026867	42.5623545826088	47.785757156163	38.0087150645527	15.7628190113372	15.2775337918829	14.8893502276071	32.6310877993172	29.8104599667836	43.8005405471499	28.3704888148974	36.6013084668232	36.4798169132275	44.0118842542444	42.0259734672871	40.9755378963604	26.5873450689431	27.4993869334843	30.2978632538404	24.7206563960461	25.2555852145659	29.1879624823826	24.9803262421146	30.2471020521726	29.8920358543144	18.8539662637072	16.8843949111601	17.7470221131207	7.53170344821431	14.1758134143623	6.38701375435639	7.31677845414041	7.06388843957587	5.87223571651165	LOC18781381
18766004	0.102317821741308	0	0.121903942891232	4.49959094569677	7.03489697202649	4.02790047673724	17.3776701826094	8.87689425307976	10.9420847732903	7.30254704413911	7.84591582069149	8.59477875044392	17.5309557508992	19.2200204882104	21.896741528201	17.8693536785917	17.1787476075103	13.7357287428594	6.12714527298163	4.68644588334258	5.47706723575162	9.08547398541178	9.67128414514739	12.0587913731416	14.4386426594216	14.4185279197372	14.8290509599119	11.7352445258516	12.2640057396555	8.94134095712629	6.46214688575538	6.29249961988409	8.1880142052851	11.7363524322909	7.9021989852549	11.7024818738135	6.68584693017057	6.64630243602962	6.94698856038847	2.13555333002762	2.69582339609794	2.64684056788329	0.981373802648644	1.6931051001316	0.427336677683447	0.365381060246575	0.625111075542677	0.483818653392171	LOC18766004
18769960	1.59740711389854	5.13698985657604	3.24574989467445	25.0583792249124	27.0346342136322	25.1199431251111	19.8204890154637	16.8350921927064	20.9439480905744	15.7048441906536	14.4508916664476	8.77415104802543	18.056864747515	27.8875812215113	22.7147164781726	28.7895814101489	28.5127633882604	21.0118016316183	8.84140207989866	9.40095040462273	8.07862258016359	29.8026554099652	33.3734131499496	33.185916068014	18.9454030635087	23.4383280013134	23.7584836602684	58.1610442026312	60.1864702154263	52.7842394866946	22.7292137943352	25.4259080466916	26.8735669325072	23.0945956236923	32.6997400661881	48.0113851850852	27.9736008300641	36.8994001290928	38.1308650967488	9.74964137746337	8.72223741415991	9.20958900682675	6.42299092153929	15.2382154552617	4.60901900396657	2.03136519087066	2.22909064361145	1.71479831258806	LOC18769960
18790299	9.38985266951657	12.4100653199972	9.69196694471871	102.690474425418	86.9834662025637	95.6357104033125	52.7151343356348	74.8282701652179	74.2051586062474	47.102138548006	45.6475	43.5582470416575	22.8298520100128	19.6655336280424	25.4983869987318	24.4523944709049	26.0616075923556	29.1597955725017	67.883281539114	85.6703850543087	91.804969796376	59.4372542787638	61.8588303340667	57.2516345656956	42.0020169144474	44.4619224533128	46.9106356106799	39.8895594706034	36.6430209812489	40.5194421851962	51.0204802492027	62.9902968367116	46.3573532540011	65.1328351273945	79.9653358134478	72.1697986493292	144.207688547779	97.9385811429502	94.8690791896125	144.835328092729	164.057280499963	133.527241420731	199.049389849374	204.190458353355	152.318201504225	186.358391358816	193.751687399573	198.400711463973	LOC18790299
18772650	187.02930430648	230.611516274091	224.971186940291	51.3322474879196	51.003003047192	73.7694901938492	100.302215850624	51.9595863333202	58.5746795327469	57.4505068238131	62.9989297657783	47.3001775547811	88.1003054077397	90.1511885108729	90.3825777923642	150.559470619702	134.19976278317	128.040221424705	133.840530924054	166.251667711578	105.933647595389	108.845777448993	107.47318722719	113.577185820061	78.9398409683258	85.3866195988822	83.9545724857094	80.9428924395185	83.7849645558635	86.7417053620963	74.5699215501642	77.7766485274921	69.5762777192233	73.4315763539954	68.7951371247139	73.5391811672034	56.7050025549744	46.0186539219591	49.3057404993748	40.2953540465361	31.776474768723	37.394894398126	25.9579827207163	26.0016827261407	27.4092488193581	24.4919491946532	26.3076879872358	21.4147351584773	LOC18772650
18771439	0.916962967928933	1.00601614807459	1.02915912643879	8.2412234767452	9.78976766542188	0.907513297208877	14.9576082890479	10.6278001663716	13.1632353229972	13.0550007647915	19.4971108502911	18.4232644678295	20.7309095961308	20.6934176788915	21.6409987265615	18.7052695329372	17.2122893826321	16.4695197207939	10.3192993907138	11.0476944932442	10.7123291786541	13.8670032628952	15.2685110192287	18.0718706136415	23.8243501970124	21.1272887234156	22.322324219148	20.8542809379091	21.4053377435589	14.2167340343567	12.7646781337139	14.9396557767611	15.806320509485	17.5542	13.3918786685011	17.7327539055683	12.219291915321	11.1676427605253	13.6737327473626	8.77427678767348	9.50886710009643	11.0438967819378	4.70440988718762	5.41245344588351	4.21174800135061	2.29126835664683	2.71845318905304	2.4238165846446	LOC18771439
18790217	22.1257573303482	22.7796323349132	21.5087840643294	66.842791171843	71.4223607384437	64.0744112389007	45.8856844236591	42.8631427588864	44.3056830984417	53.5688892885349	69.0311834423184	67.1348474970745	55.9451720074409	55.7422314482562	56.4489707515294	44.9401149389578	43.5082076041025	49.5162053427924	41.2894527557062	41.3659763622187	41.0911169367359	43.5097080409208	40.7575941581035	53.7782608639266	39.2821091644938	46.0124262809858	43.7830023304714	37.7304155785754	39.8593551353506	32.9351767438647	33.8676869084292	34.848892615118	41.837478085422	23.2214376469079	24.8345123890507	29.8738165055176	28.1219456829508	31.2308914631802	29.6674642313519	16.932280028632	18.5555518365938	16.5217649307049	9.25918314053457	10.0979895675487	4.84922062478359	4.27637675421547	5.27314505896428	3.46880695244565	LOC18790217
18790292	0.642757772020479	0.592351889092493	0.527179267769705	13.2498318201648	11.1667879899745	18.1111062067296	3.50481418201955	5.28251619586704	5.07772426777167	3.59810340381663	3.24878583337096	4.44816932444324	2.34882976681317	2.3773971004139	5.28900191616665	3.85638685098654	3.35144177085296	3.58611625516979	16.6430753422099	19.648083768835	18.582470064282	8.01576452433386	7.42924856685589	7.10628511029062	7.34397815192138	9.06498512130431	7.10152472106885	5.02270172251422	4.67241195377744	6.27452040331727	7.17031795710038	10.2257529848013	6.00006051727919	9.09034059597229	8.89938123815611	9.58216953385054	22.5508902714241	15.2156180980795	14.8166631314012	30.7233730846124	33.9058062545275	30.4835307783787	43.9447628783776	45.1364105114559	33.9855780970398	37.8913907870184	31.4032506967075	35.6162310219363	LOC18790292
18767440	224.802568264859	250.065676145878	236.512384847082	198.637439617595	213.732784753187	209.573534111376	307.047352675248	273.161332309878	261.99687947742	259.791151381187	261.148889758318	255.187233952905	339.462022660107	355.450827635373	323.45652340892	361.73151311314	354.289570626162	338.673191077691	200.299602876959	197.523538763078	162.603507131285	260.268551025678	246.503676392253	281.521368939845	307.117773729527	288.966967367282	316.864451403029	320.766558066839	318.678607544685	311.951073217668	263.411576878647	245.540581333235	294.024416022687	256.627410973196	220.003308121106	229.337373368315	191.473804985624	220.319192879632	248.003457616666	196.713164037314	195.872933355717	194.289356314262	160.727651224527	168.005188870016	195.373680827518	92.1881927162816	97.2908128162728	89.4874243012946	LOC18767440
18792449	7.16099816743658	23.9360045457712	13.5498798922402	17.2338773605988	19.5186654596418	7.57357776643137	63.3140148546895	45.8372698864534	41.1084004762133	27.8291900529789	28.9443142391004	25.2049435353097	87.0179319408798	126.468056735076	101.823779238187	71.1487298962879	72.3746319899107	53.1683693840975	20.9438512058666	20.7373010442491	20.9957922440305	63.5279161270836	49.1543894289108	99.8823009293188	60.7731929870203	59.4369421200597	73.8186594878851	103.829925676788	104.111174986906	76.8152818292183	37.4389298093653	50.7861341137864	52.1609088758607	38.4782030548044	22.5087899516839	37.9492002399872	53.2298646515566	56.2878307974247	70.4125898007589	10.5625424751558	12.8451407874328	14.2067077870161	3.01246417082291	11.973026788302	0.82866270805031	1.38979416968526	1.52853758220009	0.6426421301373	LOC18792449
18781537	0.764559734458346	0.82432331975226	0.776348074792854	6.64654174093323	9.23190744689976	3.88557531907764	13.5186497520787	9.28526009136066	11.6006221988389	12.5074136399937	20.5500392690349	16.8446057961547	20.4640886952948	18.6376390964304	20.4544595132096	17.2452508938205	16.9627135460017	15.3855384601426	10.0053502905376	7.75989208998799	8.32053111875984	14.5511949635763	12.2829616892298	17.1363723860492	20.2880051578209	17.0951938710164	21.5287466046194	17.4564932138363	18.5157200654564	12.7942764731475	10.8982767116732	12.5248982734964	14.1810479568075	15.8039170936692	10.8647576178658	14.0201327732688	12.0753059298087	9.20512352885559	12.2142777075525	7.43304655392892	7.91962301941729	9.87039688365718	2.65346704599234	3.05759514920427	2.62545043343941	1.51250951670893	1.6113710330769	1.01728846825336	LOC18781537
18781429	4.85060325671588	4.18994864918848	4.42341730097256	13.6873111799433	15.682048247019	10.302335833933	19.9103671395707	12.6946587544726	15.7402560879954	11.5769838236671	16.0282093558481	18.9094686743606	23.1737074449468	22.8645850015431	22.5005330414475	20.8822134682158	22.2290526308867	21.0433363116679	21.0964725768532	19.5531691137074	22.1612712897497	19.2003896481321	20.2890282927303	20.9805	20.235054469348	22.1864790308163	23.5537637888892	17.2662099351663	19.5327370144746	14.5095865094601	17.5230961169607	16.6917596531673	20.6083201341866	19.1011818489038	17.8567272566247	19.6517915301074	16.3549198997364	16.014490689087	16.1389293598907	13.2917817028448	15.3790847701099	14.5540308659556	8.76982351046566	8.55847703097035	6.08923363268593	4.17431237733196	5.27533533921273	5.01596761044578	LOC18781429
18786820	0.19412936850588	0.183697607742196	0.228881178524676	1.68130751237054	2.15324836910564	0.682339738297528	4.06205035183358	2.23466066908599	3.45170273434505	3.49333325096354	4.90962218151618	4.61002303188905	4.70569724553992	4.60294417017428	5.29911549638462	4.87555121136313	4.08874246306542	4.15587278956336	1.94284593886351	2.32017134901104	2.0296355788404	4.02682860230991	3.48501978992301	4.29256152452873	4.96470443691803	5.10339835224266	5.53207861702945	5.23107732829861	5.71431966697986	4.04617586663223	3.63192575823593	3.47682090578602	3.86309358064659	5.20598249068078	4.24886633108241	5.28027085806724	2.76858928702444	2.62711339213969	3.08921279386706	1.60468205082007	1.48237325537699	2.5632595575807	0.796240355908846	1.15938959718863	0.476937206776528	0.257258437554547	0.304450699365292	0.300521793566545	LOC18786820
18792736	1592.93894486713	1665.83336365242	1706.38849236155	3371.07160675595	3088.27984508415	5987.71968511492	2750.65536105445	3210.60154065879	2940.40557191355	3253.93823846308	2741.2096384612	3201.37555804578	2114.07977366966	1702.86192683935	1830.44260954554	2409.48745333848	2263.04625768845	2782.8918431017	2168.6331816569	2602.45	2758.7679202608	1972.45598359922	1868.93828035736	1528.34824417965	1646.11262735423	1529.96496632866	1530.49985510588	1383.82809331128	1375.38011953934	1609.02423735649	2215.75033134261	2204.42428968723	1920.49223171653	1360.30900006207	1572.44969619279	1260.64699645401	1921.78719925611	1578.63309742276	1481.22505427543	2113.06839979312	2126.71986129149	2161.29892154734	2887.40446295654	2979.84145449204	3291.7510027157	3639.32957849586	3565.53705113644	3768.70716578718	LOC18792736
109948331	3.58196014640959	5.51355327831051	5.51236121778643	50.6102449408546	63.2189140601193	29.2570611580597	86.990222854622	79.5898368701552	80.2850467658966	49.341315607926	49.7491184657826	49.0137666856925	69.2800297958054	94.1959781990344	78.9193138570329	69.2006028497464	67.8719010963103	68.195889760123	44.098249278632	46.8094856739495	38.9008070817694	74.8419197887912	80.4478097184072	83.1144910283691	80.1080511815496	87.1956187773836	84.8716595127446	92.0552031753654	98.8474148796797	82.6408342846274	62.3010606987296	67.2611566851965	74.775215424747	54.233078894743	50.9702600487613	61.302076116142	29.628934597841	51.674161883131	51.5014701852758	37.1033306676497	49.4712146117015	45.9444403533557	35.3167200060439	24.992549656496	25.1904663084392	15.1896971013133	12.8470789152182	13.3585299531059	LOC109948331
18782742	44.2888050912198	37.5945998944035	43.477911974607	46.6147355050401	47.893	31.4134483763005	37.4394079523962	39.6324163823255	38.8935214459427	36.4910014497308	32.8559026029446	38.0878085638778	31.2628470167729	30.4376924099183	34.5745384002279	35.2442907085361	37.7579523434787	39.3359336588051	56.1891177165359	62.0034643493398	66.4889066107928	37.9306759044898	42.8210398064546	36.7122485792658	35.0828146834003	36.0739920724725	34.8558525239413	37.5126931380715	35.8309983016182	38.331615554811	43.9445220811383	45.9274071078599	40.039246815513	43.5988392985771	46.2241011118434	40.1342439649211	52.8277924937498	50.6339880885477	48.9089399938229	60.6235361726993	63.6334411922257	56.3096424813113	86.7583633210707	94.2352093102352	87.3650934324858	103.484180833431	100.191059680899	109.159800893124	LOC18782742
18778992	0.263727343495681	0.184287254384331	0.261842646057936	2.60207826190962	2.30960506409653	0	2.52267416265136	3.31850376407032	3.37010440290624	2.79705582770884	2.92529562004812	2.4165729452937	2.19811056981731	1.65584875121921	2.80573264042801	2.9114292433522	2.91947816483191	3.26408097208446	3.07047201320575	2.9037160835834	2.20582966334919	3.34416740478807	3.51273679931373	3.11761081392524	4.01664558486618	2.72379989779742	2.73791904716594	2.80307832375296	2.29306477105572	2.85793696220813	3.00295367434118	3.62213418979708	2.99447464704952	4.88406457459037	4.93643541548022	4.08600982142749	5.21828846193175	4.34993045927078	3.99038150819322	6.4980233522036	5.99163122266554	6.90977881089761	13.6973064485663	11.7020323548219	12.9834316983065	19.5600660918666	18.4584716716526	19.2311799437645	LOC18778992
18776040	188.177853370255	218.272548668226	207.301951979667	121.60603613754	117.954730426536	42.1079300617168	43.4644286308656	58.6700562805862	58.8206915671003	64.2412336030035	60.3847733001386	69.5417074979751	23.4735379451963	23.0411854169422	22.2453866725139	24.4728368414902	19.1804320089932	22.8815854995003	56.879527754676	70.8983720876253	52.2456034285722	35.7091156845563	33.7836263041136	29.7691235121061	37.6546464946761	30.5898502814003	33.6408944471136	20.6819584524176	23.9562291693777	26.0325524016844	43.1389402580923	44.365565589609	34.6168322554449	38.5951419072969	45.9073950083843	46.0754840269725	48.8209995989252	68.8034054404528	59.3285325790543	92.3195358526492	70.2248423604616	72.1563885079465	139.672623817578	102.07440132091	116.552917300353	127.270963919101	156.191997191453	141.620395003065	LOC18776040
18792996	46.558019486353	42.7654834438933	41.6934059492251	35.3617515897645	29.249669669873	65.0015848754898	29.3931491802138	32.664488030653	30.8327382596771	27.2749237178615	29.5931068539752	27.3518803950078	40.1315294247569	38.769085094826	34.9010307439353	47.1295842447625	41.2805625806748	48.4488092319862	21.7917131372019	24.4117119215141	23.299699639732	18.5896364560278	23.5742319109653	18.2861133647922	19.0736966810758	20.290253273025	17.0412608420583	18.8566215410361	17.6405810052724	21.9861510787519	22.7282376136411	20.1821529202746	24.6312644764598	19.3064199654396	18.6915412598938	18.6059375797144	22.5577104408696	25.0045743095626	24.181783430511	36.3433089765087	37.026151049079	40.1119605766646	54.0813935753728	49.123504805001	47.363066294714	70.4138408637969	62.4525945894469	62.3327227533154	LOC18792996
18780584	9.8533463098053	9.94545666420338	10.4529942244364	16.1964783247405	19.6187680474607	5.5023606830413	24.403777552952	16.7005443459846	18.8726359204125	17.8651498149252	20.1339797520819	19.7594633661675	28.5060208897111	31.2583960710946	32.3452092565195	29.6361980290868	31.9788109478828	24.3822336127749	20.8076556416666	19.0107095880747	21.7951570695004	22.184435380251	24.7925831447331	31.0232616692213	24.5111250498441	29.3314245585645	31.0723273967087	28.2947594266842	27.2116137233748	21.9038354400526	20.9338851517657	21.1245246177092	24.6804906537741	24.2958067149504	18.5325438203629	25.1184652398665	22.6176447288273	21.8958072818991	26.9692255507422	12.8308810912664	13.0812728999508	14.451773657995	6.01887161549186	7.93448088090311	4.53204	5.20503355939446	4.89223653476586	4.76156281394426	LOC18780584
18792669	659.695653788489	659.197231243541	651.016867294138	280.227153272744	286.085027496926	172.183505118864	277.14957982486	236.265062380259	266.068955201877	237.843928790901	346.991814300688	319.981749102542	314.551177671926	337.736911343518	317.370533385045	319.294414862242	291.299801469969	304.69871169375	386.61	360.260526610839	410.768378852927	328.822292203508	315.920368999522	325.314817372381	335.57589374871	316.651030712266	340.583574728033	302.392095017358	334.215529788364	282.605226829564	318.369219455387	330.844157149067	342.462247655309	198.995961863404	195.403410172459	207.805512847432	265.582879837855	235.133	214.928585100203	160.583650957743	180.014819595784	183.463087882507	106.855500284754	111.253816525452	87.0926558125406	76.6635767969773	87.0674430259391	83.7412502912321	LOC18792669
18771343	0.261382431150382	0	0.181660143953238	0.748353726760196	1.16697654663975	2.48493399138897	16.1682444701458	3.51557291654958	4.80353792661056	5.59125457917922	4.79168746661068	2.8451971845575	9.97864775431033	7.18165936735906	8.8336988525583	33.0106060126424	24.9831325407017	28.4327914172432	30.7889531924963	36.7242795841914	18.7741358302664	20.797	24.7063875987912	19.9686972008296	9.18992091638187	15.4975086199768	13.6021004739258	10.6718749487751	14.1261027179017	13.8373312381434	18.9444023421588	19.3302124179786	12.2442187438317	15.8579309803614	20.8783974249868	12.2213537966685	10.1936292073551	9.94546978718872	8.69074509103915	8.26429070610535	7.19224757701391	5.46566963608158	1.28650234599323	0.487349655575345	0.738489280157406	0.991745132574097	0.427745582387794	0.470845482410439	LOC18771343
18780251	47.3699717131379	54.6906245589953	57.5761967677822	5.9738745198223	7.2909334987559	8.11731535736231	3.79594293595409	5.80817246027942	4.09858025930184	6.90813814902995	5.04291988859693	4.77757924993677	6.04366332823712	4.15990896548862	4.93567781661192	5.75859653743045	5.97393696931525	4.36045650045636	21.0289217665735	12.6456973844065	6.9276913686417	9.65759841378931	7.17990558711295	5.66323237810851	4.11654828725431	3.96447688373241	5.42815218301649	8.78793594192496	7.24848376003105	7.60310163154169	4.07073415149015	3.72917533363284	1.89182079703536	13.9789470722118	15.2635229589356	12.7892997730129	5.80034931323536	12.1511683860581	10.9798102770772	17.3833464590424	14.578536085599	17.7286592374547	40.6851846505013	26.9981372172691	46.990164415583	60.3094268502204	51.6285519899627	63.3313543882165	LOC18780251
18792657	16.1263227695221	26.5991204665895	22.422017543751	5.0299720011102	6.21934874307908	4.3669	11.2695874967667	5.40139442449744	9.12045707841031	9.27096340890841	12.1273659186526	10.8213472730533	17.0603255114909	21.7041727235027	18.3372985829125	16.8257440339905	17.7476222914146	13.3623181649517	6.75837589863221	6.9621998958323	6.56244760568759	11.2025161029277	13.187188739132	19.2605553472327	14.8672212907922	16.9606835979723	16.3196172072618	15.8171323176357	17.7332788078267	11.7603084624441	7.96062253962653	9.12156465681944	11.4756053477163	11.7314971290992	9.17212019186135	10.884997431061	10.7939044418966	11.6963501901515	12.190819681117	5.23246696386959	5.10148179701329	5.45838272595725	1.98555108391426	2.84558003889316	1.81185202379044	1.49968093166115	1.73432252511498	1.5683435689249	LOC18792657
109947901	3.35728680920516	2.80677813258594	2.97415151657184	2.77036053689816	2.38462197865126	3.17856725143643	2.13853068733396	2.1093539174508	2.66421590473388	2.78476586539749	3.90443967268999	3.37796461347353	3.29669243567334	2.09222496112951	2.98571635519372	3.06985725414263	3.29420366420469	3.52598604311249	2.57875200534832	3.22302497719571	3.23824261031159	2.49696810444185	2.70573175236131	2.41204049566679	2.53653793641859	2.55194049593454	2.7488295248479	3.02986644143094	2.52882558663061	3.04809814701798	3.17303612276179	3.88708736717504	3.08889734495272	2.95126965534523	3.02570324824091	2.95438306363083	4.23256650540753	3.96843069739509	4.94359051727572	4.64860701145061	4.62361001483452	4.05734075333308	6.34836060843336	7.65336480582398	7.8038385661027	10.4954264285641	10.5812545818687	11.0467303268895	LOC109947901
18789504	145.285608957709	141.424299074192	136.564972336078	87.2419634489719	84.7306656718237	54.0946872348041	55.3238631072308	43.3773106746623	51.2229387993306	46.2569746239818	52.1292354760331	45.1175618245216	44.8757569586459	55.950766210135	55.1770194265823	50.706492972831	51.4815577893779	42.3929176138004	56.4023349195531	54.9679165749229	56.548965050562	52.6921099718409	48.8172478271815	67.1555203070067	53.0403379567313	55.9759940363029	56.0779562733753	50.9968776654041	53.8572865614111	45.4471081067297	45.9858405324874	46.3697433205993	53.6895819426259	34.195609540599	31.7593430408544	50.7591216501735	46.8912714890137	60.9874440630458	60.6868486740281	25.536812223494	25.1664569848572	24.6926594301233	10.340997122214	15.5523837782347	9.15464690373299	6.1313791825281	5.41344779401111	4.2594220349352	LOC18789504
18776291	0.146411424160861	0.236448155313427	0.130828600426928	3.23610644292554	4.72278909008155	4.68546805303565	9.66340218070762	5.60607348085298	7.73756502974205	4.49746727620971	5.69537666806532	5.77346186288945	13.1063324272584	14.8286420480163	15.3315926327262	12.5587687479512	14.4330780495128	10.5068102096934	5.26699683932609	6.0186867830963	5.41882408731307	7.57845741966557	7.42658556285314	11.4928729271734	12.8252425106319	10.7509882711647	12.2831533040163	9.84126734579464	10.4122643357523	6.4456367112468	5.57067081970153	5.08303654493353	7.51935386031921	9.85400281203069	6.41282105949227	10.4967	7.50181773220168	5.44776751817513	6.00832162219122	1.86074920695185	2.61320041360067	2.3829622763406	1.03474318440993	2.18388227006855	0.413659276025206	0.40846960115366	0.591009647167312	0.263740593948942	LOC18776291
18777725	11.3236387400667	7.6516533343268	9.58634608804428	10.4537	11.8285340272493	20.486515248299	19.6236345659409	17.6067485346729	15.6610799194102	17.3337055808032	17.6531210796464	17.7176190164571	22.8371938334925	21.4743479163792	18.2650661406275	24.0091301775667	31.0058256387863	32.9439767668507	12.5141941942059	12.1943244781885	13.7006362714274	22.1717771188779	21.6236	22.8310639607272	19.137219627001	21.7739	20.7045956066873	22.8276938934942	22.6961845517597	25.0208077598631	25.5906625588255	21.6451574940004	19.9823879536593	22.6511661838078	24.4814364564756	26.6437348551544	28.1340492414198	22.3506498982552	22.0689577441863	24.0792171787482	22.6186975392626	25.035	11.5526137237319	9.50891558381396	13.2091556181478	8.75881444539793	8.99665290359161	9.28421345294239	LOC18777725
18787730	0	0	0	24.6957044595839	37.3762586082498	27.0696279383635	26.5000156518266	15.8911315894598	25.2418959309947	10.0899545909556	12.6896581331851	10.0074983169076	11.0757710276681	29.8555996682041	22.639649066047	25.1791648223908	20.3281330578083	9.00558114571733	12.5644674960902	8.60672439159295	7.20802079691242	14.6404906131385	19.3242893212942	45.5617067296181	23.9478238340602	51.121148803473	57.480193211198	51.8065200406722	41.8692287948482	34.2880592609557	11.0834567791142	7.94127211958666	22.5750771355244	18.9692754076835	29.7790754188817	31.0731932116218	33.6570844040286	16.9993571111974	19.6161222629704	3.16007465148886	4.46078256722291	6.59302658173535	2.81303802354765	5.3157497132314	2.73807907658782	0.867707979233043	1.18761244556964	0.525245216774105	LOC18787730
18788435	78.7694473939983	99.2024716956332	86.6022768001607	98.6158581891762	93.1224003348051	78.5960586142441	54.2705070893596	68.4030888974721	66.2828227056515	63.5897158812361	63.2064674259658	63.3145803009809	37.9847725922379	33.4548225945246	41.792816562242	39.6319968007919	40.5645118811989	38.8308297645268	68.4033421144629	69.0573198708672	72.4766892105806	57.3583020097393	56.6160781832729	53.4404987402352	57.4444675822426	59.3098323270489	57.2077712924659	44.1828534039441	41.1572437804443	49.9606556414051	51.8455281871648	56.2949979168274	46.8550694494752	68.6899260905161	75.274217440315	73.8254554917671	93.7157233680832	82.7287461937104	76.0512492687596	119.859103935679	125.000583618203	116.987858434496	137.288932501927	144.671651479097	143.675722773294	148.290557612113	153.691473863551	155.290956800407	LOC18788435
18789479	36.8147264951666	40.6054116848921	37.8336479150533	39.6965	35.5183033114303	40.1505341586907	18.5727282423553	24.129656007431	22.7018608799671	15.1268563989116	10.6808889134957	14.0848728416987	7.23516130731974	6.99328602434939	5.96771058867196	10.358425678607	10.8052979691989	11.8394823720872	25.9949638755307	34.1712283419417	39.0300442856298	20.3394675277244	16.6007664174648	12.8800113767991	12.2922362554318	9.37589130035504	8.93142393135213	11.8346988967225	10.7437358798118	12.0007775706808	19.1608720478045	20.3665985293596	13.1615254885856	21.6149707645667	21.1593106938123	15.4805273980367	22.6487466025246	19.4835360210062	16.6459060668834	28.6997454842228	35.4843107384652	28.7017351824438	68.4063569589291	65.103623543299	54.1057309041983	73.6811351674306	72.6274486088258	77.5978980188541	LOC18789479
18787578	101.272622949215	115.920689252405	112.891398887283	73.2289066759077	81.5774954928519	126.946294525352	91.3857698754454	75.0558981769296	78.629664139546	111.10785639902	148.781895838261	131.253061817678	131.889313722443	147.141883688026	140.340747165495	114.600281584566	105.729536408554	102.681422652375	115.57802261429	96.9846221857872	101.735593695656	109.018403410263	110.210544881691	124.012063561737	142.398817821734	129.711144959827	131.473199650896	107.067237346553	120.250372875071	103.008047235022	97.0215163218667	88.5454325310177	97.4393227048187	119.90590881253	98.8668165216065	111.564247201127	97.8895658687167	76.3713174431691	94.8048066597863	67.2135303277267	65.8835796063761	71.078122349909	41.7915339009955	33.2189708981545	45.6364969650895	32.7684259392277	38.5826515313791	33.0592384337429	LOC18787578
18785114	205.229272319086	251.74418411607	215.148489782649	318.438030843068	305.923136742205	176.952620763032	321.117719230921	318.816977937874	271.535217061049	282.245649463543	276.964843582396	233.742823025289	471.044972520044	392.766111900404	489.395538680203	714.273121918976	687.523877554329	654.838662618785	305.454088953287	355.686446968819	250.433818899154	425.275040996207	375.701152999996	381.075729176405	363.503667502907	304.371148112026	345.686032778821	292.276454062047	293.606247465396	384.382672974856	317.569155337277	329.165548124158	316.672927588119	382.462095992092	486.302757975363	416.089207953813	406.986832698055	472.182361649376	439.077208177898	873.351816895439	723.779649281638	822.928654533285	1206.06065335444	1866.8614429063	1344.73617681126	1132.88460587023	1278.09139426056	1228.56548836589	LOC18785114
18771649	4.24477888110872	2.23422741052319	3.02509174288803	18.3712498523096	22.8753603090273	16.8769103796466	28.0098942745685	17.8599663752501	25.0644838848079	20.5398601834804	24.8013490744064	27.0363920245705	29.2978314037101	36.3742672822568	36.0706964766582	32.6010510446024	36.0400557289353	34.9340096376464	19.0219898509839	12.8820073783519	12.1158616078602	25.3849334951726	30.7687843445062	32.3903231616981	27.1553249842142	30.5400376462716	32.5813187507651	25.8370320095695	24.0696849358785	25.4513779984284	27.1550771248666	23.9944863919997	25.8274467829042	24.9110513896381	19.4787326492321	22.5727297158948	9.15654765069424	17.8192243130891	18.6173076294315	13.8574226336677	13.0309730344613	14.3153805832705	8.5121018998022	5.85691692849031	6.46187873033664	4.33010575627198	3.26725618468353	4.16330131851903	LOC18771649
18793654	564.422740442729	583.442508357555	529.579234418362	433.080075384058	430.358968338936	532.078920200135	544.807327889695	433.286345459663	506.395291563597	553.453057786112	671.092000783861	571.756786918179	653.902762789191	726.128735027706	714.560382089478	700.495536497142	668.907091697144	620.571284175784	491.831181241581	424.564268705745	387.845724896315	585.790552464107	581.145522234538	613.716276066106	644.013770265506	613.944868510905	647.212352438214	565.831642080394	595.463792452744	580.273258330314	542.265295719018	536.661921055095	547.393244642979	597.624334990509	520.596415216626	511.540948341625	412.571057427928	417.325625697329	496.950576080185	379.887375191737	371.524117259461	386.496531480088	280.871044136775	255.469844254317	312.839472254483	219.55038880311	235.286061300645	236.270753302818	LOC18793654
18776881	59.5436497431663	62.7529361536822	57.4576543319377	150.366404015088	130.786901230113	245.229344755917	79.0001104744802	97.1426303795706	95.0077483867368	64.240515195289	58.3091855286671	58.3378021192706	42.6884734761313	41.3519487792816	48.7229665770391	50.904605474329	47.722148532004	51.9887477861443	89.2091	99.2175861766869	109.380382590405	70.4835955247611	65.5696403882162	57.7012182185632	55.4590862117211	49.5526985853031	50.2551538330389	47.0772930618571	49.228887009867	49.7859313499362	64.6192939292804	62.9631080488152	62.8896047918108	55.361148111722	60.6362919873404	47.6437892257897	80.9226987440077	69.0313253868597	61.6262186046339	79.7916902629831	87.8522118494006	88.730555177812	119.972050360926	107.963235795258	114.655531147411	152.536521062734	149.442374757072	150.214097947157	LOC18776881
18768242	7.80443103449291	6.66901186170411	7.52296850151083	10.0311882492604	12.6182343540891	5.49899625742153	14.801748444718	12.6700942974957	14.0349360197576	13.6733346562131	17.4646918069073	18.2697341175593	16.6808244301339	16.7246007665478	18.2641846774689	15.2406494806831	17.0106944777818	16.439674791216	14.2937676552689	12.4939235409469	14.2594689923641	14.7554576066413	16.8400605970319	18.0947698971075	18.2027018789109	19.6626298850056	18.3886724050814	15.6964326411006	16.5047531097592	15.1943897732598	14.9215318758226	14.2135084330648	15.2329736956864	15.2422451771416	14.669959936045	14.7707613176005	14.0677	14.9090580504907	13.2699717026933	11.007713289307	10.5132180232231	12.1853525983989	7.01890985683721	6.37507807408261	6.32925949301828	3.8727036788481	4.36471434477328	4.33360942352879	LOC18768242
18779016	12.6717315473948	13.1006300003436	11.371915944333	33.4620756734775	26.6532404896079	28.8775783052284	26.1643118745205	31.7224777087471	29.5834526563326	29.0356888305429	23.0209072672129	22.917441620082	19.2104289263407	17.0709038963977	17.4628139133728	20.7662129941791	20.8917187168431	23.5228463200351	19.2682022126215	19.9900308219212	21.1202335973179	21.2267416454654	20.7637661295743	17.7230493112294	21.3616615951816	19.3978952506488	18.6979747283842	22.4948546341396	22.423478094049	24.1424282832963	26.8984310654988	27.8236312358258	24.8982364702185	21.6415131856169	23.8971016779947	20.3985471062146	27.2433940754134	25.3451665362758	23.7447159304594	30.6862466043242	31.5387540517309	31.0431231397558	43.7376221544239	48.184964044877	44.3403191750711	54.5596240829878	52.5067896966273	54.5036400613872	LOC18779016
18791583	25.9175889658992	20.1771768606943	22.5441788784021	19.8409304905683	18.2748707478226	11.6925009404368	18.2920356577263	16.1943667209549	17.5926673343331	16.1871324323701	17.6351123819429	21.4144308177573	19.5745917272182	13.9491344663637	19.7580234379939	18.5654644424528	18.5547344565743	19.4317614155893	20.9781101529119	20.6521498415984	22.2137121255969	17.1425602975926	22.1711319051008	16.9091274751891	18.3828943402122	18.4136	17.3919625948894	21.5589895197314	20.2941988515856	20.143502574253	22.8932693865197	25.3614673768104	21.9707416817389	20.6971667471931	19.7123649661013	17.5751548865147	22.3796028747385	25.5074525234819	23.7616457818688	28.9695895581485	29.0855631384926	24.5702993364731	37.8825833732389	46.6344778765257	46.3681523618502	48.9930176288862	52.4664097151498	55.8152830329669	LOC18791583
18776604	0.48720933662586	0.312940620652638	0.307826623086978	2.46011370136503	2.94147814767011	1.0378655123925	7.48485740566887	3.51528835385347	3.85140595404568	5.94961980158655	12.5878662995834	11.7460909501092	9.50851568252079	8.08327137532366	10.5012403792685	8.50791701343686	8.83073289244559	10.4710430800444	5.97506009366945	7.07504903211874	6.07783708492669	6.53464733180893	8.83099357947021	7.71256374152132	6.64355738736749	7.3809240247485	6.32771048090183	6.31549003804848	6.74041676616551	4.72852314523022	9.39738333129411	9.89740844988353	9.36094347212307	5.46199	5.50597961641076	5.80126466632447	5.04187460377987	5.29559375417607	4.5882535333888	6.15535304848119	7.35243873856976	5.58565404746636	2.73897822477062	1.96133058826223	2.39395267098645	0.889693033154311	0.785225081535186	0.635792109882222	LOC18776604
18774098	465.291321376334	431.141881402134	412.871855968698	802.963290554928	711.684994839361	1587.94864189279	672.26192901477	759.98591442595	714.391540679714	830.713488600099	710.863710106971	840.938379622332	486.729885451228	385.288657023372	451.665840867146	451.869256984382	437.27057877819	559.392687146862	524.775585939115	595.808395258477	580.812091481288	446.473315795926	423.423323793778	363.471076996364	402.828465067058	403.558987426085	392.769761481555	341.212668309507	324.026817114198	370.230360130769	519.399613782664	497.344042742995	466.261020617659	340.57301843083	360.006332552404	286.999836307567	383.385392072249	453.309	437.282152783048	571.11191360475	566.781963575292	591.575688908067	812.295096273784	917.48002171305	857.284288982563	831.292409923975	851.085865562949	849.755020053893	LOC18774098
18789173	1.23610803761319	1.28490701690872	1.30054444162758	7.85986508780149	7.7427496292845	0	15.5691756963726	8.96443120099535	12.6234657739567	9.81954465755864	12.2706293002558	10.4012152498708	18.7572553003619	21.2944216250134	21.9477744185838	18.2490691586996	17.3464204134998	15.0426096707241	8.4378525441007	8.17569952743314	7.48411028828936	11.2933234133101	10.9555721561724	15.0125592030571	14.7664201832856	13.9857980947991	15.3434684909757	12.5926978036076	15.6403837771297	10.1527221214296	7.74789020617819	8.19453636875874	13.2112281056623	10.6798699462637	8.97869615240788	12.873093656553	9.81665632509101	8.35793976001686	9.85534415887753	3.18350740843846	4.05733105010257	3.83799311723413	1.88597629153234	3.24640622690588	1.33712991669219	1.07060616240101	1.34857253696823	1.03856495582205	LOC18789173
109947874	0.302805445423599	0.733526663642792	0.901924442337153	1.45647654555599	1.08153207221748	6.32511453793211	1.54478629502748	1.61440723657475	1.76061043898756	2.45586271908241	1.08313328483583	1.6169520321492	1.1038755921354	1.60129748253524	1.32250038463211	3.40969028660592	3.12301672239237	1.73361711537957	2.19190569685369	3.05125625215467	3.73570448443553	4.12639034566233	3.02255796136931	3.48170772672117	7.7031313360869	8.92278255750384	9.7933468009558	12.3945763459365	14.047310561938	8.19841042147562	7.83571695860034	11.2802336254737	6.20578070700497	9.91453108483186	5.44611011145945	10.3100396994689	13.756323664432	28.9631245621522	30.5971220322292	38.4836767801405	49.7349449929415	18.3427839760101	65.1946998404642	160.129910242004	67.9954478737558	62.5819989287533	68.0532361535529	66.1374495110031	LOC109947874
18772948	378.40216041287	349.451477680982	407.453326586345	632.789057523286	553.087187398488	358.229420684154	75.5026506312978	101.39355853584	97.4300169576181	126.610656110729	150.094770800774	177.326696564969	59.8378025247506	46.8139740881485	67.6599150574313	46.1661581592041	45.2777849186803	53.1538431302451	346.82224479642	374.289529816554	342.46733004966	82.089522652933	70.2877834106994	80.3827596900057	92.2181849478435	61.6642034366206	70.0185233119951	53.1985273054864	48.5208630219215	56.2242183019525	153.247187427096	177.911586997617	147.838784081057	73.229562432803	72.9647230623676	68.3098939083954	135.519831178426	240.665846080459	197.859707519214	200.385125844265	246.925446982305	218.849200909879	303.99174492713	226.280804311797	256.452426576937	165.945109354715	181.120338985771	162.293266418133	LOC18772948
18791638	32.7626579007261	31.912671254966	31.5048984367616	105.083888278648	93.8075136538463	68.8715012813756	59.4150415904683	76.3435800099834	67.9142277618778	55.5512913155107	46.1408696678316	53.7600180589381	35.1100652661322	32.7038302742682	31.4882019579062	39.1192838046175	34.9404548840253	43.3839083853396	87.4453222391576	95.2318111294098	96.9320387218225	70.2057563942752	68.8803399004447	55.3464566436484	47.8365773168965	51.3597869996177	52.091937706897	56.3712546913489	50.8945814745452	58.080553971637	75.699554126847	77.2684551409849	75.8350019058439	65.8225117896073	71.5458118195588	61.6648602393616	82.6172504677633	81.5158574959101	80.2565200377252	117.062326640891	133.143168323244	116.35442453875	181.292656520122	208.515532370506	146.488586985584	163.589234009509	156.054929964583	159.495260028795	LOC18791638
18774957	0.0730321874295733	0.0368574508768662	0	11.7093521785933	15.8140017329903	14.5218142493959	29.1077787998234	15.7960779169747	22.0278449034959	14.6228433345661	19.8375861117682	18.5617801229025	26.5129112280955	28.2101	30.4917741238695	29.1859583841276	27.5890686576616	24.2222843179961	13.5367766147419	11.0387670633507	11.9114801820856	19.3827942781517	17.3694503147242	24.6268825445318	23.9246017018575	20.3489546346954	25.0408596097555	19.8407363457221	23.6042354870548	15.7543775041723	10.1700031104355	12.717715599732	15.3683368249401	15.7071516718826	12.4398172470101	17.9492574298422	13.710632104011	11.5145218039521	13.3809442858499	4.30127223184574	4.30621553341214	4.40826395024354	2.16596658981067	4.04252026802938	0.986840489928859	0.855752891519165	0.956122273639562	0.945571080370371	LOC18774957
18770162	17.1007916390232	14.0642350026928	14.1278577686249	7.83369630302342	6.00892966354878	5.90823277812682	1.95215338760271	1.15117261194731	1.75360892913536	0.770520354603757	0.684380201333902	0.390241824659036	0.919292254958916	1.06790933124443	1.40505720480869	1.09541865881487	1.16466548631303	1.89641813785167	2.98699954063745	4.47234454946439	6.18039245158455	1.48489625922239	1.89233817147058	0.770265466605041	0.228003475286544	0.827808886715715	0.513389531385939	0.482531491001057	0.472300144894908	0.650609043457713	1.20375359279801	0.60498172763206	1.0816928255893	0.564752648881971	0.558399500028718	0.480909231812244	0.788312279218398	0.776675453585633	0.611315742306712	0.545354588169329	0.829891644554802	0.546144661929836	2.79762872208905	3.14909276373482	2.74901448527973	7.20937125495192	8.59128070826555	7.74873535929616	LOC18770162
18791260	0.227348469707742	0.229473752576953	0.15048249983345	7.76755505094178	8.16251208731315	16.3371678719359	24.4854366783449	12.8097816319455	18.8052991360094	11.1016887243132	16.2221271688599	15.2919703479156	27.4347353906706	32.2782143411661	36.4867018016118	28.0263581333987	27.1740360007933	20.4966485698427	11.386902359571	10.8904753319602	9.34931114628907	18.0723844654758	15.3992142628323	23.5016815502591	26.1897304741131	26.5630380542684	25.154705897742	20.5486394534434	23.4225065788683	14.7630100261258	10.220660161401	10.3151477119125	15.2538048892397	14.7580589205455	12.8682542430138	18.3527211755234	10.4934099606566	9.71786697981505	10.5177287445614	4.54157551887915	3.58277275511885	3.63492995512903	1.86498341625152	3.48828663445393	1.44292063809387	0.676558781040737	0.826777523323987	0.554582510460181	LOC18791260
18789096	260.694881711921	244.978377300335	219.625421553651	172.915913589953	145.124315423182	291.76518447027	120.21402596014	163.390829941353	141.093159636784	130.114473577646	85.2087032105985	94.5952207500727	97.8577249613683	84.5259228214292	74.5682359729199	134.535909131526	128.073478321686	147.362314043034	74.9170439878626	88.4871523087643	92.9718351695844	81.0584455849038	84.9038991746502	63.0277318337518	57.8682733471827	53.0651601030024	51.5253479909036	73.4569509487125	68.9605906765655	88.1021366494031	105.526289847194	98.1108795312947	101.005100205994	82.4871420203455	98.7140008399067	76.3344123176197	101.077589613149	89.672875617829	86.7656121407898	112.391652854436	111.57702997854	108.354879388993	176.174807327117	163.977267264509	181.782835737196	239.289584532412	237.824684044212	249.439350606867	LOC18789096
18775031	391.851481492896	277.447997461304	330.328888208281	84.5137880658668	101.599928520056	62.6556832738661	68.6365366462652	63.1040083713959	58.5008853878641	87.4688122884264	108.073464175913	109.968929232135	92.9280330642749	94.4320229630149	101.387384014421	83.3928074285515	84.3419448160696	75.1149069025651	207.41959078511	157.876682130391	201.564675658937	73.5384676986083	69.744453944255	84.9109356429851	73.6646041287689	74.1317137129619	94.6654177048596	90.5014316112018	91.5850975397882	87.3038	66.2141117177533	60.6891445231802	71.3815428639013	76.1451024624512	65.8700907287827	62.5254372948364	48.4376901495793	64.3110735291838	70.4803860179701	43.404931708732	40.1958987622511	44.7592141957018	31.0367480942325	31.3382971948339	41.2592682776279	21.276539160312	24.827074557472	22.5511603228973	LOC18775031
18780480	31.3397029653252	32.6632745074068	37.9958026407351	24.3846670117587	24.4191856635519	11.2292405132031	11.4598313882983	14.0053505999786	12.6651148066137	15.5961864558574	16.3289222574544	19.5026611971447	9.8433225727504	7.93501997343191	11.4530435987197	8.44650321941744	9.81242174414404	9.48758695287824	17.4997327880629	16.0723932961812	17.1515521868586	10.4281501890152	11.2181943429129	10.7619480064421	9.4261236072351	9.43068109872994	9.2530984076839	10.5228717258753	9.87423707337374	11.1479075892263	10.8673584503084	12.7389889276625	11.642092267155	10.5466660374585	11.0329624937461	10.9356015016013	16.1257623308126	17.515047251082	16.1624724081008	18.835532371827	18.9184596084879	16.7726251835111	27.7479987157346	32.2213526269171	23.2625142980707	27.392397859079	26.631015482121	28.7544074798699	LOC18780480
18769452	6.46400010660646	5.65074512381522	5.93265855403994	6.1396287670255	5.75006128581981	2.50498585183061	8.26492750628799	6.52986806931764	7.71158341811998	7.0910167015001	5.22797393517916	7.11102412988309	6.85671426129101	5.90634336237298	6.82340355696554	6.85853650589048	6.79764648319614	6.82161294836755	7.83979260288801	7.72146707480262	8.62650086711565	6.72015696330055	8.24770727331495	7.34721261478712	6.3995802212574	7.49797083165984	7.06154142179334	7.7452137022001	7.97251571181357	7.31405436988216	8.28172270765632	7.75512162981193	8.73697697668457	8.38050706443732	8.98044295894388	8.20152778515075	13.0035309200534	8.93671679516586	8.93541604470197	9.46306818435855	10.5606057307497	8.71292914974477	15.8221786175183	16.3179494967139	14.7831708520663	24.6630081431273	22.7708602234146	23.3572229117383	LOC18769452
18769108	0.131302319809014	0.0736276393663353	0.130363982727868	2.85704133770374	3.0287859178384	0	9.73762449106846	4.8790549570587	7.72523377205109	5.63514744391761	10.6653688772947	8.44965750166833	10.2528194404453	12.4782399755917	13.3807763095006	11.4995059207343	10.375206769116	7.9493291345049	5.02427944876121	3.95922848108084	4.68268657988006	7.74393970864302	9.1982544634224	9.71005460143945	13.4099271951684	12.6716221546787	13.676346145474	11.6402657077454	12.986286097992	7.96420506670385	7.32653154521122	8.92402105062465	9.30797141358943	9.99072339140831	6.62157034828372	9.54994452936478	9.21535	6.3944954617094	7.69130789945096	4.1454372882892	3.9988771940295	5.33083011887751	2.02531303222586	3.04317696848741	0.913987028593747	0.81403796808782	0.71624282484467	0.936239106431026	LOC18769108
18776188	9.83115560948849	10.6343888823782	12.9095752702903	32.6063549382456	41.7293379332968	38.9727031321107	35.3537796545103	34.029488920195	26.0490521521277	42.5106501334233	60.3036778991286	51.4552953436234	44.5316617240002	45.9371375513162	50.4565024720265	50.4535143815119	50.1184041069947	44.1043201516662	40.4246529805249	32.5616370382724	37.3564112215159	31.1344614824044	35.0654819098461	33.8933823322895	71.1626715271574	60.4159551615735	65.4650550836764	52.1293296782817	45.8869059551013	49.8737705959679	59.5009834544229	67.2256713638893	48.3159074248979	38.8351210348415	38.8456060481737	39.0346828187122	47.4394509019041	57.2968860173069	46.934541730639	112.503649945102	64.4647029121393	87.5840300693299	71.6416351778586	62.5791444975257	78.606086981272	106.879542695506	92.263407391952	97.9894572985363	LOC18776188
18790817	0.672493896704701	0.486951197083152	0.696717908481558	3.73358379232918	6.18437005989632	2.17286932719043	11.9331534439133	6.74919893653448	8.83415601433529	5.89880454349471	7.51720839216206	7.29620279822922	12.790814690366	14.9075	15.2176443032766	13.2502707440573	13.272067217749	9.81298058764774	5.22711872586976	4.41943521219555	4.90639346741911	6.95670126857249	7.44535484468316	9.03519675642753	9.19241373903053	10.1270748097572	10.1496821078574	8.74832247030063	9.38124113269709	5.72811042052892	4.48840050969145	4.4471042543772	6.45598552989515	8.43152927093876	6.48064681904623	8.50061937779501	6.74768997568915	5.2552933144372	6.10159226043707	2.83985477004237	2.32975496541726	2.39518662776959	1.67896441002398	1.70362813318339	1.04159401436199	0.962558857390012	0.97292246483563	0.987560698205168	LOC18790817
109950645	184.404081417313	189.682025930744	189.755157985887	181.465087971822	175.802600143184	303.772645012874	200.204211111294	197.305565333866	189.034713799255	197.95734993615	217.30849132039	206.351165799352	206.720324665056	216.925201564476	219.635462894879	188.77603435921	184.490955176448	186.581896599295	188.033757294958	171.513201828048	188.897717334915	201.808659789111	190.116429856904	216.209178846648	224.828701005477	219.071450384669	213.12968872981	200.306915889238	209.735940062686	193.967353921234	182.989109855412	171.344775208828	187.991200913041	186.264033875753	177.124991756649	193.657577691325	209.617907906312	156.161382292554	161.757189719684	129.969651796129	127.474235011742	132.359901717327	98.7730224076838	94.2726862783196	97.2314667482155	79.6131966775612	86.9678145508134	86.2496153650113	LOC109950645
109949130	11.3900749527235	7.90768047541567	9.70811034931795	11.939919670409	11.3173720749222	8.91676191686069	11.2570242338926	8.81756470807682	11.2159355941083	10.9209708216164	12.4456466793982	16.2142244683278	10.8169536978188	8.81603035969088	13.3013374783715	13.5055381930902	12.2864346973519	10.7969954575201	16.309332547555	16.6308	14.412944226578	13.1796172121709	16.5581233023454	11.3435029797363	13.3784027759991	12.6921726040154	12.2734146145589	13.4452763954175	13.6770503531098	13.1163240496283	13.7941301116589	16.8542154766689	13.6190387856816	15.1376148116858	14.6325926686621	12.4090873064189	16.1893397018988	17.3720772876557	18.6536084676129	22.3390373159373	20.5521983017704	17.1650482552175	25.4597975476725	31.6902948884333	29.3897066335504	38.5694075233686	40.1227273639737	41.7783448600178	LOC109949130
18785055	138.040170743127	104.556839696292	184.144159650005	48.3295907695998	54.4497885055845	35.3169122370381	92.5329672642112	106.965180986198	111.285251497672	45.9067255145144	27.2912919203882	37.0564463713937	80.2686203142345	93.380010802191	59.2724205124253	56.9980988188266	67.9089697275639	124.278676958773	67.3789597166666	71.8432153916418	68.3784298586456	111.839598548765	132.660994197344	101.830186601912	53.3844563761321	77.0999171593452	57.6110806876402	74.1053054456289	80.9087058423637	111.800545368199	157.245574220048	121.320915050306	123.633865786604	101.999248581616	102.382865602709	83.3349497011208	58.8294834793133	68.4983200496467	55.1876944164978	62.8019188755586	68.9873979611827	58.7708891093751	62.8619957747578	37.2095615579977	39.5105751423609	27.2979615557656	27.6039562666535	30.7988011232296	LOC18785055
18775030	34.0361237138359	36.926435410593	31.8298764088074	27.3892839586176	28.8192069455958	35.3965790527732	38.493870038483	41.7741062065323	39.6725040865515	38.781764154085	34.6407970328295	32.4703316199534	42.3709458856358	47.2435087330986	43.6174045311843	42.2953661695707	38.4469514206909	37.1823166932569	24.8007899880883	25.1887277120088	24.1163375241476	41.766326063543	38.7848573941213	42.8762941469625	41.1408390022098	41.6246019117289	41.7395145389599	45.4628175077588	42.1787498913942	41.2482115912948	38.6048162198728	41.047625867442	44.4863504930259	33.7705641440928	29.8889055736406	29.901772599799	26.1882106397705	24.6145994178066	26.921183206352	20.9888284040601	18.4534312134225	21.0268128642728	13.3447594536634	13.8069190691068	14.1225653487024	10.1657429053652	11.5361009620281	11.080395826707	LOC18775030
18790075	83.0128393820345	98.3736950357956	92.8571954521344	64.4661020537677	69.1409808270528	90.3477359843085	86.1807880727481	78.3076665618429	71.2306784147398	88.7438617133844	78.1387029654987	79.138816929344	94.622656805816	108.192012515642	102.481714273659	92.5208868423832	96.0376852896873	94.510346666474	72.3496485325114	64.7452208135623	61.7867650939096	87.5461544123127	85.7903758274295	98.8169226047629	90.9175964941464	100.227300364798	94.566940530795	95.944922546917	97.198938977224	89.9813075420797	92.4460691895314	88.0760242242926	95.2381583891231	81.2057689880236	80.8239866304949	89.4803419171754	71.9393559140596	65.4625511054761	71.5112079708597	51.3688807995439	56.5556034429051	58.6429790959505	36.9477823618438	32.2129012995947	39.9763007612141	32.1102083278493	28.2389129459603	28.4813512221196	LOC18790075
18781284	2.3771096597341	1.88518879054465	2.02296164242234	222.776810894965	215.038004556274	219.623304951202	177.724544701884	132.770630505537	163.657793139266	273.724861783165	281.722065811021	341.429424899251	207.874602178692	338.568066720058	404.480426943016	351.239395605014	429.413423477192	242.577913978865	271.607565965238	218.113150353147	290.689480234071	226.374024993759	264.085830247211	401.476	324.567266309595	392.128055493715	453.080702370616	511.876781370116	463.912457914773	357.617152725761	284.322136236389	325.461856520085	369.659401111448	259.046074801781	225.324263556824	262.596666131473	588.972927746676	596.025227086201	682.601585883791	924.657219536618	709.980387868673	562.252258708345	599.210897833117	1367.33503008616	474.64596771761	681.816238933447	723.276724099405	594.866540611828	LOC18781284
109949804	1.08195833228998	1.56985438919986	1.81275678040109	21.2967714888437	17.963594942973	0	31.4795237390682	18.3541936580679	30.0500975925806	20.9093634179215	30.0844355756887	21.3186176495737	43.1404878188443	42.1347428713997	42.4024256184984	44.0446988096872	43.9543657038582	38.7818209566681	22.1014652158288	20.5970260862183	12.7966400341732	33.5159888790983	30.4437189273856	44.6334210051168	42.2762090851572	40.8971725067518	43.5764893392777	31.6136653054845	42.7561035436431	26.3466063703562	24.8392464420814	25.0419153862514	34.2343520254973	27.6401876665707	23.4659538590944	34.8607980796393	20.9713474478171	19.7594880339424	26.1974285140265	7.26660675945349	9.19578892687277	9.54832304037539	3.58434187439118	3.94007823394677	1.66134762614286	1.43380114099331	1.8443716698294	1.75105755624143	LOC109949804
18792397	4.18460825489325	4.42976195321342	4.61070746319408	172.055787114024	168.201608846803	104.068902229578	63.9467165310405	64.4943992408449	56.7468802516535	66.2218551828764	92.7533788179638	116.495870167172	88.3671837886443	93.5733441578892	91.2220163266603	81.9136807707985	72.644686106132	77.6759977089686	84.1788600541851	97.7033730762404	84.3528286306023	70.2150527648795	54.3177943693661	72.5002282424168	52.4182454869719	61.4236115577342	54.1057294329989	59.8028441331575	58.1032881478006	58.3000834405413	47.6182654074102	40.9458647542279	53.9116109521933	36.148145012931	24.1876003722585	32.1814061024363	33.2403197607624	41.1948109259403	40.7631115381216	15.3968391430895	9.37941019741859	15.0715102336133	5.28109998440688	4.69799266193019	10.8449367787919	3.18914121063043	3.78588788475292	3.15998977034387	LOC18792397
18778195	23.341056319694	32.6648672918739	32.6983883739788	15.7251329404299	15.7512116269274	9.66822579110084	41.3704658010556	22.8483704893946	26.7513134532062	21.1879189477786	19.3939637083789	19.9682719398597	79.5699444602096	96.7425190942215	80.7201924930983	91.4859470741165	91.2644563829765	94.2280314652964	18.8389431442028	16.3178440699617	15.0438316111795	52.5009615352746	55.8022833865567	57.9671270106221	51.0716928604711	55.343655616166	52.0433084282298	64.1840687222162	61.814888836178	58.0866652994633	62.6538279788783	63.2251347249617	65.3754558205749	31.2930097358686	27.5336260955151	31.7406938615819	32.255333810122	40.9499589971952	39.3322146433759	37.6429903047672	43.7268575296357	33.7998147133352	25.0866161535366	20.9849646213494	12.5919296157222	9.31370375686221	10.2576605885066	8.53860172909699	LOC18778195
18790124	86.8680170673571	81.636642334403	82.4327293824497	151.996398472125	134.438651048777	261.962	114.015287404166	138.812878098682	120.861349822318	125.043183457474	92.3054571946029	106.677289885581	87.5110658918639	80.0750214088201	81.8230503539509	99.1481743259307	86.824187295258	104.955716575433	113.278041377884	121.752227587874	122.068559558317	106.048016321796	96.7129891265686	90.4139371841744	78.7924830262045	82.169248502237	82.9913923236578	80.1905578630435	76.4901305937115	94.2892757368943	100.118718656679	109.43391251563	100.309440145886	83.6598737191677	91.956641875782	81.9520875296067	96.8794301039452	106.515153873704	98.6421915191478	140.228990298828	133.31763403926	126.330847182392	205.59564209316	217.575108011976	186.816859033827	200.451082166143	203.097354671956	220.711619694882	LOC18790124
18791115	29.6251936931391	29.9191333390619	28.7111689725365	31.8443916287492	35.1342270793735	40.930976275202	34.2789591810697	32.529726682168	30.7415523636643	36.5221690286937	36.861778847172	36.181548607428	39.3797759591519	38.3363761463986	39.5284471610025	39.8259280896766	41.183643169241	36.2753504499981	34.5053534093474	32.3415441048762	28.6314093231192	34.0563518967963	33.6744522177665	34.7085569822286	38.6008161278782	39.9029919812353	40.6072790250081	37.3389033325195	39.9183346979574	38.4445674455388	35.0689998279229	36.0295308971445	35.0713386077977	35.3755116525951	34.7102808041083	35.739374060353	28.3341900784211	32.3602515747556	33.599067799863	24.9894999030687	25.4617781957402	24.6887738928423	18.7895857953467	18.3898944960486	21.0198219707802	14.9795389986504	15.1956313689342	14.8280534981209	LOC18791115
18792702	5.92472213893226	6.00566322069122	5.50530603107943	7.13309094304578	6.44336480312618	8.71295293947507	4.00960774222528	5.03144484413744	3.62779535975404	4.08131084078017	4.04721625004687	4.52409264796895	3.28182975791164	1.97929966399345	3.60707799284377	5.03124788053516	4.12955463068674	5.12350898895539	8.24750957121219	10.6982027762372	12.5739742054878	4.86939629818911	4.43573362530942	4.78678070120923	5.31689323112276	3.70034476209222	5.54128454138445	6.60233620262769	6.58836550890287	6.85516803603611	6.19098923924269	6.19502149564678	5.71409321219384	5.9331225124916	6.34854630340817	6.37455307272008	9.16520431745792	9.28790780334193	10.5420378248647	14.6765087304281	13.826228194148	12.280891617933	19.4598283427078	25.6103871006776	19.5633282444575	21.9542151676334	22.1812264753246	23.7738880192269	LOC18792702
18775452	10.4100933615709	9.10963376612762	10.1934644270859	23.4245106921615	25.2640060108232	21.3136088434496	40.3993788805814	26.9637806648581	30.2936013286667	34.1139711296911	46.2435746999655	40.7501551469715	45.3097505049148	46.3879679105537	48.0514776804254	48.6049086900043	47.9522167544946	46.6025342486239	31.2844936657383	28.4337279422615	30.9539905628452	34.9858004246476	36.868224012581	40.8633890609865	50.0623990555479	46.2802603441012	51.616161935449	40.9779249130529	45.3550367717087	36.1065285766458	32.6553031464199	38.7534441003959	38.4666896789118	42.273258430946	33.5291042898419	41.2010074012534	34.0762003637599	29.6804738653372	34.1387439546469	22.3020267140719	24.5545491236636	27.2796789784981	16.9948298780753	16.731223528302	12.3575939473288	11.9368824390145	12.4512775100825	10.824200964945	LOC18775452
18772029	10.3041277978642	9.81682962302338	10.4218522147811	22.2597174578769	22.8034938561987	10.958361538847	35.3442845492953	26.6957409567979	29.4785946122256	26.8296539263124	34.7199188840053	36.0070621932996	44.4848399483828	45.9511968945776	47.870820582114	45.730285560209	44.1484366124428	44.2703873897317	29.6270938641994	28.2835395331305	30.8775327797038	32.7171212062539	39.9879641191262	49.7813322265268	37.5918491749338	41.8912413638121	38.5227045972187	40.7248662645641	42.4195431284678	30.4160776058763	35.7807574947516	38.5798142350868	41.417642623343	31.4266420332169	35.0415587122383	37.9492002399872	36.1375651975034	32.4605624449157	32.9080599447256	23.423	23.3905997171523	21.8933517077751	15.0623208541145	15.9294815278707	13.2039662271753	11.4988922372769	11.9856756445531	10.1654300585355	LOC18772029
18771739	0.187797053390331	0.0947763022547989	0.0932274915634847	15.1086488059502	15.5112299766886	5.02919974005054	30.0891267707888	18.4319180495791	23.4468995788625	12.8987757298396	20.0475076579245	17.2600448935041	33.8978584081866	33.2476	35.7373791012368	33.0674374588913	31.417755736684	29.4282217001164	17.9708433418868	16.8269517410492	18.2108206629963	23.166480827569	23.1450980639152	27.5624992225568	27.2672854561201	30.8488416743463	28.370761153606	27.8995112558802	26.8104314080131	18.2920724228473	15.1348865186796	15.5751770161274	23.7111482441933	18.1854655817319	17.3848377675608	23.9782066153362	25.4193171367971	15.9393880400422	15.797743876599	9.70211781619339	6.58402066112436	6.73047442403255	3.91059013479495	5.90876646695423	1.0957774271288	0.785895512619642	1.48540424654718	1.05716021407868	LOC18771739
18784895	1.20572007548824	1.52993192319067	1.02608874362326	5.60218331994693	6.1905618532665	2.90602343469901	16.8056232315961	7.47185124237217	10.9448909500045	7.68336645236335	10.7821339220729	10.7189239131684	23.860992184439	25.5043831040833	28.8732934794507	23.5027132823294	25.2837825973179	16.3562987940197	10.8058449029144	9.98001739218024	10.8050437065363	14.083361599032	15.8248597873634	19.6908417499581	23.1904443201708	21.7349135274234	23.2464824759372	18.8250429630395	20.9701854947372	11.6398582349367	10.6897596206108	9.18822299717917	12.9855512138542	20.4209190514948	14.5055879066859	17.8831764084714	12.8630969390284	9.37817970825028	13.0706874418358	5.48159486680109	5.63621614946005	5.08702965956338	2.65202653509536	5.0581683592026	2.36977133087548	1.80684572782573	1.72883744447405	2.1331587128946	LOC18784895
18779605	338.100172864497	348.045898603102	327.037802791452	337.510066512881	357.535453362463	519.678561207017	411.249613613537	381.785630361008	379.857418479226	410.036979234797	406.793475535742	394.524988487537	366.92016288839	392.488772675792	359.79166849356	304.377156342391	318.133394268947	308.352878740059	369.253083188906	350.352303630669	373.292716946829	404.693312980543	381.202598770785	403.642228861875	394.402306345386	407.716867353565	394.737812145497	348.182066971217	359.831875316224	354.57064672421	334.649405646571	335.19708752275	349.080201928694	345.912864391112	346.331830071944	371.519508344578	402.232562689087	298.366477694762	295.989775059982	259.52162873419	248.392505619076	259.473841363652	197.374990908356	187.768824193788	198.246226614817	170.493861208807	167.123851962618	178.027199790806	LOC18779605
18766282	0.349976760248209	0.504640554602124	0.529486767500522	3.0155568672051	5.41300769258036	6.33750575761946	7.9884	4.22049058838152	7.31933868894374	6.67371146100885	11.214622153937	8.52274248682043	10.5476055048247	12.6831874036335	11.7498532192824	10.8916254546126	10.6327039451434	8.80106453074826	5.68452982954596	5.15247632843562	5.55824160080354	7.43585458241113	7.6895866470122	9.76542328146648	12.6187702064107	10.138526033626	13.2115363484209	9.74765367766065	11.851958762163	8.03387166781979	7.34596781187722	7.82469150534258	7.92880945638059	10.2713958436822	6.66477553360849	10.309745152153	6.5685287107513	5.85068501397565	7.38821061153926	3.71947315874351	4.56802097316621	5.76620660327332	1.36710808234349	1.35944687138812	1.00312708846263	0.520742124656693	0.654546181244122	0.806808378391687	LOC18766282
18790550	25.4109149870118	27.9348623365657	28.1241214597168	61.0534344103357	53.3707538576456	36.5177560742523	50.510868925517	51.2541245598996	56.9584825634271	38.8582174811901	54.277087670582	48.9187124423586	51.1234127420883	47.6993685751834	59.6586977530567	57.466746956617	62.2932695416069	56.542212414437	55.0509381661106	49.1803370669743	53.7676770223152	71.4535073544068	84.4320311538307	80.2654017627625	86.0939024985475	79.3064058432189	80.0085351837265	79.1279399233072	87.3024685483859	68.1040535121393	78.6697354303522	102.607909612245	83.9947672732316	99.4002689053212	118.68829642403	106.909201469652	141.48206935537	105.516605175251	104.601194949244	126.923167068371	133.314981177587	106.875008723174	132.63625775658	167.007332465665	128.192734707433	254.489986379507	257.629386864077	245.284736932172	LOC18790550
18771939	514.239937571366	498.750499675563	504.035203613117	475.50851702148	488.190584968233	550.666198809872	551.992769086662	410.832333171959	482.405627063261	485.695491538113	605.530410387257	513.282927000601	632.36540712153	663.972440444634	687.65767062094	583.214195602909	572.244002504229	517.287124724113	544.659668052698	488.673818978862	546.829675952919	588.830889116127	541.566602425288	705.438854594224	673.359570875919	657.554311704427	684.583725659704	682.895480821051	699.430863506566	616.066698860954	585.299425308103	618.114847453683	662.181171695618	546.037266177203	544.913064311791	610.68928034403	678.735851210168	533.50844266257	587.548456719552	467.235151071784	469.222772228983	446.725673027426	347.795722919874	425.014750518465	346.142219232976	255.838216876758	275.259079885238	253.685688149107	LOC18771939
18780947	6.4062157518965	5.53285006608039	5.48927038842222	6.25605955597913	5.36012987265048	1.98340568695534	4.10127210572822	4.8129419184928	5.05467285731588	4.85898901767084	5.58953781990279	6.07476	4.44261510238352	3.82874991659365	5.15079097172505	5.10362723600953	5.45369696226639	4.77760965038396	6.23969480095728	6.15798989071215	7.42768689676062	4.91467802256204	6.15030483567994	4.32887628694766	4.50591110447728	4.11417535987588	4.60004389349525	5.67521259009347	5.38774219682559	5.53464619330494	6.15533662242949	5.75035466112283	5.8237907968194	5.87545957704215	6.84746337332824	5.12399037517562	7.29042176034739	6.8426009954586	6.79209007242587	8.7639369498524	8.96102681542327	7.11860805362294	10.9901360856504	14.6776774677531	13.6758321048862	20.4784065154381	19.402648770688	22.2322310475598	LOC18780947
18786829	1.50142314258767	1.18710926808993	2.26088497941395	137.528633959107	152.556000547583	80.8852321136173	197.980177509946	121.588630299795	149.964941468867	121.948481240763	173.145315893747	162.867414516321	220.254871137295	260.691230156738	273.903799506671	202.077176664369	199.805677073289	182.663403370222	162.283357111116	146.564848223739	141.146505330234	208.204467528293	179.690804650472	299.899974333593	230.701516410769	259.211143465545	278.302015019698	226.148114049596	213.875940834481	178.163967031703	175.165184074058	175.599962333284	192.071988020902	178.40570579358	129.565577717425	197.374052558819	103.611266420249	171.727110589347	196.161248902586	84.6522091795128	72.9764403573515	84.3152406473113	20.6221821713749	31.7850311215882	15.3388347032897	14.1301619578618	11.6845907298845	8.95903034215405	LOC18786829
18784083	93.6305011089871	106.80276684896	99.0237678770847	56.9032095315744	60.1586342965628	61.1646711120726	77.5375865205979	57.8395628171481	66.1463977417278	70.3225152808834	79.332876657717	76.3134477502686	94.5207020859095	101.550513655191	97.8609249352292	93.7158645117883	98.8215937809023	83.9388761342041	73.9037430230237	71.8567712836818	77.9832701688638	79.0291442410059	79.834326279415	92.4632336005339	94.9905546110432	97.5312250756448	100.067	89.3955026316938	91.7753828199158	80.054491063709	74.2814569588429	74.6008676542592	74.8402564081257	85.2605432968909	77.2290929298598	81.0451627291735	95.3281207023525	68.5751114361871	79.1848567115018	51.3995818970891	51.1277480295572	53.416051092128	43.314191769709	44.8172507925473	46.461315005336	39.0110505119559	39.2590344343893	38.7219448240132	LOC18784083
18788747	1.07166796771657	1.14262611796776	1.39370247262313	3.83747358927961	4.95307580746323	4.20383199336741	8.88740876276297	5.24904790115961	7.67908625333063	7.78879192396309	14.3075738439643	10.2300074161741	13.3893642449213	12.6843958335269	13.9065198057652	12.397265904285	12.5624269410488	11.3234040612625	6.98600031652858	5.85914071812248	5.22344132178169	8.24409964571669	8.74780409622692	11.0806508753467	14.3085871500076	11.4600815245921	15.1589026803334	10.1769673695286	12.5647715328429	8.28959502799849	8.8709421463698	8.65053480723124	9.79573427378433	11.289277491273	9.10228799220114	10.7670612448439	7.96864129188996	6.39362684980621	7.47515087642737	4.46042	5.53234770661057	7.90684864008723	3.06688406858119	3.07811072073337	2.41037836083219	1.75178179175474	2.12426890633713	1.86928972330201	LOC18788747
18785396	84.7135561659973	45.8073777428982	86.6905343148025	93.0629963539034	111.510996329095	29.3586974470036	161.780690098663	148.419589945121	149.310331865297	144.632088939988	156.672585909017	171.314546777138	118.670073497792	121.587722152042	90.0887709179738	89.7629945767027	127.625678976376	157.811803901092	88.2454604515686	91.4082950411266	79.2415692017731	92.0823420698879	125.231573373237	101.856	71.463449553227	79.6579894182526	57.5146899792871	66.6187847647467	66.0570563392697	79.029910398413	160.187144225951	147.457297194106	132.04631569615	80.4743562982506	76.7658886629717	89.1181	34.7175176666875	85.0814148087879	61.4054668003812	67.2869139819063	83.1303442470835	89.6855105631556	56.4158898211577	27.3634936236744	36.3695046079887	28.4557729248818	32.9374222594398	29.2282905342166	LOC18785396
18786023	7.40755043928529	3.89635909269729	6.78488966378694	35.2475397212758	33.7706958951929	13.7604492887494	9.53626276870404	14.348578179885	14.9488202443198	9.62516270123335	11.4873734979963	10.9281476048257	3.69775609875809	3.05848924269464	6.07557143190426	3.28255648755974	5.3176209430867	6.02467530868524	60.4749487818349	53.9991635566505	82.3550140794383	17.2559038087065	20.7753290702269	19.3785305268447	10.3285172182273	11.5907843944199	7.73805692094775	5.90723917422482	8.35330738027441	7.29156684777654	12.0118146973647	14.3160541787218	11.0728389546152	12.335751668394	18.1023072627299	13.946635563954	35.4939805060427	23.193536776532	24.7930302844086	26.4113207218598	32.0887875655808	28.1701561106124	67.7440614259934	66.4432278640017	44.9204664571513	72.1277437137582	72.3921150041382	62.8423016146768	LOC18786023
109948291	21.3513219192523	17.7820123096307	21.7311705254045	13.4656876095484	11.8381354508261	3.51051109977339	10.090383915942	8.20667852693941	8.61993817034645	11.4773487550348	11.633645718693	15.5214064979073	12.0475039051601	8.28845220780013	11.4628371659807	9.80110196002479	10.3375640014606	9.88116956969017	14.3336384892828	15.1923548606476	16.6331937319189	10.9355082557377	13.8577192001177	10.1011175943212	13.275144593979	10.1477487938236	11.3501075991035	14.7121999386595	13.4233674286695	13.1814893840462	13.3063998833217	15.4984146235475	14.0287291445824	13.0913395656063	12.7129252812743	12.5488877955044	17.3045449957356	17.327453238421	15.5279617138302	18.7778196855516	19.0753803492395	14.0652329294798	21.4314720137241	28.1445407862803	24.4713091602844	38.2118736756399	32.9798622691245	37.7459863705287	LOC109948291
18785411	2.5934078148754	2.24053206734762	2.40030657057122	8.98560964663564	9.98410088223102	2.79571262856688	19.5280363521954	10.252889471693	14.6955633699176	10.1825236265406	11.9888319494512	11.0364088032659	21.877428581618	27.1358604730016	31.4477861455231	22.4430367356388	26.6999489365752	16.856652665012	12.3416440841719	11.9792075597298	9.60487937793782	14.8783394408654	18.6250314740776	25.1006183554496	27.559596768208	26.1140214064118	30.0626421145662	21.3944035282243	23.9107974427238	15.7471028568947	11.7842167817883	11.8934544395254	18.7140460048215	17.5904713595055	13.1374498510992	19.4983941067737	10.1896889071284	13.7912451298784	15.4489103238192	5.33659734985671	7.33173783749003	5.78021362178453	4.10506563819516	6.47968086700348	2.13282815731595	1.76589985894026	2.49367601461945	2.22696478445017	LOC18785411
18793041	32.0498416117067	26.6561699866678	30.2062344719879	35.608128938955	30.5141379378129	17.6436745828493	29.9944549645833	31.9777403240857	33.8843192637916	30.9658364594997	27.8274652808812	32.4445475543836	27.5146511295715	26.0018216695283	27.3271873382706	27.6876857718734	29.6098648539411	30.7741969748002	35.7015506471761	35.6352795450746	39.9010405613746	30.0646007922859	34.0737611802367	29.0130025842533	30.5193479985632	29.3365605633824	28.777128403274	31.1822177337377	32.0468498979853	33.0446015102108	33.3896749170008	36.7573221692226	32.5793878059173	32.8518478846415	36.1099957324698	32.1073887415402	47.1405830983848	37.1253794902353	37.4379980641861	44.6759207433414	46.7752611701762	40.4649784311099	56.9835070922717	64.3658904484845	60.9670578918563	76.1155729281757	70.722409081275	76.4144497060526	LOC18793041
18779889	31.5394209515308	29.9052407419287	30.1213192447418	11.2811555698724	13.1767396216579	7.69170086516923	13.3480509782088	12.0683557357063	11.7697014006792	13.0865274891432	16.0772048129269	15.1734534013093	19.330892427668	19.6481369649638	19.5783741562555	18.1806308178139	18.5190248189443	16.9569117848573	15.7865120680501	14.4559517520115	15.8365221781142	18.0505028764246	18.9655652611179	18.2317671314119	19.3686219087691	17.855002219775	18.7755104328937	18.5500920014703	19.1720013752472	16.4186745292673	16.1057838847585	17.2360306594686	17.7320131403708	18.7433822415915	16.9380851798255	18.2514602576375	16.7528729468257	14.8421012663481	15.0150524014183	11.4758601130063	11.8691776982498	11.8183131807395	8.33837617354927	7.24124231953634	6.90881752349296	6.62979643787239	6.88655857813608	6.46731929813527	LOC18779889
18784435	47.6024931203236	29.9262478779877	40.9407702349677	130.530578307792	158.297716332258	28.6499207752394	196.681	110.592265130769	173.552787476314	128.931295274559	185.80936856043	180.37964517741	201.007069882823	248.929589771762	258.927450450875	212.044089409006	204.132454072585	155.504288812464	151.921097251294	127.008541495938	153.220251457426	145.168749890731	148.602580229661	186.044366487456	217.69676608265	196.63116967201	221.910988583587	171.470838293295	190.69958888959	127.189160606738	120.001624380962	126.945362610821	150.309090112044	159.939578053493	120.354345276644	158.826320949152	126.806677066642	143.698551348822	164.55355225407	93.091121291544	95.0782816319012	116.432337779499	55.4545486762396	85.5644774551475	36.8908963133177	39.8872467491432	44.1524174935619	34.2727356543189	LOC18784435
18788878	112.833948207213	110.392928877222	111.119921871933	209.836805007074	192.442943478976	214.809290341295	132.330357000224	167.695688071936	158.040799586484	122.072448850555	97.5135741466494	111.302076051446	73.8469850279084	68.1115057393324	76.2358001424416	76.8575148769055	68.839139877164	80.2626178750212	143.516667085648	170.733783551601	178.754304108322	104.87328063683	109.609281981825	89.1782144385778	83.2251986393506	84.0169837940968	80.4591616972029	77.880557616758	72.7817040987857	83.1063307552322	107.238859923852	97.3093325668381	95.6315085780672	93.0989102211825	100.161217594488	83.0030594571083	145.204936761339	125.066432261471	120.876945134519	152.136231359042	160.275243585364	146.463239047641	238.671643236874	230.891675868808	206.439358195442	213.851025723533	213.420454816973	209.949417087538	LOC18788878
18787437	5.68975433785024	9.68847618424056	7.24463855145317	137.682527441685	176.946031925405	82.4085334056629	229.010258261377	146.253916551829	185.568229469387	185.816848217304	264.549698294236	204.231616778784	156.180511665475	178.454406546673	166.298694474485	159.715818823064	170.013946064079	150.655672561545	181.493654088379	154.822355233228	175.009150116834	210.878776941436	224.602333735068	237.984574785072	227.496242885577	234.089	223.382117664119	184.32577347322	195.096753917341	160.043683006738	130.203838080774	127.045957793676	164.515676143632	138.213433378135	177.830807472582	204.797420837259	184.521408918488	155.17213061881	163.319830615395	129.337351205211	156.795670249804	164.274760634803	130.018899876122	86.802179926316	73.8411201995627	40.8596424666829	46.295061410312	37.016907319843	LOC18787437
18790547	5.52783376820494	7.86960551567566	5.75455468322305	36.7080841833098	39.4369470168084	10.1636128637841	58.0060790241836	37.7393022206826	50.069845576379	48.8058016661026	59.8539906394122	52.6776118284425	62.7442681293035	75.9736857760767	82.3419463429879	64.3947802300807	67.3071032434224	47.0727447034577	46.6921769197553	40.3876533627251	44.5314731219951	54.0168389099923	56.0729797617648	67.0900537774312	68.8565195424051	68.7445057702517	78.1704836900729	73.8426438665998	72.5661454509772	55.6182260215288	48.6026167493162	49.9899984311534	69.9752778590914	51.6002444076305	50.8888389212783	53.7845771286601	60.1803219521799	59.1432090649856	58.859801099147	41.4521968830982	41.1532596097094	48.422065499481	31.6275856755716	33.7947928682958	22.5755245970127	17.3784844526979	19.8250353234521	15.2337229175187	LOC18790547
18767636	7.22877606263749	7.27855561575883	8.01736421546491	18.4955355917235	18.6952063538488	9.9862261469217	32.437059078859	27.6447030303025	30.7723166311773	27.758934275986	32.1836533545119	30.6707525635942	34.6545607774705	37.8218756198663	37.2369132925757	30.9282887489781	32.2027525794134	30.091055323959	28.3098	26.7099507866994	24.8667878718743	35.555101731808	36.4733554400341	41.9292038256869	44.0694819232265	42.9457036945252	39.8516328541933	36.1576208895218	35.747637293946	31.0284617596763	32.5942911691367	31.6548100599755	32.778520229346	32.2411146874569	32.6245507032873	33.7147480379703	28.6010684407173	27.3716985586436	27.9027216144194	21.223382722923	22.9271886073097	24.5152247769426	15.1084625038045	13.8273917232064	14.8574746020795	13.0448536268518	13.8686459085459	13.4385253608338	LOC18767636
18772989	0.187135078961352	0.0269834916940181	0.0530850684065396	0.122463785567872	0.447583602283603	0	22.3896276842025	6.21949512398429	7.49432449412548	5.23076118347729	5.34907193601848	2.30603854810266	14.429069418988	8.3594282989051	11.6480713816996	33.9100377418922	33.3749075836214	32.933149192813	47.4698940559026	52.9891022727088	27.8103894727643	25.6187887348147	29.979843737999	24.9752109301542	13.7299417408934	19.6304650265789	16.6097800435665	13.7200564374583	16.0846400384299	16.3886517833104	19.3465779019378	19.0633472407704	14.2842	13.0153434487728	16.0932310570641	10.1279736780735	6.71022565102947	5.05789732169261	5.33855283972688	4.94444968425582	1.98812495313482	3.37138446574299	0.168692879508262	0.0934593394538132	0.262716359969229	0.298333437545417	0.145829386909505	0.0300981080472508	LOC18772989
18779019	59.3373610526629	61.7219	47.8137035939456	47.6986340514126	44.1532536465146	58.2279252081346	43.1799694558059	46.1868133500028	43.8956694324436	47.2199528015028	43.7509757088083	41.1953613117265	52.1791566043282	64.1000206164046	56.8940312748955	62.5037071680213	62.6872251071741	55.3829634240906	38.1094652275536	35.4498145052312	30.7393559535245	42.1705658849329	40.4343215501668	46.5619218281151	42.8944900494157	41.0651420422833	46.8258573535521	51.2382840173248	46.9052561328309	48.9609926404454	45.3118950464947	44.3416851664692	45.1665221612378	40.537045153743	41.2367368263075	43.5526622737072	31.7488341386534	43.5336871032021	44.8818001841269	30.0909743160651	27.3593417811498	28.4590893534615	19.447354180686	21.5863901455928	20.8420406931741	16.7035217863713	17.0651597460951	16.1190765314966	LOC18779019
18770336	0.757547874731915	0.693830499574474	0.654635274424868	6.69950789590526	8.42411609722442	2.34804519735925	15.2082760035503	10.1991578406259	12.5409674425379	9.55731754581553	12.5294309296961	12.7349927267391	17.3454646140805	17.9821534745962	19.7377187659091	18.832196582016	17.4128096150173	16.1048821268793	7.70847199821227	7.19658845129707	8.62423289309756	12.1178009102583	10.0880193480978	13.6487942669154	15.3693274143741	14.5184223855153	15.5559657779878	12.7379500377716	13.9079044105313	9.29488	7.67573417840994	7.51433074661944	10.5761660711584	12.5189944326268	7.67327358494216	11.7395125256051	10.2290721866375	7.77082767731143	10.3373464429493	3.47884702572671	4.91834212733393	4.71776357793972	2.44323360467993	3.71096167551629	0.999503419586973	1.08021494762461	1.10196221065459	0.647563278544209	LOC18770336
18788091	9.73996963063916	8.40702835218338	10.0474813073304	39.3046744692836	31.3421833902898	20.1257945018396	24.5677983309902	31.5924480522226	31.9438879153016	13.5875301753789	9.6440292049506	9.08261417931587	10.3301100480441	9.91838089419283	9.84626265871523	16.3234042522903	14.5114293041714	18.7198274535775	22.108853242416	29.0473885644719	23.0894923516044	25.8802115460473	28.4633006410124	18.8072798161435	13.4456241307378	15.6991834106226	12.4362751109352	14.3749093425379	13.4805895714479	17.6474314182717	20.7942559882008	15.3397482611384	17.1772633603635	20.7566024463329	25.7471647949951	16.8488874997498	18.2348734703078	17.3383223200951	16.3078245590169	26.715531625685	24.7020187785092	25.8219545654523	44.7173350331408	46.1594151625636	37.6601082550276	83.3516368942934	82.0787822758068	80.6702843051973	LOC18788091
18792460	4.28046829362912	3.67241026464868	2.97491488997806	18.4100937188758	21.4730158402402	13.5009631227116	37.8864489906818	25.155315074096	31.5791828904381	28.9301339122009	38.0387866832024	32.4788416832789	32.557377865187	39.2302602062667	40.6292848966933	35.6508286663983	36.161814200863	23.7553155330771	34.8188396514192	28.9457210934624	28.6167907914545	34.6796451363681	35.8238150864889	49.3752898825267	44.4584168327801	47.2997865530196	49.5292736146094	42.4437475791666	46.3113633076186	34.4171892557886	27.4046684086766	26.4452488965648	39.8302267551301	27.2518080662672	31.146786043763	36.1221599083143	26.712333618064	29.1695664512563	31.6983334965491	11.2781854353941	11.8994847825544	13.2774230773435	10.2039	11.5003528075937	5.75473026129413	3.10491280673172	5.70767638026511	3.40020054383481	LOC18792460
18793886	72.2197043444193	69.1353634822818	71.3229155248809	166.826904208762	148.928768897801	193.917559976782	99.373956822597	126.667288674564	116.868901747033	114.86335988943	87.7996866798629	100.205488754396	49.5037097721239	40.9927514087044	46.3926837308064	48.4652188775103	49.5617911957278	54.1216665230224	102.306792492184	124.029328794182	131.484415856099	80.4506352569867	79.3341274546183	66.3109091465466	67.5344182655455	57.6951437643629	65.3992663212232	59.9205412200154	55.5924890432821	67.4886184282688	99.1875598634893	100.001088089981	89.3702195798147	77.7738442857771	89.8796112582891	78.4732779097368	134.019535082992	106.682044513616	97.2397231889967	144.149215454093	170.328281976991	144.14432724803	199.395658350283	193.626082627376	188.295893936312	184.139684692963	184.531598812435	186.205557207283	LOC18793886
18780236	2.23301216233057	1.96139754147639	1.72625593818278	4.80225728427045	5.61264472038346	1.71183212106233	9.85557987579081	5.86590291906206	7.50407583074506	7.5863824275002	11.5277197610456	9.9250559502883	12.6525399292049	10.7190828444085	12.1243574088442	12.0810839062242	11.4477463309799	9.65813333478188	6.05729956059983	4.9968013866544	6.29102373565108	8.22373781098611	8.85472035511655	11.2132640658771	13.4385658298644	11.504111344496	12.145159572799	11.6170381720071	11.8414554599707	8.98640885930313	8.11171303732826	9.24320550508383	7.65228389623573	10.7246762359885	7.39396627043559	10.6063381053022	6.43555150798069	5.78712221370828	7.57384109478403	3.45210208605221	4.7265991402121	5.80593447803638	3.01173954176023	2.48298498664176	1.65419555908011	0.817961788722379	1.1715969250381	0.86360339065037	LOC18780236
18777969	137.333915862888	118.54919387027	149.139758982978	203.131351574587	259.671690800678	225.05930229644	207.542698902025	283.556142834283	264.39467460503	210.262779798772	196.779628154966	210.73636968111	166.848751537206	155.484735935178	129.488773923869	93.0404879915786	110.290722937964	129.020353524075	168.720535947558	169.931502043075	140.583278016619	165.004417916498	185.709377538575	126.114046444519	154.014179354844	141.421306341512	125.06860975302	96.9980863433267	94.9688149431451	139.983115276502	213.478166196304	182.349229534171	174.993165491974	175.131792425582	199.401559175952	153.179860323637	54.284408475122	113.972221015833	83.1614086004179	124.639940781108	118.646557667508	136.870409421868	78.5973677158042	36.9838187558745	74.6984721633922	62.3705849654895	54.9745460090315	60.770228522402	LOC18777969
18775133	3.17612005352417	2.4381035028161	2.96255724080809	4.01067859554165	5.44818572357639	4.17447880254068	7.54196465952697	5.75252331025008	6.56932514219868	7.60921873301588	10.8377603941313	9.83621567596701	10.6898254258859	10.7809412267924	11.2033799881614	10.9156383279497	11.517163162205	10.4862540537938	6.18772971390538	5.54146004492281	6.0907800543717	8.15663862636814	8.71762435169283	9.71205918602831	11.1528499990772	12.3245208152078	11.4530998166413	10.0986846821721	10.0970371769751	9.14388099946057	8.44065208769552	8.1157177548607	8.67693482995092	12.1629604054906	10.0542016997541	10.4614558972531	9.20666676386255	8.93458952793942	9.95612045073961	7.20256406548029	7.46788773390808	8.10813698884897	4.43029031270121	3.85702795825259	4.03502128558029	3.18995228418349	3.02739631404185	3.37823450912985	LOC18775133
109948847	6.66902698739888	5.82172533045931	5.81606608702727	8.05037075219297	8.44959288961865	2.09971387684468	5.30645	6.33367080381977	5.5394165788903	4.9154518843382	5.4197752021792	5.83044115544053	5.51215781156735	5.40818782854371	5.36055331320437	6.20821036461794	5.79305594169755	5.14185831084387	7.6504320958557	8.81294287528183	10.9864183158844	6.31882570912753	6.59082955504315	6.69568970671599	6.66161037402304	5.80383409650882	5.21583115680271	6.27302967505903	7.27927542667288	7.16141465195909	8.34019601838963	9.05864638325851	7.82770068946953	7.15519924587521	6.94122224576832	6.43954721008205	10.7309269217309	9.13162624964243	8.72848509448142	11.8633665472778	11.2405438327073	10.3745020949679	14.1260888449008	17.3494250009798	13.3954125004054	20.6373000791015	20.2738998562648	21.7133363897147	LOC109948847
18786535	90.4439131522479	99.810813286243	100.850387753724	52.4907837156262	58.6792500267979	51.8508862988598	61.5084635319444	52.1171822914771	56.1884343479683	54.0807904298509	65.6727819235258	64.1881508007251	76.7269407688013	86.0642952071253	82.0866812791116	77.9715669645897	79.6563292801667	63.014603543467	56.9295499791861	53.6730975527585	55.6053467233474	66.3803679739392	68.7661179032399	84.0351389641634	83.2505575988103	83.0032124733915	88.9844678363152	82.9774172052187	79.0215392132451	70.700068398061	59.1927432533833	62.3159715149044	66.829685396875	68.0507720175665	58.0715569512848	68.9673804079796	60.6608641223514	60.9971061851173	71.1331161332274	40.8094347852121	41.0834352436447	41.3657495736198	27.3929530953848	34.0146890077982	22.2137256297158	22.8253607555008	24.3776313082534	23.8974750176051	LOC18786535
18773653	6.3670172683671	4.46394184633971	6.88931695196517	14.5833247633624	23.8305094644053	9.64853720430229	35.8613237649796	36.7730254691412	35.111933154815	44.2176847991695	44.9188273648786	52.5414657771254	35.7506952749999	37.2992092644984	24.3031667559569	19.4452088425355	33.0117792025715	43.1286322740256	25.7999562534019	27.8093807451792	33.6824048072318	45.5862003169626	55.5316368861074	50.7506179400834	32.2077195853771	43.2621278143275	28.6016137246739	32.0434937943248	32.0516985617838	35.289574355166	44.8979895068552	40.5494140737144	40.1843327451273	39.0407871748927	40.4167226057909	49.0910311575051	35.8271571240292	33.9023855434227	26.3047385251019	25.3695748929233	32.687489202956	38.382361167703	22.3739205666132	12.7510439031871	13.7691411956959	7.23291307051333	10.3154723258097	8.54190358591412	LOC18773653
18776612	9.64997696644236	7.79983352340169	8.86291085336642	10.6808280007439	9.4112603355639	5.14813351768687	9.46733315095413	8.21041394600873	8.95216511987248	7.42898472522429	8.4465054551394	11.5905253908893	8.98169251632707	7.37392517733931	8.90663524344072	10.1068186590655	9.31302262464914	10.7091421807191	12.1702954406257	14.2755203225808	13.0541615301147	10.6050133445893	12.5237882644258	9.61678282539963	10.0950470501495	9.81506081325423	10.2982669367731	10.2823751557298	11.1604303492816	9.78286511849483	10.3306244163629	13.3627382947919	11.1915133702518	12.4436159516629	11.7397997125343	10.9303016451713	10.6407362043598	12.3236503631487	13.1700655703943	16.3821570423428	16.5611576211942	13.9300715319593	19.2887216108129	26.2833643518797	25.6019121487774	34.0059112352445	30.670206041242	34.0934169040373	LOC18776612
18778247	138.958978648747	128.297316795628	129.823007790004	102.014871111901	115.616594951897	113.452895112752	200.424893952745	162.082089705872	183.854384592252	190.675275317916	224.006424319782	191.672184540548	220.27920589378	214.373860204314	207.47860611483	193.422884215782	192.68944805941	176.809691614845	117.705379179494	114.567536411572	115.438745547966	173.111449399046	168.025604384852	200.518742274333	199.001991201893	188.240565470189	183.115012073908	178.536911389155	171.517833788386	139.960942896815	145.86994153798	140.381825970466	168.162765057206	96.1267188954192	111.843485602318	130.729504791624	163.745738951591	135.627977518487	136.473702773609	100.877037595989	97.1797764032955	126.87671006882	60.9247168586253	63.1943759203397	64.8226564351784	34.9814237055919	35.2495789382436	30.6585850717044	LOC18778247
18772157	54.1504564531398	66.7544474504957	56.1566067316349	47.1158293455454	43.0454	31.1693327827563	77.1697321135036	52.7715447867097	58.5541532066232	66.1782626396434	85.6277438775437	72.0522123141346	88.8390237002031	96.2626983426259	88.7911395927702	79.3538098539334	78.7995119539947	70.5956981531395	57.6159467098398	50.9659935808661	44.6013098167384	79.2856621750057	70.2557047880394	95.9719128423627	100.637479465429	97.4921425225957	100.044248928973	93.3037205640235	95.909296300601	82.0928574087222	75.7758049076556	74.1651990502992	79.1085126875102	83.1318168756332	56.1717732020852	73.9457915582899	46.3362266443797	55.5288392420998	70.2881089836737	37.3577024754466	35.8507000926168	40.1451077853247	21.8769694108437	23.0477950769694	25.6744973716345	15.5863135490071	17.7231640475384	14.7952864522263	LOC18772157
18784728	2.58257118876534	2.30004123345621	2.48869998665235	11.0910865272968	12.6323862587605	5.2379425258712	28.6996419938474	19.6042271670965	23.8566977462086	10.511300561632	11.9718354809079	14.6643003072097	37.7666815109676	36.1949872378802	35.0307829888952	50.6898223963917	42.0850199862634	48.3609263103838	28.2414721680902	31.7466992953381	27.4774425795712	42.3637477942452	46.4204681718428	48.8335610132134	48.9913733439169	47.7434726621166	56.9828760339034	44.2698479243921	61.3522905761181	39.2918167919143	45.2247599584141	43.7837330030171	46.6084684173001	34.8266163918172	33.2695970836833	33.6485337195724	38.8405076949005	43.1528438484783	38.451893361197	29.6669534764804	39.5015877492341	29.4332035776462	14.3791835044639	15.6229262324986	7.69781198808143	4.4077960954322	6.67094171082302	7.22623574685135	LOC18784728
18783959	0.659688554336474	0.605323098342693	0.922918141846541	14.6290589978906	18.0732298381963	7.34763328809847	30.8818660478418	18.9300050483281	26.0587326874811	21.7660543398188	29.3622016658369	23.2484140557256	29.6360306309225	28.2325872075489	30.2773829513066	32.4078365480891	30.171048753621	31.1086020816938	18.976072474505	17.2022923194012	15.8633026709065	21.3539	25.7776662245903	30.7320331861058	37.313224860872	30.1063374466676	32.0108053521976	23.8002440847275	30.5044565346646	20.6595790952505	17.7875686622472	19.5317637424277	23.9962606089195	19.3152276387815	18.2731141498449	27.8609735119168	20.8068808470405	13.3320512492839	16.6466728670004	5.17416775872722	6.56253994784154	7.01360425477844	2.49763968463181	3.73890416645438	1.62072343236491	1.13773194649316	2.15912648472437	0.87775163760182	LOC18783959
18789011	3.39060425119766	3.32164417376478	2.80531140325051	16.0459351782681	18.5141261920823	16.3574043298382	9.04441299457762	8.29737825837677	8.16243320055715	10.5311881181151	11.2958458417201	12.0669207505291	7.70843761248188	6.03788067148913	8.33061010354876	8.6604411145683	6.9763322634006	8.69529490451615	14.0362763100386	12.6751612551577	11.8163316812277	7.65325000344588	8.07514250020335	8.17715512896293	9.07457077363104	10.1111800429757	9.80109254140748	8.4090644322687	7.55384	8.21342212090258	11.6999772962531	13.9218913566037	12.9965603129789	8.78538817206829	8.56346863735883	8.07012524033864	10.8088395409858	13.4691953468684	13.5583042879043	13.189123073126	16.6866	11.2146706252734	27.3103648076083	24.9269859803657	19.9267613181246	23.3701902269226	24.0984881047766	22.4922775824123	LOC18789011
18790477	2.57724821602137	1.93716858056944	2.93993257600088	26.3753483444399	27.7256882211915	8.95773757926131	10.0824942361123	9.83369747217278	10.3619464212271	15.4544517916184	18.5724527001167	17.737771479566	5.71938804819034	6.30389394391685	12.3167173911518	8.23281540466362	4.66905420632601	6.00817923528078	67.3582292010508	46.1506750708266	79.8039615176954	12.5947519456412	11.5614849010194	11.4581758989721	9.3436055247509	11.9232438850594	11.6676	13.7862306411147	11.9443741637479	13.0359596837094	10.2815254834507	13.3563680079837	9.43193859401701	11.9694895113877	12.5310065332362	11.5046856067723	17.4038130831893	17.2909949225087	18.7797105823389	26.4595854903806	25.6330059109402	20.9231421998787	74.3245440221166	62.1110601921217	39.4726216797816	48.8933659853354	45.8850949314092	42.2276121107511	LOC18790477
18791306	19.2488054201398	17.8755555026139	17.1469209503993	25.0180407423062	25.6559045716861	50.9595437706835	25.160218832155	24.1396176817824	22.0111704947967	25.1276919245602	22.7297995211019	23.1810616767473	23.0676908468512	22.2865666806721	20.7450792935109	22.6452194935884	24.0728794247752	24.5202890103938	18.5949517478532	17.6204095720861	18.9612255278248	18.4057829086605	20.5855844174223	20.9623527333656	19.4707780122572	20.2592039487447	19.745536579421	20.0545885177852	18.5065281794443	19.0834051101876	19.5242205448805	17.5049628904909	17.464527015691	20.5081708140409	19.0128493310782	19.8980674175345	19.1811791270152	17.6616975329014	17.2988454589903	15.4313157323193	15.0491781669119	15.5644442432191	9.48467722340242	7.76518261307351	9.23193928990531	7.66620483324623	7.14993192714367	6.99175358976783	LOC18791306
18768715	20.9863207163695	17.1703067584944	18.0084437870131	35.5761184813894	31.3892795812043	38.5362430081372	30.7710804455276	35.8588035306113	33.0498917140723	29.5735768270862	23.0563831528311	23.5276589609777	23.0581505301129	18.3329443429755	21.953426415104	27.6253043347791	27.4952282880777	26.0142390251947	24.6476896265038	24.7476255105313	26.915363872982	21.7733962343745	22.1408686024643	19.7937847524199	18.9481343148934	21.7931539736793	18.8757847514267	21.4611625045232	21.4483451264105	25.1300693643448	26.1171170991273	25.0099741676465	24.0929702771111	24.6994122772142	29.2893123912524	25.0288948551318	32.2205265112019	32.6025460220472	28.5484451657235	32.1301801679605	32.255050713589	31.8980629971066	40.2711782062975	48.127267612013	43.8695454159284	64.8800406529326	63.4796895248552	65.491075262174	LOC18768715
18791231	355.068724382837	395.635842669887	372.302604947673	322.826733244034	363.555554867617	220.819960514216	440.538831852581	335.323556194004	398.298412826474	477.497325482755	589.570444117405	500.081241061556	573.477315811949	575.685128742095	611.893389220347	519.462367976698	511.783903761525	448.703796071156	399.164190080798	355.312972490049	349.715312060419	461.639637909605	398.89043827192	503.721191084778	596.513644942301	525.964146493931	608.229092587975	487.293840755992	519.355486977258	464.510784100368	435.364660879592	419.461556809975	471.582568452841	458.973759840468	405.928595415863	429.527251419634	436.85066624594	364.57366758297	399.576730445148	309.50166940344	266.339825264265	340.651465328766	219.110797084548	219.480722402264	259.929451464216	196.973388014626	214.557788286145	200.289	LOC18791231
18775599	36.2420283632386	43.2010189680829	42.4115513858957	31.4419110966766	33.5065092880869	14.6935201360432	45.2219444449964	41.3673782649482	41.0122484022862	53.1523049020544	59.9451340572384	54.4440505562629	62.0324209676095	83.521729064771	72.3797786910907	53.2377543143428	64.9683490077312	48.9513515035195	36.3828304240226	33.4356529993571	35.2318608715249	45.7892813219179	47.5349553181433	57.1052032969238	48.5846723095665	49.0820549162699	53.4459847792938	47.8071418477625	49.3800375371467	51.8730411991192	40.1998813411166	36.3294653066215	40.4161471261612	37.6095882567689	39.1659266209056	39.543626423652	28.8033264176608	34.5582961433751	31.9886996783785	31.0829789439688	25.0139183869039	31.8811946401542	13.6631880557626	13.6205396170255	14.5644572403922	15.6944506848519	16.2377695299341	14.6740149118383	LOC18775599
109949797	12.4963757832339	11.3220792214565	13.2537486758667	17.3536806239631	14.1309756827604	11.1550862497628	9.79555190748547	10.651006093064	9.9097718164799	9.54314265979032	9.49570267418489	12.3273662220692	9.89758668350218	9.01171627866879	11.0506276792869	11.4780851652932	7.5915173238219	9.84224555265024	16.8352357714431	18.8160802216205	23.2496072186034	11.8227331484244	13.7638901569447	11.2775505124414	11.0200836950057	11.3406262503282	11.8042018799969	11.4149941192857	12.203361169316	12.8871886128013	13.4503553796839	17.5684352918301	15.6444147319749	13.5817939427531	12.8738020194911	11.246139093621	22.7928429293861	16.3064934529022	18.8960617393058	21.5199170124649	21.8830179234732	21.7066461621808	25.9535173616631	31.4177591584004	29.6535628982434	38.6516276066826	39.8265003952407	40.1763083354451	LOC109949797
18784393	1862.39116678429	1887.06703867978	1946.2845295537	3754.31104226148	3209.84315452813	7074.68058788673	2723.4475605802	3619.9216001176	3209.37040335472	2753.27830965775	2215.24861525885	2560.8396438464	1473.56444497215	1189.2514646753	1269.4688254836	1523.09793521444	1356.84623543496	1836.66243957339	2971.03257495198	3731.25508562989	3793.67344002406	2516.25000515063	2431.73694824224	1865.29675556001	1761.70433676603	1827.62416955545	1649.07149844159	1493.76562888422	1464.57373875315	1910.62768186686	2927.64829633487	2841.25960640321	2399.85852979459	1775.80479840408	2059.43306558874	1569.49624418305	2193.72679938838	2214.50081254792	1860.46757842608	3117.75459187164	3261.00788620549	3167.94542145691	4247.91798868554	4188.61671190188	4353.24936937946	4739.83131924143	4610.09963825004	4918.18472094977	LOC18784393
18793002	0.161311277863096	0.0651276946122636	0.224221879251182	1.33011059246362	1.40438142852651	2.9375397696303	1.68017414276467	2.38463163151126	1.17239602203524	2.78012338896125	1.51464989945874	1.59025246174319	1.5354883800144	2.03989552393304	1.50969798956227	1.7808027238587	1.93453641485099	2.00630422709187	1.91074501846146	1.95795599164768	1.45040740487413	1.56002783123883	1.01868826259741	2.7108382854143	1.2388321461177	1.53334424121942	0.980664721683711	2.68136847093638	1.97529221525006	2.37903262443301	3.00688424197776	4.26691200368766	4.40794545855327	1.58796026220975	2.15034969768913	2.51412230153979	6.55866415261584	6.10390226518402	6.76472906300994	11.4006233893817	10.0427076213455	9.11089986444196	22.312327101787	27.0689563276699	21.2421995035853	17.7495118720575	15.2757428044671	21.2123901594582	LOC18793002
18787398	104.783510973558	123.038925368564	121.139323001327	63.2031706635764	62.6812056929961	68.0054703881077	78.5117380063617	60.184906389826	62.4112999380115	69.5214423956039	87.6168389791073	75.1304069614936	105.918894909018	121.53187487574	113.460262448776	99.3745034917311	93.4642	88.7821057068326	64.9049473593303	60.4192591080022	59.4153170376639	79.1323098260677	69.8478812257239	94.945821253288	83.6303064842946	78.4675576972951	88.0031014667531	84.3367458241032	78.7666447950999	68.8667282105837	65.9105172577033	63.3325505273521	67.4607615610325	73.0171348352528	63.3586598820785	73.4965166226186	65.3638952058682	61.7707932175704	64.0772525043169	40.7643066641802	44.4099935770895	45.0565042758609	28.0950972584722	25.5510198961838	33.0722536629645	23.7611525260265	23.310904714255	26.1131367554759	LOC18787398
18772008	11.2176761574294	12.2853415016428	10.7965661185653	21.4112573699123	21.0381845371422	19.0565603540131	30.9011063481716	22.8853471655314	27.1367418917259	27.3866709628448	38.2574706360855	31.6589888952404	47.2150792269444	44.258556203417	44.9936740765394	39.6365887754611	37.8419279852158	33.9345324826249	24.2297191659941	21.8452943749464	18.9086592257001	30.6938659078474	29.4972972616566	36.4894205087766	46.9296368820032	42.3435623170428	45.8351153682947	35.5962041329773	42.4991246969126	33.6791253154565	26.7337253577959	28.3014277445832	33.6059539266593	34.7842171745749	23.8166895112868	34.3079799662373	22.2806859266835	17.8867223378729	27.5061084253928	11.9061205863581	10.7421178637645	16.3683120056519	8.33050354143802	8.27013882436189	5.2025769566507	4.98179895383503	4.16268404738586	3.35067420793512	LOC18772008
18769777	14.1499863144798	13.1304668748836	13.1424866579079	30.4756800005353	29.5493589082938	16.991011621768	20.0358544072117	23.6719935170349	23.885614955598	14.4377	9.28611284038532	12.2339005355494	10.8621585401019	9.55028258625729	10.2999921931502	10.7834860051853	10.5101213933949	15.0938713663108	21.9271751377845	29.9489276860792	30.5899791535132	21.3692297165958	21.5258444746181	14.6852926648745	16.869911456438	16.650130791182	12.2651373531826	17.5455842445439	15.3706997934829	19.3413116680687	31.5310135805824	27.7696954551109	22.4956814394051	22.1736531686403	25.0631411149001	17.4020239716153	20.7837275333592	24.4683588333982	24.6563040144578	48.813780262723	53.5367336586374	43.2954495113205	78.9771328359157	81.1695516975373	66.443521623051	79.5646438424367	77.635136698129	82.1207927408615	LOC18769777
18769652	32.7368255321547	29.8730899245005	27.5749711489788	37.9471431114061	41.4809392685768	31.7939037326455	56.8062996950437	44.3821519571344	48.6704131431211	42.4290350847264	49.4364262694865	41.8135585908877	64.4085223267832	72.2752998461947	65.8226238374929	54.8441197063265	58.4213164774242	57.8546830749659	40.6258618344132	35.2582236595312	38.7911813669956	60.3035064735874	56.2655599439375	68.8643903530293	53.9152800459581	60.5031525943037	57.4423537918667	73.192610229545	66.3041673759387	62.0961434006576	58.6891741723635	55.4463425075836	69.5742510867225	43.1096861953589	42.9650760613458	51.718153257809	49.7008000995932	58.9806153373039	58.2764921890907	35.930698904439	34.0309870673757	38.0269273131733	20.5704244053003	31.4366084171262	18.5168499183781	11.3854719696481	13.5039643682157	9.02019160287919	LOC18769652
18780642	0.642393603311119	0.676590033093748	0.776455595457918	5.5016422012735	7.51304790138782	5.2731800390544	16.0892628878797	8.39308827354669	12.7596162449977	7.39033793371012	11.0208811732046	8.77657180160931	17.9032151512392	21.5128863412999	22.7414404465099	19.456011338894	18.9919084527245	14.0882089207891	7.59695058520471	7.19595135954324	6.74546941015365	10.466770298884	11.2086801079785	14.9456230479702	14.243937600723	15.8298463212212	17.7946919895737	14.218089246172	13.9435227509096	10.2056888439759	6.15562968485349	6.18738503242957	9.30163901438054	10.6392359639575	8.48064890530868	13.4275278237339	11.2980260791664	6.69342740558347	9.42597876918485	3.11677099251085	2.31449606037464	1.98692997757335	1.09270932172354	1.88775510354376	0.72049775661816	0.249349284457223	0.487541102705726	0.503124407833477	LOC18780642
18785273	9.34086554164973	7.87066558478656	9.56009794538739	13.7133883954221	13.1586590199244	29.3125101710375	7.0631312997568	8.82533638758601	10.1042474427598	8.94826791193544	9.29139397740951	8.26110490368972	5.04197377906622	5.08534282533376	5.56272321733721	6.54146218591116	6.66203959358034	6.58018023633851	9.43239107054513	11.2613768939081	12.2611992210775	7.55201210092959	8.8435899985865	7.98424169635621	8.09790862791962	6.79611957598235	7.27964285754956	7.16057435779902	7.12216251798843	8.74076492008811	7.55751696839622	8.05002694518758	7.15318718806187	8.16755840461966	9.14227695622979	8.60864921013696	12.4626015168032	8.93144356120406	9.96344187537841	13.1592059153483	13.2462321883487	11.2213998942112	19.344482805581	21.1467748139117	18.3235341007336	25.9909684557514	24.4442675394964	25.1560891509581	LOC18785273
18783057	204.547181199235	276.430881576497	265.965408874473	275.418077191801	322.686641354148	274.575970182707	289.895284484491	263.095	256.006163270378	253.181112640014	268.920980710747	183.332733600258	325.258093093104	484.36855603171	372.455074841591	581.061088772396	408.806772557537	392.074572823032	778.433490657735	438.061867659601	353.711547173862	498.584008484482	475.352712959337	577.192559637464	539.679695841608	480.284412011926	419.463535101914	613.235952033544	659.132959019918	652.204100599225	318.969985596428	355.138938140261	351.425419515954	703.396874951787	583.569163603798	777.13991486447	316.549426469073	396.711259026786	399.83888568732	252.292962118748	225.039768690774	285.694617478465	172.384442021501	181.614212370432	269.769108361945	246.888529528688	220.916533147578	240.022169959503	LOC18783057
18779743	38.8936557617249	34.2608628488817	37.1178853284996	29.7846214593357	30.1687803568348	7.95381485824856	26.4391791240729	26.4485913641333	28.5694101192577	26.4301949974465	25.7868242943326	31.4840754221892	28.5960197889135	24.8944931571277	28.907746085237	27.4101700226244	29.7952895494533	30.9927817613368	32.5746393329038	35.0889605662989	33.7959516396961	28.3916294734587	34.0772158659371	25.3312358118082	26.6071487257624	26.1219879727127	24.8580281650909	28.880398393099	28.9013329777167	28.9527542576742	31.446295250911	34.760710801352	31.3816449448854	32.3179658315324	30.4248515600601	28.825265105965	39.4931314746513	33.8443252449283	34.0800143448888	40.4955943979369	41.9383818157224	36.010742644229	47.2207130267971	57.080090471467	54.0893372540919	66.4290896162653	66.2115436467243	71.1232589038267	LOC18779743
18774043	19.6089989370379	19.3689763776872	17.8288425701726	23.6981370557268	23.8312725486883	32.7967675456372	26.3410158463637	23.2130207014982	26.3018673286306	27.7227362880419	26.5352237148034	26.6234766303506	27.0507314606792	29.945666291337	30.5831263841103	29.1410557732238	31.9275889907007	29.9417021319329	23.2898587250247	22.9117793588659	25.1831201971866	25.8113695714062	28.4444051646554	32.1662363919292	28.5395955661865	31.1728884239907	31.1066849718073	31.8278437500149	30.8525449466557	27.3411212061704	25.1517023064257	25.3241227418863	27.8566410318215	27.4717125362287	24.0497840792343	26.5413957433324	31.5351280480876	29.3597698955351	32.6510922774613	19.0943774194089	20.7983446574487	18.6877770501951	17.4671319829683	18.1136432759324	15.1865874062945	11.6145893101942	10.453676527481	10.3374079441469	LOC18774043
18786081	25.5831315247308	19.9129551219476	25.0095306709228	39.7782419497337	33.1126101167273	34.189900178899	44.8120355055963	42.5642818122073	46.7904689891525	27.5820098825647	22.5477109831031	30.2626736353255	34.3260262999983	34.1050099332884	31.6682339512899	36.6610764348876	36.7578908762258	47.3496188182598	41.1168258264092	45.7444824549575	56.9923999960455	53.0941644135036	49.7103605668292	46.669477522547	42.5650732719597	52.4357821986824	45.9406775870148	52.2874879881909	58.5645481432522	53.4980770985199	72.2866692865363	60.6219464699571	61.3373089107867	52.8005400177573	59.9100247618636	60.2218951814005	59.856727066052	54.0906727856312	48.8284714961957	81.2334505179186	90.1629122245017	81.9302157668633	122.751444555043	120.281858967745	99.1742460244919	141.100401916441	134.562043788232	140.081641241278	LOC18786081
18789471	23.5629949890408	18.7120932692158	19.901056770632	89.695764285062	78.2162093497086	68.9851810046039	36.0766937383322	49.5725068676783	40.0597823879905	23.2136586235766	17.454946744493	19.7386698491867	16.752174513461	16.4018768973676	20.3885475964117	18.3208	14.8638346765608	18.1095736169068	96.5372557338715	94.8755408617859	104.507718012009	39.9775262243692	31.0790474309101	31.0638842174484	23.2961813173389	23.4627805456137	21.3061669094807	19.3326095440208	20.5707086695004	20.7506641822524	27.0073880526864	30.0601122214339	25.9895925833079	31.3565270798772	38.1898460334272	37.0222090176571	39.8914738284109	37.4998861733113	34.2417736577024	41.6569179638282	45.9936651216763	36.8701789339851	66.7430023086493	71.399926235193	58.749759409795	85.9963932026337	91.5017673940524	92.8102951083329	LOC18789471
18789857	0.459643137668643	0.961018449436772	0.863821163088233	1.14678791673465	1.37419940494666	1.25290378139371	0.994491543410548	1.07412109846032	1.00560245638667	1.04846446853134	1.13768670119661	1.01144928469181	0.781294120766569	0.924718055689248	1.22907414081979	1.4497857140492	1.51588289327811	1.26391789692697	1.56637683165102	1.31580980570772	1.42451710085075	1.17263012895166	0.836021862679708	0.907461157288556	1.00461737723381	0.819213286917226	1.27740478805053	1.63721519424208	0.966420280009123	1.21051010660461	1.72797334307745	1.93590588565578	1.58202485666977	0.930948572259584	1.02468074753855	0.865951845985417	2.24750814648957	1.75996187413054	1.73742073304092	1.66225095452264	1.90098074820554	2.26484233207888	5.44863957115423	5.05022774953353	4.83965002780478	6.4117349514423	7.09211576600774	6.83827411204738	LOC18789857
18776359	96.3682535691792	94.9367308914281	88.3294065575126	144.766014239249	124.470306004871	284.202172810147	104.924446392488	123.147600619797	115.251646567748	114.400033247381	92.8930175276182	100.323257624494	83.2428453013393	71.4795360465239	80.6318513277137	87.5370892272561	83.0853834761051	93.5200500140264	102.642833960477	120.001511621741	120.797012062918	91.3741490742641	90.6160178106054	74.4199915007976	79.7452490620378	68.8953396438873	73.8821905041822	76.8656634091632	73.5616970011527	82.043583423155	105.384905508911	104.277847573455	93.4419936027268	85.4863927571271	90.9082141595365	78.8016179846729	90.055915073717	97.6485423296092	89.8975224926397	132.380849734232	136.751439236737	136.666637324619	173.032503833612	185.952607888342	171.785940398838	189.344878062137	186.042346701839	192.470607986394	LOC18776359
18779782	316.678276438287	354.745550059997	346.119849667673	759.985169210837	671.143065953437	1094.73735371144	379.195360059177	474.346976587839	432.326136092818	388.316494856937	322.846515421343	330.105156644715	215.107561116617	204.549875893474	214.650560913026	231.380232021508	200.560621642657	259.322759579993	690.076157959828	808.155463095832	979.279962644412	461.740226640535	416.843381246347	385.920440771612	279.067784467774	272.387219343596	269.042403595608	283.869438238364	272.743605090296	320.476414841346	520.405061846436	537.338440149542	458.417920854488	385.248725455209	395.660848723824	327.47779193027	565.805243527294	468.195449854332	430.462707106203	769.314243842863	881.489020082167	765.642320683293	1011.69322971665	1092.00576809444	911.420563977382	823.681161900495	855.415128070014	880.097478369152	LOC18779782
18775067	1.05350410385696	1.72336422854618	1.26238405120047	3.99392578783475	2.51394439115106	0	2.85715264269453	2.77316379399834	2.94201173787237	1.39949789290083	0.893365459876567	0.634186900427431	1.2875385089633	1.62874595112505	1.09551686421818	1.9651033388467	2.09118111732986	1.64951996717588	2.43042552581615	3.03664080216277	2.9625088883227	2.15584203810509	2.22011	1.88769307591546	1.78726870601468	2.11504329455748	1.94346501306527	3.01925646543168	3.42185420883407	3.6384004263373	3.26629301645364	3.56341130683795	2.74759922729697	3.03193514932567	3.15156233663961	3.3971220722943	5.61421572554387	6.49123742079833	6.31137328645323	7.73238055874219	9.3398966637173	6.89153802096185	18.9805222258923	27.0933367845277	16.3773739108747	16.7024514251662	19.301233996694	19.0183667842267	LOC18775067
18778207	15.9616099929513	12.8741644555578	14.2319006841878	22.171236098909	22.6502216794207	23.1028863058572	19.5078637917651	23.5452674833261	20.5479232679745	19.0445596949814	19.7947865732315	18.9713516172295	18.1261849928443	20.7155441439451	20.9280947366884	19.9721002030525	20.5483077242223	19.9367709430801	23.8577230751716	22.8533168516963	24.2938819341035	19.9608	22.9120314020343	19.6313450937908	20.4455414095677	21.1263574081719	21.4148231324908	19.0934261293552	22.6255782621021	19.4637342939339	21.4113512469531	23.0779180781974	23.1206215466807	21.2015820639888	21.1909357448277	22.0051605561569	21.4203346199351	25.681296324397	27.1195892727621	34.9629473827726	34.7542441010034	35.0796316428881	45.3920110416788	46.9331025803585	46.2107874608787	57.2025112437811	53.7035547690813	49.789166975686	LOC18778207
109946810	4.0830419037971	2.57575669191254	2.90626201242745	4.07430749689069	4.49030116889441	0	3.01536734095612	3.16490675671993	3.72498388793365	3.98718735058821	3.80898298769402	5.47234410112146	2.97937351927951	2.36420977410058	3.3717201384426	3.3309036478275	3.18640061275846	3.55621235310756	5.95988325287421	6.46301415651275	6.10508000876655	4.19018880548781	5.27495682400348	3.31925195534413	3.76468791419553	3.31751446489409	2.99326107108605	3.10341456187031	3.41118696386971	3.00688756305707	4.03259004380165	4.51663809598631	4.33997013816624	4.30463961775103	3.82741708463655	3.27540220916804	5.54280404336755	5.52234221718164	5.51568095099869	7.95682972243083	9.04245723203499	6.9088865770127	11.3477912434913	15.4811240791977	13.6085314488446	15.9979034770472	14.3298243470454	17.8130208422788	LOC109946810
18766765	2.96486278801203	2.8738255850769	4.06507463213572	14.2554276480437	16.6775988308023	4.34803724542555	25.3591970718079	14.5697363350448	20.913146677796	18.1777214443891	22.5678187269917	18.8718814614713	29.4990919706653	37.6550993440052	32.1767845599285	24.9636750943762	24.8047644221799	19.2088371738455	22.7623390647966	17.2443312770937	20.3946102530157	19.8342	18.3110097505599	26.2234530041072	25.2429050451291	26.1415065697536	29.6973176349891	28.1616643148961	30.0051493006147	22.2722130952512	20.1764085537119	15.8976247614244	26.2937778945328	17.8763757317227	16.6048020872979	17.8855223635857	29.1897132018304	23.4962199102125	26.5020542728467	10.4303555377191	11.1745501457247	9.28282994295659	5.46413548884346	7.48584773160271	4.88495677538011	3.09856655572231	4.33849038844204	3.84135185187299	LOC18766765
18768449	100.637223409915	119.969897985292	116.566961479378	35.4188268053782	41.7481779222796	43.3570650666507	66.3168834474297	58.7484567463438	58.6999128778931	61.8594036433488	77.4269199306304	67.6912433779992	100.188503528938	118.864013750178	102.294816511981	99.3828106980729	87.8818342284867	96.6168007747062	62.0879368269948	51.8241090619457	44.5891015422921	88.7049591393127	77.248420111605	78.6224346674805	85.8947857534906	84.2911957003046	87.5122077063679	82.4235524351245	84.4844608783975	85.3951644606967	66.4189753745393	60.2754248417032	63.8316991219605	70.2163569359941	53.7696880403278	52.8132222432242	48.9854616473523	60.3304577735041	69.259163277966	44.1429398892365	48.7104516489731	45.4649404084117	29.1181099515485	26.2267509265548	36.7813402113163	17.4765575533599	17.4347845914357	16.0237396085002	LOC18768449
18775839	13.579852964499	12.1510372419124	12.3482451089748	13.6650439411905	9.99608204132597	8.68248634367215	9.99863970417652	10.1433511279131	11.2024177958869	7.9208523245273	9.06029314778272	11.6255599103501	9.63409985191258	7.60718578565893	9.39584665513495	9.1533452006631	9.97540834406785	9.75840006457581	9.82241586130051	11.6852422724026	9.11328257762721	9.95894855931551	11.7205217468524	8.54992780488649	7.7809344120848	8.84132075691799	9.69351392819004	11.1263059468133	10.8263870070094	10.003	11.8596434599588	11.8915348872583	11.411435851731	13.3362608534853	13.8891264536523	11.0555908789817	17.7235099967041	15.2513100120271	16.0533593505555	17.8207767812533	17.7023197020796	14.7518555612573	23.7117257744428	33.291006037609	27.6501533498935	41.7562596893757	38.850520957187	44.7597645357084	LOC18775839
18788724	1.44383717826249	1.94311247300634	1.29699334497317	18.8186017155964	22.8686713582583	18.4123421445365	52.2478539963357	28.8251624025522	42.1174920018015	26.4870103300757	29.4351289354069	24.7466866986585	43.6884467944274	59.2803415855779	55.5166461190676	53.852070454081	50.6267	37.9717425916733	25.6384692388837	23.9334242149482	26.6685658244716	36.3059044569189	37.9562320855208	56.3264557546754	46.4901135419905	49.9143113792321	50.6172899950157	39.2498866363867	44.6455033648081	31.5926658013446	21.1840162968169	21.5585183472232	33.8427719239403	23.8726537072656	27.4229449304201	39.1535235802507	35.1925451871084	23.8480681713652	25.0226236303232	8.16967033685741	9.49578230255985	8.52240210045962	4.20833444517207	9.77469115678542	3.04047469320036	2.10997051853948	3.90049881505679	2.67054593828452	LOC18788724
18788648	46.6377876522348	52.5755433988696	50.7659896414267	29.7504431652713	27.3334043065336	47.2097815404016	36.9075331189993	38.5333058429913	31.8033153361637	34.7195936123653	25.8877764343613	29.3526237601062	31.9335344645176	28.9779192097682	23.3640375908333	25.6255783028584	23.7880781537396	26.0364359867503	18.0514980852356	20.8560112488835	18.3197942494269	22.8799492247976	19.2287733988704	20.7837091663823	17.9632	18.8611266228184	19.5268012862688	19.9166091424552	20.0364882907781	21.8604864194386	19.183917647733	18.8139979761305	19.3644936354775	19.4319384724965	19.1008168999575	19.796037527703	15.1958341387721	16.824616810629	14.6814810257831	10.4399811452566	8.95480401529552	10.6327968460061	5.20127279622992	6.69277755156627	7.64300555968733	5.43005475547875	4.90244733753295	4.37062192066507	LOC18788648
18787699	84.6737861138746	62.3871530897415	58.1745249343396	81.6048233416382	65.3432517459581	98.2385729038924	26.3839316093812	29.1662991374254	29.6874506547296	21.651521602104	17.8064186131796	14.9650159456261	14.6044403717005	10.2252244244432	12.8025946171148	14.4790697797481	15.0661143827335	17.5099655231254	28.6042576260152	30.2093031081062	32.7839	29.2139101177909	28.6630223451827	25.2787597182177	17.0045813084076	21.9129115752818	15.0303812804994	22.2397784919684	22.1877683552553	24.8328338538196	39.6720485417551	40.264396880466	40.7043304816922	24.4113612865765	30.9949859892597	33.6774498879451	38.9865913647432	47.4841977144629	42.5983864910879	79.0781942189891	84.6187902362787	71.5512370364316	85.4886676673273	105.523247556576	55.2474294299205	106.155977958439	97.859991883407	99.1208934668263	LOC18787699
18792855	10.1707146123742	7.2987401684482	9.21330903016237	8.2343601107513	7.60238060996318	3.62064764165284	7.50040874039911	5.94476198915735	7.78439500793878	7.41397043881062	8.78144178251391	12.4006981649521	9.30354819819469	5.28687532590065	8.72306195938726	9.62238788410447	9.11419471549593	8.97793996678566	11.4245057783652	10.6844685737978	12.1113247747936	8.58838886840296	11.8408522620687	7.40585592931954	8.91062130862499	7.80090873869662	8.65511496230404	8.88506234338851	8.68296394192613	9.07463086403918	9.31021706389345	11.4805021951703	10.8329011323506	9.64432780322188	9.53583455357582	7.5273309512681	12.8544110746918	12.5312830270312	12.3948485570176	13.5886092247994	13.6889876711419	11.5036376532449	18.2130548417556	24.7187557631633	23.7418242833734	25.7861249434643	26.1590226772698	27.9753190663059	LOC18792855
18784684	1.28171488938901	0.298545352102616	0.293666598424977	14.5655977278716	21.6790400045813	0.264032986352653	37.5141053172123	24.1321593723194	37.1591924094945	28.2868723846631	40.9976779643209	24.9065340558219	36.241707523928	61.7724871458356	49.8272802059048	49.3057261044565	42.4477527775736	36.9822376640833	25.8440294363696	30.8207394030143	21.3375842107938	32.1802541027947	27.3150413514635	43.2747	55.3683639385844	51.8963425129194	55.7425518440568	31.9576219840082	59.5523252697989	33.3132742683889	21.7293727875328	21.1894850103129	40.6525918447546	39.6664188489932	32.6487253274791	29.3142018902983	41.7227412314324	16.1663886127487	27.9577876795361	7.94603449146239	9.32237470881926	11.370959421655	1.86641801887941	4.94038529598117	1.21112241945815	0.550126858833749	0.968073802060056	0.888014579826087	LOC18784684
18791111	57.749623424588	53.4857907465302	51.9064880981707	42.2198312264893	39.3247554903976	21.1467341375144	37.1438745030599	39.6212135289433	39.7519960716364	38.1667252977858	42.3737530218552	46.1734614270262	44.8606015468209	41.9187752622244	43.1620544313551	45.9523056301116	42.7068333276276	47.3753701811876	46.9775293011553	53.9538899726581	56.119746673662	41.4252713911846	48.3303516029667	36.5965224376741	40.0044009835663	36.7703608400856	38.7209012375696	42.8014408084053	41.9572617848744	41.8257041124671	45.9789419935871	46.7902492961539	42.4309362157067	42.4364688541498	46.0422648656725	39.5143559923144	64.7607813867271	48.7044362471201	49.0559671725431	58.2511518885069	56.3725504928924	49.8430780757454	67.2340784898922	76.9538155982144	70.4452089319795	105.322077776721	95.3452984150834	101.351808132168	LOC18791111
18789434	5.00267303048177	4.78938173741857	5.43590175655989	14.4336052356991	14.6424298302933	12.5634162713534	21.4733256668732	17.0926069311392	17.6110339238325	17.9359270116121	18.6721375277725	23.834278166999	24.8728855353745	26.7809787077772	23.8228355539157	28.8461498782428	28.4267656154104	33.4861174521201	21.2406099671298	23.4053680805523	21.8192233635598	29.4001253916064	33.8971181456629	28.8414948975183	32.3338697283475	32.1696423207263	34.8508423774942	23.4434054104634	29.1732818501827	20.6768852960823	24.9784012511184	25.5095426171685	27.554047314523	27.6834566087627	23.215118726194	25.4577962282801	17.4593010891934	22.7482016126858	20.9662827196305	24.7581482077862	24.4528483533998	23.2119905807743	15.8244501019973	14.6368071780497	9.36298908770996	6.03798	7.61285292463991	7.22768835387631	LOC18789434
109947652	7.01025692646227	6.37577843210277	6.4762976078512	6.0749022268218	5.02110517177773	1.20471324571553	3.96441306695693	4.04277036504993	3.91173976594937	3.97154088352295	5.65710630563732	6.75615432748576	4.68827669631515	3.62011296630285	4.56101001743953	4.51096966181163	4.15859128327055	4.08899065627497	5.75618327488067	5.94530899778198	5.60473639746426	3.87262214753709	5.53662630837929	3.6265667276355	4.47592880625358	3.60796482979552	4.4668793333477	4.86826404894343	4.65669795652487	4.47664787173826	5.7341571682667	6.69337344578472	5.46491858331065	4.87366504545817	4.30324311280687	4.00000608401287	5.87129457051582	6.4621422747655	5.83919948322127	6.95287701675684	7.22865386273634	6.00045298360316	9.48585076768876	11.882437001564	10.9139168597559	16.671144733479	15.3574868049662	16.3759342667548	LOC109947652
18766180	8.50068828629411	7.07679353424281	7.80874705956859	11.2953213687202	14.1713478178596	9.02323488732814	24.459543231716	19.1040172475441	24.7619321270924	19.537727162734	30.7805008448381	28.3705375161801	30.7721703642228	33.598105581541	37.2475733834182	28.6945191621391	30.017162288339	25.0117429805473	27.6112276949278	23.4819689427518	25.789019681681	32.5172840747518	30.8225181056953	40.8464650682133	38.6878286972691	36.193138826254	36.7712414403827	28.3432700692399	27.7597922691664	21.9703410359599	25.1544395108594	26.004894874059	27.8969953803781	24.2943521580582	27.1533998882425	30.0950173327611	28.4667112795194	24.0366703317209	20.6933244823079	21.7895481279119	25.4338508321889	24.4532130346061	12.0118280753231	11.0701680768031	11.1785617566052	7.72285678760716	8.8975914420078	7.58689685693346	LOC18766180
18773700	4.64876222477731	4.36091331914114	4.37301608576473	4.29231965423869	3.72329306349738	3.18900169332718	4.0889713420873	3.91252518730744	3.82013440979014	4.01640794162229	4.27490048604481	4.75815783155571	3.58667454360803	3.26447606670211	3.51646745785299	3.36235849569645	3.31391060503257	3.4886913087135	3.30697860632979	3.88966662989522	4.26973231447745	3.23811514642626	3.87199033603694	3.55301816381883	3.59981640538994	3.74589017590929	3.52687001547495	3.55279246393751	3.64904614726591	3.80582759347549	3.67441002394612	4.40006855357047	3.7993006867909	4.55765356957439	3.83607832436886	3.85284	5.16216914476306	5.27139729225523	4.39014545323542	5.65518689835955	6.00933922148217	4.68163511671511	8.26564808608719	9.70485562870544	8.98308514896952	11.7640940236824	11.5508616656111	12.4271163907994	LOC18773700
18775181	37.7191371007808	30.1647008526275	33.4747263934821	25.5265492981531	27.8254748413179	1.91244261405565	24.6330008649251	24.4124170668527	26.1309766023082	23.2552303394761	24.4559062030505	26.4004247577718	26.7129601576876	22.1662677090557	27.3865783693127	27.3540053867799	27.0942440222614	26.5733466880687	30.5936664910867	36.0792969306577	35.5214626048639	25.7083970263958	28.830819481513	20.8390447761105	22.0205405007014	21.1873441668197	22.7070634689083	23.134042050455	24.1039811713833	24.8415984805301	27.0503114124149	27.1183049196616	28.5901399077549	27.4622503612876	25.7796233445216	23.7650182420853	33.1070874629678	31.5486777170179	32.4109682938642	39.5325099077731	37.7967663860938	35.6179281647025	46.3463766174767	48.3426843844861	51.783724168228	59.2630075319588	63.9574658516411	61.567516550168	LOC18775181
18780643	212.324216103844	227.221677630637	214.530898215348	160.431136500692	166.11546461246	127.890977764566	193.594413047575	151.686282107138	174.239348615831	189.959396355275	221.615545330744	189.114183972037	252.616779840531	296.026534244322	300.680422270435	236.614483657052	242.020178179933	198.940848704281	166.461736807615	150.745947047262	138.723988925589	191.564904714086	180.413370299376	234.077706758748	241.238364516068	213.284850596575	237.228339062847	208.196603644424	235.327329918161	202.023058287866	148.389160573525	153.842275506871	166.561431686415	204.326434107741	145.727930172508	168.751630633278	141.999152608576	122.850247915127	168.061850406351	93.9480718903305	82.9711842825114	100.964335833912	66.4404240416311	65.2515499785177	68.7838548007479	53.2561667009574	56.7048060385419	53.1255325651731	LOC18780643
18769421	0.0345457088401976	0	0.0342988318646317	0.336281950769242	0.231350851467685	0	1.79909326569336	0.43952152166033	0.896696927455124	2.94187227189872	5.29033188762797	5.30353467867858	2.92102001564475	2.70055812599527	5.40646559949696	2.26914450514839	3.43862153156359	1.89255540732916	2.08387203601834	1.62184854047605	2.16706622901941	3.2839395825715	4.24000175560018	4.90786408424489	5.51332393269585	3.91996715234236	6.74147551519552	3.4812693525605	3.49804861492076	2.26225700596127	2.3106118671525	2.85557180344899	2.99209872677149	3.16043814167957	2.48528865072347	2.27790241196059	3.51143616860442	1.96077701356717	3.50103567204037	13.5282333039739	5.59696283983424	8.45250079807872	7.36801320230367	10.9900847916662	9.71783581134952	12.1629309013348	15.527774135667	13.8655044546251	LOC18769421
18779592	33.9923272030479	29.7709574980213	29.539588334668	29.347862797129	26.9935903361903	27.1258910827118	23.0181583523886	21.4160260291176	23.4201760145493	22.8680434424143	24.0333724976051	24.6444612483999	19.0108355468297	18.6116581043415	19.3441100624297	21.3240837443493	20.5967789469821	20.2788726807413	27.5267299850459	29.7853155202367	28.3746455750996	22.608431141284	21.9720636584457	19.7615553482919	22.6132609816967	20.4066670337509	19.7363929905716	20.7051654681898	22.5415389242003	22.3749647703719	25.922978026285	26.6388930639724	25.3749103848499	20.6683768287705	22.3087796548108	19.3580864336805	21.7524356729351	20.9332205688703	22.1660486297273	28.6469569055893	28.954488881409	27.744856615599	37.3860159202121	38.9463896506978	40.9845510320545	47.6043745784895	49.6388198211764	53.2024373592591	LOC18779592
18790223	22.1445791794073	27.4808488140608	23.4594460994119	102.291631898772	92.8641563449408	222.510868860024	70.2923290294606	87.8242395710168	83.7652572209377	60.8069946132354	54.5653860945718	52.2228617863725	40.3414339171509	42.5573081585409	50.1440362255078	45.6172784067794	47.7759750698622	45.109220231031	78.3544438270317	87.666793628498	111.573174001108	83.0772711584057	87.1616767331507	81.363581896007	64.2284131467151	76.6439061515105	71.6191916699938	76.4551161663293	68.3503469955978	78.6285471441594	69.2238440685602	83.4807902434045	62.399459657255	75.4108390297927	89.2003075522926	101.659423652913	144.389714957404	113.260787270251	121.257374578473	173.121480378227	179.620496625824	154.488256947022	262.618637720428	307.850141547044	197.752870596251	247.412207317481	247.299515274183	251.027823520251	LOC18790223
18779037	45.7003461108456	41.944205385117	43.1094205872964	37.9720539955272	40.3126285830445	15.7092579736065	33.6086079416466	32.6034137603457	34.7901814172792	32.7250262111465	34.6608673908168	41.953166089818	38.4390628976105	35.8737835093066	38.9258523861537	39.8960648956268	37.8963980068222	35.846240852525	50.1226169848738	50.974167504301	45.5560926157092	42.0294007357636	45.141186423314	40.2462252656611	42.2868574769715	36.0093071708861	41.4341663632497	42.9898033892117	42.2414050268599	38.5440688549916	41.9344847619744	44.7369020372402	43.2033838292017	43.4325436377764	42.8511503870348	42.3015358109449	37.6657570777794	44.3012006594224	45.3897	52.2956234781207	49.8334587102753	44.5315619084004	60.110615910529	75.9221877553177	69.3917115774952	90.4723753162087	85.3141354820621	94.1886015913179	LOC18779037
18775301	0	0.197189796633168	0.32327895026968	19.7632607184929	22.0237147750878	6.27819518407894	43.742416331148	22.0152257637532	36.105638006103	20.2019851228508	31.5922221213393	27.2174054642295	50.5132045142105	56.073094993796	53.2941782350287	55.931037920202	53.7307394880293	44.4182823922018	22.9266965755449	21.5502530411426	18.3828478066686	37.9300149768962	39.9303920603316	58.3179852793501	64.1553856224777	54.7823183755929	63.8971596115877	47.2902012135067	59.4233574153826	34.6895312499198	25.277174125366	35.2404469060178	42.501029126464	49.6122892374771	24.5270894792007	41.378656735677	28.5711133034422	27.6531052042072	41.8089788219382	13.7265101468205	11.553861163766	12.0730195466898	4.4379820792377	8.95464755193048	3.5997694105427	1.81679940169666	2.7707968795202	2.3461415583252	LOC18775301
18787180	4.7162024359732	3.7581237676563	3.59813052786561	8.38593278867211	10.3618233238167	1.16328732657891	6.59541815705968	5.11310247636212	4.97402210447821	6.69377164383937	6.85336769834221	8.56462252306404	7.23911163744785	6.67736633134951	7.14992427291225	8.46736724748575	7.47179136067442	7.17906638282212	10.236251109308	10.2607325679834	12.0415846600215	7.63803793963681	8.92479858741579	7.32732390105862	7.11876241668263	7.22586543483007	6.36805944790739	8.74199028825075	8.56327199953823	7.04838163663915	7.48470326686247	9.02797796550632	8.47852550436732	7.83516099428244	8.19345828320085	7.9753903398385	13.6451810051853	9.94040666307947	11.4503087705006	11.9261	12.5526165218269	10.4344292628903	16.226997881496	24.0661406956623	21.6489657053193	25.3180236140003	23.4246346308031	25.7103919133938	LOC18787180
18781939	378.578908177297	423.652468455905	421.351316739603	181.363083987577	195.410321130825	277.279160625826	85.1733857899722	60.8411010505439	72.0711460657346	95.8239946053842	133.718785904227	74.0991498390895	12.2905181629885	21.8851424979445	17.5486	3.39559739615769	4.78538410829109	3.20029126852589	178.247890479946	195.807809523811	211.635821921137	272.887443873949	203.555449015841	245.948845493533	226.541766666172	259.383925022414	200.131013529225	93.4463694672268	83.6879219643043	108.146316650926	51.9566689692084	59.0047491963572	55.2692221763554	136.183863284885	156.023788531127	295.506067442524	59.2358628980137	48.0580800417899	57.9368922651479	38.0517715194128	28.3502499339767	33.2431793465351	4.82603872222894	6.29681642885557	2.65507444400605	3.8963453745392	3.80917179000584	3.46295736230662	LOC18781939
18780437	16.8910103541113	16.6069009312581	22.1119519964661	36.0371446558819	35.8906006414582	40.9619702812333	34.6412118762365	39.2661536753701	37.6731055318532	30.8866810714851	35.664019024964	37.5175804976063	32.5618395549268	38.4765526743143	30.4453206747867	32.1831730436077	32.1105548916221	34.3342975908868	34.1006377829463	37.4650125224905	41.532915145829	36.3003430375574	40.1436904006374	33.7525801371755	31.5289069675006	31.5168401093688	29.1324127453111	28.9866820514196	30.1264842958062	31.810076042915	39.785325330104	37.7152424204125	30.6027	27.5119109564616	30.9088295842039	33.2256822022939	35.9472955891895	31.2996265280017	28.296091501997	47.3162928523239	52.5058177434496	51.6518508763919	77.2937072962327	80.774803859449	69.4704738064825	86.5681859078488	89.6137127823501	88.1816508520195	LOC18780437
18775728	1.40771902224838	1.4208785615516	1.76685184038016	71.9689843627711	66.9109832978789	62.6651565131162	50.8131483358985	47.8572584855098	46.7986706199774	52.3733234473713	57.5686653955917	58.3419587816738	54.2769231672772	55.2368857001427	62.0896557837521	57.3241931984879	51.0924408792594	48.3200034134709	65.6319866362861	63.5042707479691	66.0634693557889	53.5917241131965	49.8597763322722	65.5434942792389	59.2817225525019	71.1974030349656	61.552942977598	48.261598600891	45.5026179607981	43.1476686406109	41.0640971200319	37.2068902631904	39.2704783748235	42.3745231851907	40.2961056444216	46.1091363854282	37.5767377660118	39.0569353538687	39.6476715988746	33.0426113772405	31.8865126796959	33.6676408915421	8.88291621772707	10.9259473328573	10.0818110887006	14.9387897010889	13.0687645093716	11.4231401365021	LOC18775728
18766024	0.114977787789999	0.145065768757345	0.0856170840889146	4.47696180755879	6.60916997076225	0.538842829291129	14.2976051667471	6.19970032657802	10.415759624536	6.55672386297293	6.49043147809714	6.28729260457709	15.2524353601252	19.2321328370163	21.4017760425607	17.5798352813887	17.6841218926036	11.6048298332132	5.95840487389616	5.59545242742066	4.80840195733442	8.84498154409254	7.87573542653885	11.0911013820735	13.9693674435765	11.8172113732042	13.4205711201717	11.3178765156043	13.030106575323	8.98469140105263	6.14598682037175	5.63912436545668	7.2585147686306	10.6110930640955	7.63310952709811	10.545172785704	4.44226865280643	5.25706738920961	6.65852948471684	1.30681586911993	1.86282588278565	2.35468492969069	0.870632312013718	1.94279169548382	0.600264755999664	0.481160517930393	0.282237260075818	0.323620473697554	LOC18766024
18773697	5.83646862417945	4.4931574731163	6.51501149237128	75.2618191689303	82.7368418082252	77.1347202605493	89.4027416006882	73.7173979965052	91.4797369728013	64.4516940539495	77.1461682124319	79.0667496265928	73.6273944279474	70.5841312420889	61.9952121696986	45.976014285978	53.3063514818841	76.8483217082385	77.791392952283	78.4611666231317	81.3953699476261	124.295656196959	121.54870973213	104.994044994944	78.4238754011051	98.0669540377912	78.7014990972658	56.7295064804879	56.0243080341358	62.7121217693898	83.8456804510701	79.1902715675703	73.934281738595	60.2278668035574	75.7374236656343	73.9654651752457	86.2554539524498	77.9483062989277	71.8073565983657	88.5164120093443	98.5100810987928	100.086336796738	48.8972390676322	23.9007517624663	31.7160151985193	20.0547918437721	19.4622046419357	23.4625925773448	LOC18773697
109949941	25.4658621640182	19.2273419819947	19.7401045770648	88.0223019544588	70.5519478176832	96.8231101393334	51.6398954302248	68.3678228540195	61.2568012729051	46.9118958072532	30.7074301775302	38.1890305008971	21.2580480852727	16.1362722045649	17.9643773565379	22.2214759917598	22.0310527252425	29.7354876811288	31.2627751205816	42.4244912631405	49.4758759127619	25.8333792939086	29.3476319460297	23.0900708894056	20.2486649139454	26.647757359575	21.9986048801185	24.5654797370334	22.9012758898234	24.7174436973202	39.5758475479508	39.8650094261928	37.9148920281178	29.6418096809808	31.6256091303499	29.2362385873986	48.651062021762	41.1312697668394	34.8985675766742	45.3739	52.1106994242192	45.1550503977152	78.0788764468639	76.1038192478399	61.8824440230022	66.2011232501439	65.2921421219757	60.9884856920608	LOC109949941
18778479	52.5599080577223	51.8887673919946	52.3922002145799	72.6031646365611	69.3386482335111	106.547824581248	53.3584224045187	61.8475126294876	59.0104535350563	56.5755138598159	53.6024450689666	56.9128370107852	49.7606710974823	46.2804669466405	48.3229714076712	52.2252138034271	50.9996664870199	52.6053813815139	66.3732321881954	70.0757451368739	79.4720335361616	53.4084250625924	53.6596237897374	52.2448612832144	49.8989529028238	50.5081964727508	51.0058405683177	50.7427864381886	48.180994240949	50.4150038652796	61.630176329541	62.0635063565054	55.6027490697486	54.5590641483516	58.8745992645147	49.5822569797367	65.1035485899108	64.1960065176089	63.7004061799725	83.733569726234	92.973469553005	80.8973558391169	119.340640050826	124.734815416952	115.346013081492	118.710560405329	120.452368645703	120.117724359661	LOC18778479
18769522	9.8593453029924	8.49661236003548	6.12520975272369	10.8289497591502	4.18303084364232	15.594930772876	18.3838602946253	17.2562195731657	24.7835704050565	4.03321594970709	2.70688309517305	4.08536787394026	2.62735301753864	4.04326596480066	2.45820817804021	6.04681458234689	2.97325802576303	7.11415775317083	3.3515220830644	4.62149338776643	5.06358469278945	3.42161128153053	4.87433013452759	3.50598414136993	2.35233215113694	1.23313157925435	1.33196061754019	2.45588263109974	2.44392429546728	2.41138431186311	4.93117	1.90638641568267	2.8837611433526	5.36732991144458	6.09994307633711	5.11519274637351	4.6047630358048	1.69687689742452	3.91468899227505	6.19573839490245	6.49301346431987	5.65533862037823	11.569608772001	12.4970986679246	8.64075644291776	28.3749642977407	28.3062515222239	29.860139380117	LOC18769522
18767513	0.892860579030596	1.20160954011298	0.590986568363473	12.2083354708205	12.4420708011605	12.5712741855613	19.8706121137323	10.0320080858943	17.2203410315762	12.2610496328195	15.545370260777	7.86296343895031	27.151717874443	35.676614445399	49.265023083517	38.7401024257603	40.8514631958553	21.9267556778355	27.656668880462	22.7403999165797	22.8846911692998	57.9220072960154	73.1676514860605	84.1163300242496	90.9390846163082	82.7169367659268	92.4075092536594	74.5725068989186	71.263799622836	51.8441009640272	34.4729852099452	51.9762340242836	51.6214167775156	125.413771438505	129.928285335277	152.813291297665	88.454618094662	74.3388144785336	82.8552190878476	94.5477238668616	100.089137557532	80.9570035867801	201.222125599275	307.221264161799	187.384967093991	319.74991410809	322.838857578084	309.976549269699	LOC18767513
18784722	149.643071899083	132.641457038298	144.182588668718	391.42279782845	362.555449987202	168.017708629499	189.913925705543	253.015942895808	233.433540033784	207.94507055322	205.375447026922	238.687064172414	131.599053412941	102.369237224996	123.221014007497	122.328911416723	123.510456240555	148.45815059066	296.95445961605	335.786744523907	344.624800220579	254.073667402746	235.400615006398	212.582108846352	191.118660708354	184.789286834843	176.830887564409	182.83559258721	159.77756704119	198.771015630368	281.236139573229	310.77435794736	266.602848126684	252.630110386115	311.586126793541	276.786372360552	388.180189166492	392.328355195981	363.42560590222	488.239972084539	516.766874286913	450.516626301741	590.351695030675	662.329910043377	546.893326663964	652.147102348323	630.024689925664	640.962657094794	LOC18784722
18784267	158.165867371904	171.357342708794	141.292419996923	83.5931418525683	53.1443530881574	149.867779989478	57.0073101777673	83.4008870517296	76.6142366500312	44.9476937463256	28.6661734020011	20.2856014085139	15.698021173973	14.5626180368036	13.9095376953468	20.1940788882151	18.1660790930309	26.4071399596944	14.3790064042777	24.5978407209863	16.4391022106588	29.4485038044276	29.9103384070945	22.8193949431678	7.28133889655477	7.42039420669902	8.5626039699012	17.6235532573593	13.8719602305611	24.958802581009	31.0817846616446	32.7554183470868	26.691521357742	31.2790766286435	40.580241257972	27.1345194003827	23.2913933860264	24.1153192497864	26.1806852218426	40.9136477720608	45.5027728652605	46.4516357964511	112.745287333925	62.4528950472975	71.6553560838445	119.021156879755	121.91525419774	118.481729653346	LOC18784267
18781930	16.8837659997269	17.3101614851779	18.1800470238557	54.7660092125624	54.4559756619665	29.4737509299453	38.8970190301467	44.8144556402077	46.7130700449448	45.1458785376129	45.5868637341091	46.0525564473118	37.4765221883456	38.1521064742761	44.6221357405161	41.8440755911865	42.9036512105862	37.868543034474	61.2299571110624	64.1482460156129	64.0077958848534	53.0324565040951	54.4984192524365	49.9023309721279	50.5045970854706	50.7275116662103	54.4090880324929	48.3493626679875	48.3028805796968	53.4042349931018	45.3537360629154	49.7199234345306	42.8158703325709	58.519625139356	59.1152726836095	54.9542686755233	62.8723310567175	57.1545154900781	60.5728236570966	67.6065753862691	71.7750178124957	71.1252036132978	132.151187499656	97.5854913314856	97.5494333435008	119.122170168466	115.111163575018	126.116153065953	LOC18781930
109947499	3.87867645168483	3.28349372024874	3.62321310803518	8.40627893894661	5.46970891747255	2.98768290394817	4.07804413642195	4.77561328484231	5.71591946000531	5.7080108756338	5.10484978200465	7.04525	4.37114188577812	2.85277867180274	3.16596639495645	3.9826101119772	3.82625770904842	4.26091103196257	4.43697097913587	6.54264718365991	6.21358573047835	5.3625506760028	6.79681530592802	3.6426964902143	3.92860189991872	4.03871457376346	3.95531452416756	5.82766627192219	5.08246312080838	5.64594423272517	7.95706506602081	7.28563793252331	7.12282218767914	4.99810872201736	5.11837863207373	3.5750734047615	9.25718562705963	9.88524619336748	10.244059616617	14.4362095678766	14.7104907095572	10.9462364563981	15.5534834906617	26.9978360673429	19.0070396623931	19.0356924926399	19.4743178831408	19.8385236874218	LOC109947499
18788945	26.5369790504702	28.263382629991	28.3563916383774	19.0908019749698	17.0575428968073	13.0055341205763	14.3172037865277	18.0039856285254	15.5271170603798	16.3333112176159	14.648551989404	14.2488609941962	13.0361080917124	10.6786189053564	12.3046353594249	13.7861699156556	13.0118220045768	14.0199524497085	18.3464277717366	17.3449246139879	15.9778211003837	15.2699546995331	14.9378150931217	12.9756799523109	13.6901122386455	12.9833136271571	13.6840989167147	13.6944762516424	13.0926221907778	15.0593684057909	16.7780351499938	16.9070688921725	14.5758098179906	16.9708833325993	18.2071854492945	15.5261983832194	19.2889882607488	21.0461871361915	19.8963982511647	25.8663088260301	23.7090729081109	21.893913963202	40.2031402815698	38.1553294628435	41.7359035477856	41.6143655919978	41.1248448620769	42.6345936610209	LOC18788945
18786273	10.5447543347512	13.7831098386056	10.0767950439943	48.1534808604966	51.815724433437	61.3488409466459	59.0062929809467	62.7356925494192	56.0828400046068	63.6870211188868	58.8762582461569	60.6935017533506	69.9943703891658	68.7337491275843	62.2279032522413	65.974950761296	67.7502377387725	62.0620861446936	60.0519646693438	62.0025060564841	58.8714250875192	71.1814079570811	62.1601926005014	66.4226336290293	50.8979487049125	53.2801865105901	46.7646386869524	61.2104801986994	61.1160774182663	70.5039771396339	49.3993908717024	53.9252491144121	52.5474915944127	47.8398042779984	65.6254383963698	65.1061496183528	47.7129754173545	50.9840858485151	48.9055975639998	32.0870308204535	26.0184044477951	35.4046065255188	17.3999398194997	16.3430231156696	32.6096330586725	16.6508985080162	16.7672913428703	16.7689918984539	LOC18786273
109949781	10.143187589446	8.72126557793418	10.6094622067166	16.3487598308229	14.3963503385147	2.29156486885241	13.7972350314489	14.3136817732212	14.7786283413431	12.6105743330495	10.404980955227	13.0308240105358	12.2157454862868	11.3727904773307	12.9350253336954	15.7596065067432	10.8627577695281	14.709500029054	19.0447713722676	20.2181251492264	20.0312335668093	15.2296951481051	16.0285566031743	13.2447989920723	13.3735654012626	14.432651358377	12.1805035304268	16.9123740389544	13.4172685442303	15.2983039429588	14.6918427860655	18.4480416186532	15.9380793122469	15.8109700944741	14.5290727151418	16.1640067373302	14.7201316791675	18.7781278530158	20.9222451359064	23.764438029461	24.8782321763484	21.4610920736008	28.130601808682	36.9193671075922	27.9963099502179	48.2117949951677	43.808777758104	47.3238083131282	LOC109949781
18793358	223.889299588786	259.778418830925	241.159443067365	103.757380844576	112.642352581242	74.6569174513714	145.477522176346	101.804098906796	125.72322932201	160.643318751151	215.217006846213	193.902494985961	192.010440555843	234.710870524826	217.994865585913	219.898240542064	202.792713143074	183.210990330153	149.308537423196	119.669136710698	114.438593703729	154.313180144194	155.32283989609	185.093786258619	182.332832710601	183.042968795568	186.374188216354	166.137428930997	177.072559567984	155.850237565671	133.260591819484	141.803280517734	148.682017148042	169.788914741242	142.141994337481	158.107613795302	124.464507682209	138.954613275705	168.494536408624	112.330506387712	113.500890127851	103.52318975773	80.2035052289545	75.3839028421522	98.008501012376	57.0563298368738	67.3893409733908	57.5069682718701	LOC18793358
18787716	9.15993185142986	8.50350861826611	10.9488755962557	18.2724754263892	19.5829341820632	9.73761316052711	32.8597609280715	28.3136185722856	28.5108998692662	24.6963178414587	27.9408877789023	25.3217204930438	37.2033610879282	42.8295091866781	36.2619599330894	37.0924913860287	36.1483996836005	36.2651718539267	21.4873313536521	21.8421245619778	24.5963036035998	29.7190132100961	30.3373632147289	33.1054778234072	34.9775343456007	36.8063185299205	35.0062442832357	30.8193098459344	32.6595364837637	32.1250624618522	34.2924963730086	33.9657202441068	35.0496005186847	29.4248649775563	27.4962125755375	31.2776675979068	29.6768911241428	27.0250142944026	28.6281994010611	24.2054348056361	26.576973217585	25.2076891652972	14.1429499213756	12.6423627551049	12.7653572224226	11.3528799565852	10.4268775760421	10.5811894462349	LOC18787716
18780651	561.960107925282	506.547327527669	474.679753588474	854.172777126463	776.65184910604	1438.57926765754	637.695283982346	705.343	712.759719486205	672.555647908711	600.533934334978	656.766529352529	437.476084299837	386.842403078457	409.778296053352	448.36074444961	425.579	514.768727043294	745.827593731598	852.63661972774	821.366209585944	525.629609433748	500.390238232958	440.758964215325	448.143274139774	446.830204032244	431.575825622044	413.553429806778	404.441842104852	459.981564663767	633.817463274084	635.749860685449	517.859518864535	464.55589552501	478.316893036964	402.679876447437	442.967838800499	476.303763837149	452.459863131233	601.291111933383	663.220080919485	618.523157987193	907.212345562926	915.32703970216	923.142881368326	945.197927576063	987.16067343566	1013.21726511138	LOC18780651
18791082	0.294937680004046	0.0425278279348456	0.12549854633546	13.0765155510939	14.7198132704975	7.55991884001186	31.5259635001164	18.6346749828564	25.3729975718806	13.7115853273487	21.8533712152432	17.8694992791579	36.7357846272774	46.4516703307899	46.355441646308	37.1646527022705	38.1497194808324	29.3212748011456	14.6951352872824	13.5572270314753	9.33888239128017	20.2810890918071	21.3291471085932	28.4622167113031	33.4701739785073	26.1329038526595	33.2477861839839	23.8123854362542	29.3688680292906	17.5289090362357	11.0878289514136	14.2099110522809	18.8120778526023	22.3164181331283	13.9970232282412	24.4992209760041	8.08478624917777	11.9131014048581	16.1126650434307	5.92077959039494	6.22207857738345	5.08645840412716	1.54205477343313	4.36984984438804	0.828117893646595	1.59865924789295	0.873380923036138	0.853860172909699	LOC18791082
109950583	5.65269130704898	5.57284657258217	7.57007231495496	167.711378489395	131.908338166624	13.9057372812397	52.9528711926387	96.8472138506282	87.7625738082828	39.0485446817729	33.7973689311606	42.7933403560734	9.31834536887038	11.3344013111625	10.2525267913384	9.43303074846114	9.14380561225355	19.7238600875111	72.2335216045811	83.6939248257678	96.6204296308409	40.5955169602034	51.4165484262843	34.5906769904178	35.4925409862721	43.1102800107321	28.770349338868	42.4735916112246	35.2902668265475	47.1666771400424	58.6657029819294	55.0564396849156	67.6741371143449	53.3105416445689	50.624647579137	53.1122905216696	61.9023677093801	72.9560101498403	78.2293026150399	105.403807955125	109.913241885255	101.027963459689	146.658980327946	164.373129382567	117.39813319281	163.130951206168	143.131504363842	155.106546609623	LOC109950583
18783890	9.82228009508641	13.7487991099889	11.9601058255786	16.660829714372	21.926436400191	29.5300050525994	35.5038301939951	19.1437745337064	29.1033775137019	19.4458626146592	22.8911159706598	23.8365990470971	43.3044077712172	45.5932684321198	43.7466838652974	41.8901036527057	39.8945044902008	35.5352179770883	25.8647618977729	27.1100103193084	22.088596491505	26.6804213024107	29.1169914339842	38.5715170877662	42.1418328126476	44.3707166463842	43.0383515329245	33.2121758256303	39.8228735645338	28.2499111347497	24.9945091541029	27.319198189024	33.0640296597375	29.794630019503	22.4989864717398	27.0510253467122	30.7553746361731	20.0638378050067	26.5074200803078	9.90956	12.9947776206402	8.78930178049363	6.19800469928626	8.63854746630735	4.04086897469588	4.86014330172673	3.48773456255973	3.54705071829029	LOC18783890
18789391	0.728743967130437	0.905300135251661	0.957293892219999	7.12598859596725	6.84501943670984	1.77142895096731	18.6125610356114	9.80834089557832	13.3400604661207	10.0362792795833	14.7254211718392	13.2515613464516	20.1290973622525	20.6478404599526	23.9699739401772	19.7040617093168	20.692473763349	16.5227729529932	7.30402598824205	7.25341277590327	6.52895441743446	10.5221485585085	12.0475560817678	15.0850753966149	17.1395258951219	16.7315510617045	16.9713653849645	15.7008546162167	16.6460035805949	10.5501491242817	8.69128689098611	9.08210812884076	13.2118065040422	13.6638287798388	8.6706730098387	12.3928403084834	12.4541955574835	8.86175614841342	11.2614932739085	4.51787269243938	5.02646355804612	4.59209080557145	2.73079127923376	4.23302578369475	1.29458161734212	1.48885822609088	1.85918704562617	1.06028577304684	LOC18789391
18767420	0.458768182457345	0.350800611137686	0.358870631653008	11.6541594380851	8.58084831592148	12.1741097768355	3.25061489135083	5.25570139284233	5.45610493909598	4.24225005818709	2.08234359448591	2.36983194923997	2.02719623688261	1.7580148677776	3.0647711220583	1.99514186727182	1.90062474436392	2.12702483077037	5.39755232513436	5.92181	6.80224122073419	3.75836884984812	3.41256768485136	3.25844580559254	2.41888439697756	2.59336682241662	2.19739695787087	2.90300104251886	3.20825369300626	3.85576679308061	3.06392735300801	3.75390387690476	3.03567897998706	4.35846980818775	4.05940374267916	4.21675324664176	3.92204749308445	5.52346350494148	5.13591064789743	7.75676932005309	8.01987595912606	6.38343152693442	10.3163545318772	11.6966322475977	9.97314569886572	13.6678444058808	12.725041046694	12.7717832969911	LOC18767420
18770887	3.39615232382906	0.565426803224652	2.22474695776498	67.4422331370024	73.7807660515862	83.307282803385	44.6167671916043	40.8967878651621	36.6427047614287	31.6259477578085	35.7708998306426	40.1604630629172	49.2460749189363	44.7580051776019	46.9300675924547	50.7880889565584	55.4664565190305	56.7824989553013	50.5342	47.1070190207472	48.684856376873	53.5598811398672	45.8607630477916	63.3664529145958	31.9719	52.2920481309156	46.6138916401227	46.812922828137	44.727893600016	42.3876148569687	45.6841389945939	44.8779339069674	46.0423677975447	27.7226165341806	30.3740773495735	39.5827019315767	37.512874342056	38.5303050279263	38.0347623681269	21.4163225658587	24.9589561638858	22.642893920564	7.77674174533087	11.3831882397822	5.84917077579218	6.99380026500292	5.65320875571687	5.40030173278471	LOC18770887
18791429	5.93121564401653	6.36739207430822	4.57159084619357	48.4864500667015	45.9492396598717	61.5148092214756	33.9938919587805	45.6902805848859	44.9172005327848	39.2825609675412	31.3760706751655	33.098650379865	20.0995972006637	17.2258975072021	21.5871144577522	23.5634312840847	21.5575346126394	23.958080641987	36.9339001616017	41.1818958940216	43.3126876673794	35.8930634631795	36.2344007528775	30.7886629882726	29.7956291744914	29.1941461154472	30.8389298652115	24.9179076764559	23.2785401230525	28.8888930554471	28.3814777348024	30.7499122840953	25.8636573616922	38.5379757034407	45.7418475509541	35.6946379090204	53.0330383687596	39.3878675270018	40.3512051359762	56.9167445899182	60.5950210461778	58.4909164638185	87.3621521238013	80.9553840149581	71.660739462662	103.580613842682	98.7372840037214	105.759256192348	LOC18791429
novel.31	5.56689889564202	4.5065602017974	6.25658273132415	6.40770961253325	6.11891726555946	2.83784379140857	5.64635846710245	5.75245364433858	5.89732048406239	3.98210150778587	5.24352615291475	6.47115917674862	4.62140024896378	4.5642974612162	5.74482369649373	5.77125037524079	5.71030348706053	5.84376370142662	7.34530278234834	8.23506864385625	9.33600371438025	6.50603024081986	7.22446531453617	6.18596685992355	6.1036183983271	6.44663800676393	6.1845118957154	6.04764252550662	5.50653478582464	6.48461258413747	7.35891485113704	8.53366094586758	7.46325826595281	6.41017727141423	6.69682486660982	5.5560900040784	8.3093062363444	7.91561494605304	8.28116806133546	10.3069359947609	10.1623524300621	8.10203284062388	12.5176788884432	16.3661973651586	13.5552681226256	18.2271897051251	17.9272926307418	19.3115810387803	-
18768784	12.4460423567768	12.5951895415738	10.5503161596317	20.4312702871373	15.3063167049803	17.3614307110594	10.9830537805003	16.4984544420688	15.2841843510018	11.9917979600073	12.6046333787145	13.4816788571689	10.2011267457499	9.22741306478951	10.1038414983856	12.304889001783	10.054590423312	11.1948799090701	17.3570418596382	17.4889077867402	19.9772935967995	14.4991811831062	14.5636441344226	11.4608934456516	13.4140124140602	13.3596028378677	13.8683704377371	11.1070872343554	12.5116196833703	11.0157503501723	16.1054918223071	16.9407001164208	14.5882696294751	15.438408996754	15.5741559170172	13.9084596014477	19.1782670265464	19.2983992660172	18.8514611884679	23.4366583635074	23.0620247883214	23.3627299769093	25.0988316316018	30.3325767049479	28.4617760406611	41.8850706626882	40.3452716159212	40.7933526905936	LOC18768784
18792833	46.882192971372	42.6493360146595	42.5183952594893	95.3987891051866	112.142000507141	74.3603104421758	103.932591404431	76.9215627598177	97.8056740674557	108.589060835814	148.669437867106	146.910118746386	134.817168784313	151.241007971736	159.960341468944	151.306109375827	145.988803538355	121.420379298118	145.649896917462	121.07571620157	149.185679478339	118.52275269084	134.614568284961	147.155716188227	176.617644431687	180.821549364743	219.895824807987	159.809013649753	177.209449424393	148.115590461837	154.069908924362	141.855	149.933330426101	157.669565442246	118.252376080163	123.549679625969	121.705241737347	126.718487403697	137.853564094867	102.080139594663	115.576639743979	122.898029225084	71.6095076631283	57.6417363674437	62.4098797782004	44.084995898378	45.001163134311	44.5517518790299	LOC18792833
18784188	0.0578147691731376	0.0778069721403744	0.0382677350045578	4.03886330799938	4.99035302907855	3.74167152278486	10.7737470553842	5.97797706991245	8.76401710366796	4.10286525801356	6.37642851303469	5.10584185625365	9.95271725564872	12.7611711400109	13.9078451782425	11.6373996047278	12.4802555638925	9.24517895598148	4.07933244233313	4.23692814998178	3.28421795632098	4.8711367280064	6.8505879993423	7.94733763910008	8.46381939078419	10.1668276022182	8.76344690899193	8.10857146478827	9.00826864772757	6.06616811838902	4.07828814099346	4.03560689637282	6.20647385798308	6.99043675546923	5.64769358281587	8.82590443808006	7.05597187154853	4.41585062145308	4.67584601067024	2.2700224835777	3.07112343369313	1.93181593792959	0.778282207507702	1.99871943625254	0.331425212517866	0.494641038044419	0.315374577163167	0.477333873049598	LOC18784188
18773898	3.26280492041475	5.41724979434804	3.94372410354885	12.184706146789	9.28924525144875	6.04679860831616	15.5046039017189	18.7364154967078	14.6308597261422	13.998299711589	10.7830204284591	10.2945647771232	16.9750947238672	21.6902931566131	18.5135555728485	24.6918845823028	25.6893075065174	21.6581576121856	12.2136980268807	13.6721158444868	17.6249696385454	18.2923551166077	18.0375987200647	17.5661499739743	9.39091212346607	12.7541882525756	13.4537604822045	25.8895449572224	24.108111725191	28.7804789451863	23.6693240691238	24.1823059577819	20.1898700859394	9.66412316975062	13.5576720431913	11.5367836402021	24.3515082303642	20.2788125007731	25.0238583276828	20.8141836891286	19.6680931129401	19.1134260432579	31.2114028416924	35.0464006273384	22.4507824997877	39.8413216709334	40.9877237269765	46.9295474890106	LOC18773898
18773006	4.99959708626919	10.9396051006869	7.84499423688472	43.4829818364631	47.1012011475855	62.1226547677253	36.8244367539893	30.1630810215072	45.1939067168989	48.1691346148875	36.5017837438761	29.4044447208068	24.4996010458142	36.7363219801508	34.4659411283292	39.638799421725	48.7630499222803	35.2359692562794	27.0335035945289	23.7402884498318	25.6238163082305	24.1292351130156	25.6399011434263	21.2210370862455	21.2703525768794	20.4800416717651	24.3578755484211	72.6078450014007	64.300341525601	75.8816467499051	24.8031194974308	28.4376067241515	29.1728280895255	23.156701059611	24.745652056379	35.4607280931028	20.9600059377763	23.2985324160817	27.2638000421008	31.2480443494952	31.7208861316904	20.7265449788236	244.664016895658	131.963615154899	81.7292895116614	105.967698481735	108.326619300652	114.938057317916	LOC18773006
18793353	0.108702814806972	0	0.0539629912578054	10.021372247666	10.5556695548922	6.18599885335599	18.6007371470536	11.9861	14.5593526347715	13.4997988441732	16.4037371376253	17.1906232670762	24.2718753406354	23.1186796313678	22.2119240848732	25.2006164512362	19.8151131011083	20.494421731097	12.7567139343532	13.3185485140908	11.6490760622233	17.4412894064052	17.493743650412	23.6155810616902	27.3270390908637	24.2173718362383	26.9622898986084	22.8120305062111	29.2455824938567	17.227971709893	13.8261681852798	13.7776879325247	17.106216436178	24.018612600334	15.2380882306624	25.8038374216625	16.9120651596376	12.2254514853427	18.2884576300209	6.0651607516887	6.92915875932703	8.43603827302867	3.0180960246488	2.91348585440289	1.26854057164855	0.909801861356807	1.12663250270373	0.428342203609607	LOC18793353
18769342	2.48901016548482	2.72916504222636	2.59567280361101	2.3172924015936	1.91870782444975	0	1.19899096109697	1.41033396438877	1.84059665866135	1.76089728090546	1.22098392946872	1.72850179792573	0.924774818014872	1.11161945296545	0.968273507354883	0.988400494753396	1.18110018382911	1.13123635961789	2.21924148651054	2.4605117616358	2.34017701054206	1.25943798230449	1.25847862041609	0.989867728055769	1.03138513581612	0.808500726681476	1.04505446200029	1.73008166179597	1.15959902323071	1.24160452672211	1.66891359307737	1.73672979677884	1.35433786830439	1.14960909710663	0.928285925111309	0.837249301144818	2.06157644276164	1.75039134578785	2.64612265273437	3.14534694912917	1.82629771005001	2.76002593143362	5.0394868411443	6.21831075698557	5.65307776608688	6.79415662925807	7.93150832700454	7.11654	LOC18769342
18767549	116.300396752473	125.302539118228	116.340902635914	85.2886522063627	85.6318442986645	70.431376905873	105.705254541634	83.2981506248379	96.4961952994684	99.1993596281191	116.496003225362	110.444705481167	127.429	134.093528340179	138.85628648577	125.76206217387	132.371854147644	121.013176209502	98.0321497689917	99.2146409271017	97.9774489309275	105.96357304106	104.605972576726	122.510493840619	128.253809188244	124.007329490575	129.392757364665	116.99021878409	119.642929844995	104.876657258182	101.433303314466	97.8074629095221	106.932354771257	117.166247210273	105.883264857785	111.334341497663	109.60791276257	95.4040517713506	104.57888231394	72.1684697867075	72.9394874574659	75.3325139474817	61.8008018928678	63.133753791152	64.2483444671805	52.8872334858283	56.6389894252865	56.6568312136249	LOC18767549
18790128	23.9186419768319	26.2154681442447	20.0983445011246	62.4913764207058	49.5628822795985	54.1745313281143	38.2614092381889	39.2325741054892	43.9436948078787	28.0297548678693	23.4737518409538	22.0088092665396	10.9473042397443	11.8688083905265	12.9842855745569	27.5687006945157	25.5082201992242	24.0636386001004	35.6593254651516	46.0498805423869	42.1306070142247	28.6916362670008	25.1883211959304	22.4701710878709	22.2477002161757	21.5476898354081	24.8099572263859	35.2939535132513	25.8394079156176	38.1339805239536	29.604776848686	31.0681411180786	25.6834976829841	26.6052991300055	42.0324202603854	36.1282089033348	54.2423892509068	43.6624	47.4134321651695	75.7898167237015	64.0878805381572	64.1469212332049	150.043363761888	133.002136276829	101.657260098159	130.866252219278	126.758932597959	138.691421835503	LOC18790128
18774495	29.2485462201882	30.0336112569384	31.0274992166235	35.5860242210609	37.4269178109445	50.4309791413936	69.1493073123207	51.7174735714651	57.6044191749584	63.9805901131025	69.6950326120391	71.6530694251234	83.2850644197146	96.9105880743611	87.0015191213577	87.7736329580461	83.1319531164573	79.0081900576207	55.0677332861302	51.2822834214962	49.0756752212289	86.7643803330697	89.3480248349986	119.540376132338	88.0166354878075	106.848156838939	104.653070217219	90.9742139235616	90.899533853389	77.5207365347149	65.3362434913986	66.1761123056243	89.2005958778517	74.4165709413371	80.0953888098262	95.929321842267	77.3402796908073	74.2997459642676	71.6431595285552	53.2668715168232	55.0117314061343	44.2566712228361	36.6246552119438	37.0078482445412	30.4804331272371	28.1144523229176	30.8865591802651	28.3639618363474	LOC18774495
18769341	13.3918380051341	11.4415776652518	11.4639902058948	87.0687390606096	74.5605029610048	140.488139797267	34.5744375776298	56.2193578854266	45.0523936786641	40.3021518452712	37.3649126407042	34.0554974155732	9.39665079213819	7.87953032326805	10.6911375631604	10.4186291894768	8.85210759069355	16.1335402137149	62.2204275245199	66.4096948998369	66.2579147520581	33.2006078627655	25.9381192449608	23.3164137355083	25.3698911506152	22.6151056206032	26.9882287693036	17.9660290874035	13.0985193857331	19.3813402178088	28.5007603273836	21.8490233480808	22.8970710007478	30.0127074008197	35.1973239507942	28.8869032772691	31.0612837100944	42.6714631558224	35.8500666750095	83.2955350160839	86.8773849268682	82.004570170664	89.8941441535145	103.833492727374	84.5195057429348	104.318173338207	87.8916678281501	94.143791684771	LOC18769341
18771167	179.835438833307	150.38605775867	171.753151745621	160.043334675581	161.277516177043	28.5906789963648	153.953321690531	146.325330596439	158.13153336728	144.392232682809	156.006826197147	193.771787072718	140.991480274863	116.312978114993	153.915352922357	144.678978632498	144.034718363064	151.124267978364	212.340945477892	215.798486377636	224.585049711976	184.019715363591	210.904237455477	153.111168622214	164.121224124942	148.478371107821	162.294114562881	176.225383397921	173.068	179.071300356856	178.276576366109	188.661667056746	167.286	187.891551440427	203.338693846046	161.822502142739	176.192904225627	178.008863317091	169.980546326878	193.993251305619	199.78151519322	171.795722967693	250.601394093546	284.079346788525	292.521230080634	438.616506023797	418.258923220801	454.947799853629	LOC18771167
18774773	46.5527628509814	46.1284085302507	48.5686600722051	34.061307903661	29.7820926239657	6.71485042067688	39.7564211016397	49.6055802583103	46.7953712250473	43.0062728844049	33.1402057031743	36.6960336402871	35.5154923573617	36.657324777944	36.2085399156674	43.2097709982293	42.3632532171387	47.4466530289784	25.4941678172332	22.9332263737601	21.1370297413911	27.105086596812	31.3861863031828	22.5958873225684	25.4707614456826	26.5699224314385	25.3865046682803	24.6404552922287	24.0268405023827	29.4017636105766	37.0383499257514	28.8171712412839	28.8565116048696	37.1226405285564	39.4078568205168	32.9726539743929	26.3341665500789	30.1344538957556	32.5308798907851	41.7461086649742	39.807418584533	39.5710285360839	59.1490120719727	56.012938676928	56.4105643867901	93.3772588922544	88.0192217839491	86.6069881716182	LOC18774773
18769805	0.0718960522823947	0.0967575278245394	0	4.3364206189561	5.4033226656106	0	13.6779674224158	6.99838081115073	11.2220421678325	6.36554363603874	7.98303983863626	6.4970742287262	14.7550714917873	16.8059912489284	18.6907999355951	16.4031236604257	15.7499	10.2904545351407	6.04541159624855	4.74746992465776	4.71051579692441	9.08631581203721	7.10332458148278	11.3402557713609	11.7905864563049	11.561	13.5786165045298	9.90920118734283	11.3433967967787	6.96335576687743	5.80736495699039	4.33176961930035	7.63040798160772	9.69309928016905	6.49079018254092	10.8606021869979	6.1148173757068	4.45858853517153	6.46076	1.80765029317264	2.24055151326546	1.88569697677139	0.87710456242915	1.59185290087691	0.353268571548317	0.267441350915775	0.496769897886379	0.215851866754032	LOC18769805
18777210	3.65382784618795	2.90202043356128	3.00327323217119	6.99695276424361	7.85564512813191	7.4590120688933	4.20170610135968	3.70156312930323	4.5088710751975	5.16163856419538	4.88775410476265	4.45950201781872	5.15574134061349	4.51034803086965	4.88957079659822	6.08355100143769	6.75240180650978	5.70567553652241	5.4855347512592	6.00148366728478	7.26445538724263	4.50914042417172	4.75880303725197	3.57608058780624	3.52194108612258	4.02116266807274	3.93276342724502	3.54703019964574	4.69000356519275	4.44992700321032	4.40044001367615	4.19208	4.82264888478758	4.32622487834311	3.92901558294812	3.23154	4.75274239422453	6.07555418392003	4.93410719020443	8.10769322975335	7.7318424448888	8.52231205447621	14.0982973074528	13.4018194471218	12.067076354261	16.9783988024025	19.3105041520688	19.5905403584051	LOC18777210
18784676	17.1026	23.7880208118364	17.7080697614248	41.2172576653074	25.0466623499172	60.6732300892344	29.1632644628043	30.0828755249958	28.7236195315943	37.8970140285884	30.1677189567704	33.2533329134866	25.3880631271576	22.4268176915491	24.7030001224777	25.9139316508431	25.130830199847	28.1798759013095	15.3564317025726	21.2407218971476	17.6843509844302	24.5782917382785	25.8235902305989	20.5084214961353	23.8150484696298	25.0551839559133	24.816208684403	17.8653969051924	19.9599573845398	20.3744966876348	22.936017503527	20.1544218452491	15.7277779438048	24.4735764935517	21.0964310385612	19.7154257729476	16.9786	16.336749101566	17.3579290482694	14.1758926917885	11.6007053117495	13.4104402413153	6.61749431017099	5.97897483709786	2.74730400143956	6.85823419133191	6.58177003560974	6.3689570274412	LOC18784676
18785658	3.22294218439204	4.0703445750974	4.4136686827157	1.36366679098525	1.01008303314707	1.67943686971494	2.46361490131838	1.86605718907143	2.7693466615186	1.54517662093378	2.07639790219796	1.41842325049848	2.47588886612498	4.50820792891648	3.56609627524815	3.29507577240932	3.16065244801368	2.74255936571513	0.78357981433417	1.43620322464543	1.74290052831521	2.21587440212914	2.84612536578667	2.72071760114214	2.93389764459791	3.75400201381699	2.74113634334357	3.13387638680455	4.33688337134451	3.09286248695486	2.4894050749611	2.74722254974948	2.94390321032249	2.83700446593597	3.25860727237371	3.46422571816678	2.84883419888771	3.62123366877913	4.10575117881191	5.46271416172628	4.30115535064667	4.27820647345064	8.65585168175958	10.1756803085408	7.48906616863008	11.7289526746519	11.605107306857	12.0296661075474	LOC18785658
18773215	106.543650553821	123.39430289658	117.417476434987	143.84888744433	135.715074357904	264.290831065888	65.4925022996026	99.0995593919973	67.9209092367808	101.236499436371	67.4967471405803	68.8156905124652	27.0491271320147	27.3240031608382	29.1785081673136	12.7246304631864	11.3818104514827	9.9656963865121	95.6129161730602	117.558501206062	111.823519738244	72.6471848404202	55.3951351921975	53.3463802484602	58.4280111102135	43.2112151335251	52.2452632851003	34.9239265543244	31.0945725092935	44.4767187320622	61.7750470150187	56.7878683383644	63.3585935872918	36.8234484678435	45.7807195452674	32.4858790659471	41.6864474865981	32.6737407215939	33.6200131646836	31.6076806980675	19.9320937983257	31.1636305494811	9.8250799728957	11.8611306031525	11.8949523339639	10.3762766900562	9.27377247137144	9.22950421275719	LOC18773215
18767080	0.0335237854573016	0.0845929253379283	0.133136846163426	2.4379079407148	2.84375638029846	1.09976337396124	7.00130660421457	3.96054002444299	5.69091860675222	3.04177093970267	3.91595403808186	4.38928063862644	7.87580557722565	10.0009423333787	10.057306968042	9.38171198206353	10.1715175164741	6.53554281452464	2.8862700199531	2.3991941799074	2.64622537589491	4.62361560739519	3.48287674491629	7.00503239250314	7.94489045085428	7.30927108308449	8.19284854515538	5.79881260989347	6.76940438352612	3.94791	2.79363524413379	2.27230111532663	4.29403731341555	6.60021293616184	4.64620281717197	5.66696436713986	5.07657144411092	3.50603681585824	5.00415358636595	1.35090691796368	1.62051449767249	1.40923335709624	0.698082223994338	0.898514678661481	0.267674115147159	0.20575979079127	0.420599521088467	0.320814515833124	LOC18767080
18771482	0.0848480662908124	0.0342564947908911	0.0505450255464676	2.75962971801861	2.93581974078484	0	9.57701031906064	4.11243151485479	6.25477745948164	3.97405929879468	5.34920566410273	5.33240937343905	8.52329598529575	10.6711144874456	9.14080701878366	8.95469753296258	9.70739052105083	7.65507863596614	2.9964847357791	3.55594769076407	3.29998309029713	4.3825285060338	5.2890570603092	6.45395121677185	7.73790337050108	6.85544750600956	7.4071682534808	6.01171118349596	6.45368476819393	4.37037466504622	4.14934803745457	3.34782454375393	6.04474881028849	5.59254815866348	4.16517971986998	5.30995412065395	2.69294801407696	3.94189051085382	4.84589905477886	1.98133610824672	1.78482487801564	1.5730250941212	0.663900844351827	1.02829938514598	0.521137013536207	0.227246895215318	0.22216266254964	0.210158355810821	LOC18771482
18783305	16.9833234639961	24.7017961555095	21.2888387747104	26.7648710375784	32.152635061064	21.3990149000245	38.2572056115971	29.7754773709114	35.162621319652	21.6870897401734	20.0481476626384	16.5142223377264	43.7051096215256	57.2191448304875	51.7835956838943	56.3847024393535	55.3643875610521	46.9794685773415	49.1493271652562	35.7677622505499	35.0933325017474	53.7075324335431	55.1611812920927	64.859734890249	57.9519131279917	58.4844607615107	62.4661103637559	76.1706205922907	89.4832697767447	74.3265103443172	49.3290073089948	49.8871683000253	51.5503397872626	71.2686276430014	58.5413210800941	69.6121000337164	67.706753926247	53.6847026484564	64.6781952608642	34.4491736636714	36.1660364405927	30.9686062434424	35.6592060517611	39.2024570600699	40.1861249952322	24.1798644761785	25.9344522966066	22.6741527623277	LOC18783305
18767418	6.90414705060434	5.44722235496154	5.67230689042833	4.98703601523166	4.69429421794584	2.56657206439442	4.29199637569309	4.28436499551548	4.33774515250909	4.94296838781868	4.96126870481179	4.70112005583652	4.74887363079464	3.8187818687099	4.41218593511733	4.55052	4.41889305469745	4.30765071835823	4.25555719098472	4.62411031493957	5.45752601120801	4.19251791291098	4.5965580294797	3.6622789146854	4.05303648484232	4.88667374602588	4.27645339833118	4.06001092371681	3.87831134657251	3.89153187361827	4.05041656414536	5.19938288286274	4.60845788881211	4.72919049974493	4.20346870144306	4.68526041245224	5.54930463217567	5.43777530265913	5.33278905674401	6.43191077763783	6.63310877288623	5.45594874929026	9.05378314178951	11.0598843835339	9.81836691501082	12.0658250276485	12.7602530219946	13.6290459649129	LOC18767418
18771701	0.0251513910790622	0	0.0749149485778002	0.777707519879239	0.701823267526331	0	2.08506742015061	2.31618017818786	2.84642714667658	0.892442970237983	0.534175362986955	0.568217758864362	1.22252344489553	1.18548585142261	1.64772752003653	1.05510744242992	1.2970079653201	0.769635719378747	3.17229889119471	2.96641264718404	1.70923663327122	4.78181814727503	3.68900618492154	3.03098508399787	1.78066319573984	3.04822576606496	2.0489088070835	2.58683655188449	2.81331846512656	2.87889759681616	1.82015763526394	3.1046864483975	1.87160978635584	5.9745067469581	8.48841313446717	6.45288759517347	5.32177821829495	6.92633735043852	4.74635479972003	8.34208880088771	10.7417869552435	7.94318880065066	37.487069392799	16.7942618331586	17.0854769887846	26.4397704602751	29.0037984347358	28.2318410741903	LOC18771701
18774376	71.4485291962796	78.1307832493883	76.0049254457481	86.5634617247914	89.9087839889579	120.454892067152	125.370314418847	119.299003252046	115.742789234437	144.309077045309	139.873298829479	132.464084836992	107.717062941774	116.356794657681	117.212715359286	106.193162863902	109.670352466402	107.723715282238	110.645240789247	108.947947427592	119.029558672465	113.171340871627	108.374735109569	125.504315553598	139.62650427168	139.010225971931	150.331917712188	126.530732156921	120.958525077003	110.910859011085	116.182546802798	108.694429730201	124.312237191786	96.2567954334547	108.774410228929	99.0532369323288	121.975738359281	103.978644851916	102.216467601258	108.08604447945	96.2172373793679	107.995242429621	69.6294728177358	80.3348658571397	54.3547946505558	41.2518181777965	46.6490826709285	43.574582243145	LOC18774376
18790308	13.7372761134662	11.9797697903712	10.5239281596873	38.8259828005928	37.6438259307663	37.8583650276808	35.2707178057836	41.1510287978398	41.6544301677565	33.4409762521213	28.9248871792568	33.4872292822978	28.3572497199278	27.5592117696919	28.8268	28.7479547152149	30.1304761400036	32.2124314638853	29.0118791853561	30.0339626135806	35.9736	29.844960222631	35.6088515830313	34.0394628890791	32.3902926680441	37.6854711059251	33.0910454255157	32.9992406339866	32.8611691993328	30.7041938064763	39.1837135223094	39.7873524352442	35.1360462270149	32.327734023775	31.4543310264091	29.1490847932578	31.9460915093787	34.3253521857742	32.2432811291801	28.8982031259443	34.170346691538	31.1718792250375	27.8071814493356	21.7186880267931	19.0979137180349	13.8613609007693	14.1666209942572	12.9921084235581	LOC18790308
18767382	84.5879592054745	82.3471120203574	86.9330923814335	64.4568265384533	69.4892414171793	27.8895770352637	97.3279305697405	90.9445846124225	87.3508463678939	85.3908346622409	93.3490531160836	88.0036234002752	122.683466167968	142.918543685122	128.292379948569	120.051294280912	120.039855020422	119.492974257948	73.9393177784134	69.8687164255801	74.4770911283106	102.215916269608	102.68412506491	119.760281165694	101.776624152687	104.656938767776	106.539207540731	107.142689598703	124.120198221203	110.883754764381	94.181377555927	86.0316839185909	94.7455973967153	88.1344007644161	87.6264902310629	96.1275366409057	87.4980224500238	68.9384333567078	76.3747511113154	55.8948002731923	56.1534513489783	58.9415022320731	36.380730919879	33.2884424301827	38.5393591092476	41.8242141682877	39.0363828939596	41.4970389330982	LOC18767382
18783403	58.4100102480919	55.4529880541817	52.6246418793162	42.2337009766689	39.9759608774213	42.5196799143102	42.8837879042225	44.685369650671	40.9369632346558	38.3203385726325	35.7861946141412	32.9243696537377	43.5841122933361	49.8051398610708	47.1871563528555	42.5883406360121	41.9328927360394	41.2964591782337	41.2752918866657	42.4443188907243	39.3708780056917	47.0403271930405	43.2136097276629	49.9080689215073	45.0739405405163	45.6976	44.8675526986059	54.378229641408	50.2874293339954	47.8379150661636	47.7107208776793	45.1725930566647	53.426283377556	38.7020013531334	33.2959608393082	37.730803438782	43.0742793942097	38.9855899870877	43.4223774567831	26.4682416716914	27.5910827513592	23.1067406874681	17.5796077768016	22.3677562017325	14.6169947175983	12.2513883791999	12.9560749903206	10.4462922016179	LOC18783403
18776175	124.816526784689	128.894496334822	131.889941704649	110.633635640715	118.741511670862	117.678454408353	136.604939564524	116.694392618182	123.845387563995	141.528131452347	153.195436348445	136.515384776253	165.705228915161	199.704986114632	195.639171287309	156.090771851638	159.666201934627	146.047965432701	115.333252726087	103.178425102282	105.783630451583	129.154129044771	124.161120704601	160.280940220458	166.204703251115	158.468188506161	164.255735199349	147.511870998986	161.79493770135	134.673462434063	113.159049218584	112.573592186599	125.126957465361	143.522523808312	118.829516522857	145.388190276362	113.780666705244	108.752993594892	137.171296949143	88.9241181687288	89.5657453908683	87.5106990290715	65.602857063504	59.5711212399162	65.6058580278101	55.2346604061054	55.2285995571137	53.4480866808573	LOC18776175
18781368	0.170223503159399	0.309266594028953	0.270411232435522	21.4048598243006	24.6995260449874	36.2863013012279	32.7462511498013	28.3814576065241	32.4138352125345	19.4315897552922	25.1927601404054	38.4217661132656	34.0267618355678	30.6060145902247	30.8000632198358	44.0482045680904	35.6431387206076	41.5700675982035	102.607828560449	132.076408406457	122.336450964346	70.6376840993689	81.0041444043239	52.657777508525	70.5520468269934	84.3008943580029	76.2473864557363	53.1240572982853	46.9396336756315	47.2493103510608	81.1917378110894	92.567041224752	62.6703646467426	50.5986391549345	42.3575329032834	41.4279914991936	39.2308910770446	57.3618805475195	30.6614325817805	70.6351699021483	88.0356479346408	72.2170707318409	22.4709167558456	14.8773326962044	21.2866474966918	14.1330933346792	13.5197538347859	14.8717911331372	LOC18781368
18766148	13.265300953117	43.1232175259335	26.3410039799373	13.2756681193662	15.939980191032	2.72033985939097	86.5612418272565	55.9680743918478	47.6471487945434	26.2908290286836	17.2994437809696	23.5013612795757	127.854959509241	213.292824673694	134.401305755546	99.6075274837505	97.7441289585724	91.3644117091946	20.512694848697	17.6529043533748	20.6784961902291	91.0805273759335	65.4270709733139	155.050265272174	70.339763045521	54.2428424377459	98.6619555610677	158.174088607717	179.335905384509	121.731064397962	51.5634445463239	78.369812470155	94.6154997570225	38.7457282760959	18.3331016457914	35.1741767549767	39.7890669497618	95.5914664669912	128.990049003749	11.2368164525731	13.7121752611846	16.7456779928083	5.58040134937682	14.9708645332763	0.146802717510078	1.26696	1.5645637205011	0.60546448624506	LOC18766148
18772538	0.396324950336738	0.400029847179346	0.332955327012445	6.17976345762627	7.58819823798166	0.0408214264614492	18.0155009417831	8.90270212030739	13.864165585147	8.12857146918059	13.6312692309271	12.4287851387962	25.4074948269955	27.7577174967245	33.0338061737002	29.4824280564149	27.3477648501602	21.9380034966611	13.6755757206708	13.8240589383334	11.1877306905025	15.6127325740421	18.0102995560143	19.9874801758214	26.4858788642146	20.2490576735629	25.0947311152516	19.5734923668762	20.7835584217962	13.421434017791	11.3321108972356	12.8353920269247	14.5042785231749	17.5500116290661	11.5791405539041	17.3612098992206	11.2253788918283	10.991134449227	13.7284336358745	5.6070680885793	6.02434003821886	4.92906534325204	2.38544459225981	4.8671296655407	1.57288625903655	1.83715834118877	1.86257585773941	1.4072587265333	LOC18772538
18778326	0.0739081357045907	0	0.146759919252862	231.409552130917	234.940547237984	279.075345395233	167.472281742432	120.003464451838	104.438815446248	174.806430548204	285.022788962187	260.704844168611	243.087270492271	183.695469525737	255.160336935859	184.151341246195	166.190309701592	156.852779487452	282.494033064267	228.755014268546	281.345356711138	154.160602242072	122.254021394018	276.269352230771	199.900518198544	251.946160107698	244.156169270691	181.744923778849	221.295146521913	127.872058636579	114.508431414083	108.175281950162	199.615070447661	113.720354526564	76.1596641031673	160.911249917728	137.83088002711	171.915090531719	182.864723984549	92.4028537141957	73.0236719775105	68.0323343895344	4.10406760773083	14.4692432224266	0.272366361197484	2.47433369790292	3.54783002587394	3.24518071713057	LOC18778326
18784837	1.2191663546711	0.303182257212932	1.14028249089746	4.87664840156853	6.01505303694969	1.53782653341599	9.76519030703752	6.95815305369583	5.66870585351749	6.3232303353636	8.7890539822151	9.1629510870633	10.9322369822961	9.42502187881613	7.49647120226896	11.7035120948649	12.713856524268	16.6039852179812	8.3135290624035	6.67667362702661	7.90650359480871	9.4564424097975	13.1557658838814	11.7208853993012	10.5163084403769	11.3998373684293	8.70071048554477	8.86610342470589	9.50743488241146	9.06213781716298	11.120615542399	10.8469287296611	10.2168185904931	9.81224328082221	9.9448749380025	11.2059290091108	6.30430062882702	8.78446582785376	7.67431321659233	7.01056255105587	8.63495704171572	10.8936937480097	4.12529669644792	2.73848147189087	3.45104775436998	1.99149866459529	2.42885900158437	2.32745756809257	LOC18784837
18778521	42.6668481129966	36.1873154063777	37.7518916750634	85.1334493731807	79.3114228113505	115.962941171052	89.6394098953511	102.167618228407	102.606768757579	69.5319297111752	81.0556373071441	80.845037052294	83.1371320816843	72.8715960586455	69.7114169364202	71.8137154522022	73.3313677234203	96.4551776495044	78.5922475634756	83.1910575871551	88.1542705963687	117.566446052245	123.881633424058	99.3246173515245	83.5200140515759	93.3227507261376	76.6501516574614	74.1813026822818	72.1052148772208	85.6555573102171	147.037783238946	135.091687050586	119.146724433116	76.0568323884524	87.7144087363293	77.2137690749537	96.4632813492032	81.2437463927397	71.0643437575493	81.6075863501487	88.9651978124896	86.7993162414694	53.2054496166029	38.8180052571045	44.6651051599607	34.8276	35.1573194281417	36.098999437635	LOC18778521
18769768	1.36034460960513	1.30940943904656	1.5026799627009	21.1090236349288	26.7170984412443	12.0870363818238	19.2360288186991	19.1359772974187	16.0509536590719	27.9749557381178	37.3908368019997	41.9083253372948	28.0068533466793	23.8411840444957	22.961388126435	29.4284939953362	26.5994231810631	26.1889932288601	62.6434257270881	54.6017064764458	64.5757750256035	30.3549195288559	26.6656689964932	27.5299436555298	43.2630205369947	34.6283043306235	37.1108764163335	28.9857793769661	31.1324557604013	33.7613634123926	25.0707119259142	26.7489843950475	28.3540539247322	48.0630512544229	45.2158280533488	41.0101073859379	31.5456169011303	30.8789930943156	29.3061965460296	25.9148673248324	21.0085	26.8201326742525	20.4196318342313	18.3719108441432	29.9460642091899	20.8509339404458	20.7087749851825	20.5592739549922	LOC18769768
18779649	136.861531833992	129.557416950192	131.529918521879	213.573376074174	186.499601883789	466.683640972378	155.346097098788	188.698532093875	172.657954083158	144.340021526038	118.377928504636	134.744605768436	87.7967898515776	86.4591798129107	82.2827453401892	87.0594611633582	79.1180549972794	108.601549105763	166.062950652106	207.154392628595	205.187779987125	143.105125925648	131.957375325417	121.344336199935	116.953184247217	107.358894905433	104.043716162573	104.360884563162	112.096911712749	122.844106453404	168.78866029929	172.881243034587	150.018236942855	111.751610136881	124.341420528902	108.962884167486	126.586655769617	132.052322494246	114.230928932465	190.632885676196	208.150481664405	197.717831090444	301.259655967373	255.953641768222	289.72268120461	246.000123667167	249.556611297752	249.15570800208	LOC18779649
18772122	0.53438185924078	0.539377329905359	0.530562960117393	12.6987312389797	10.2888432195405	0	23.925174281806	16.0259450069737	21.915953327436	14.0178847032503	24.1175109684625	15.0908781487012	27.1243938219877	32.6363181385099	32.9942427228032	32.1513555841859	26.7559492789169	25.4513331520756	13.3335979788733	12.3910772191159	12.7802584036214	23.5641454449579	18.710237256029	33.6022537717772	37.9132156425174	36.6681199278275	34.0299694359353	27.1337776121951	34.2125	22.2023799445933	19.8487913596698	19.4358419940331	24.2829500203189	27.9463792487537	19.0809195009813	20.2609851119129	16.5586228584017	15.095257242986	18.5414161201549	5.3834922028878	8.30301940357977	6.98391120165979	2.02321736463893	4.0477096393619	1.64108728923868	0.819972282814531	1.53037863920966	1.05286281483445	LOC18772122
18775251	0.77067658702636	0.576704858059861	0.501317643313078	2.35866571367987	2.77339368208896	1.56569425869498	8.28983263608986	4.05734045116522	5.67018930309054	3.1656467623536	3.65382313828615	3.72509137972486	7.21211944221388	7.98907262228839	9.02277627323989	7.43709297553877	7.55326446499707	6.3482064936219	2.27343749905472	2.70829833917664	2.06993765863789	3.92808968102034	3.95195421487402	6.02314501718808	5.78786719587456	6.58362634934786	7.22166787650158	4.79010938404988	6.32060744339853	3.53908020972901	3.27815697603283	2.19671210971521	4.55484868513694	5.13261211951832	3.72532237876302	5.36849297725771	4.14834876283665	3.24020505750026	3.94037002240908	1.31802355238854	1.49636833207372	1.46086336626043	0.771385704119073	1.44002956348727	0.34277049607306	0.281736127165532	0.362411576093163	0.149598143501699	LOC18775251
18774199	16.4072975915073	15.7486921982025	14.1539499051127	67.8755182941283	56.8396410025818	71.3189669967745	59.5521956394109	70.2061900690186	68.1604414848413	55.7995310180828	44.3553870367492	48.0294465833254	30.6906739581933	31.0997045463776	28.6175842695614	29.6580765321636	27.9106544403342	35.4568542469988	41.5505463217616	55.9341010914433	48.6452088957129	41.798412072005	46.0192438217047	42.9811762230846	38.2089214159615	44.7250038062005	40.4895808216201	35.4125840843569	36.1035324882099	32.9860901408371	43.1399652328316	35.5271567875922	33.4804308389876	35.7925011617343	33.9845538294898	29.9431195473069	36.8685159893783	35.7103120234901	34.7445580110225	27.0435027819683	25.0435838498865	26.5374143873769	14.544130292596	13.8220037847053	13.3062595989804	10.7728827005015	12.6341489242078	11.1001822478261	LOC18774199
18776338	13.6086737984966	6.40073759594029	10.7999453254882	26.134001819124	34.4087143849078	25.969441615437	40.0457441291091	34.8302676758479	44.1187012660743	40.5914905899792	45.7392439301072	53.2373719274028	29.2487299304583	29.4800860393616	26.4736607288082	26.3164183935942	31.3638305665569	53.6868411851962	35.2831643158639	32.3318561554605	35.3763218300567	40.0339229207559	57.236364610392	40.8893817542665	32.8819785037137	35.144250008749	21.1050097849678	24.5731684630856	26.0513150838425	27.5101590508327	41.669154365647	42.1902109149603	35.7433822787033	31.153453021697	32.2231640874788	36.3486336478597	17.0916135947597	22.8182143354374	19.318844227412	24.7267354766225	31.4729113976068	33.3280720181893	21.8478979361784	10.5183440628489	13.1915681368211	7.79992072149259	8.88789719157902	8.8593003855889	LOC18776338
18793850	20.1313201494201	20.6981347473384	20.2357	58.1025819614704	54.8135987935669	49.8515039229566	29.0708634177056	35.9837757549794	36.6755298031874	30.5501847211967	30.3301358856739	28.9228637068112	18.8346391016324	16.1714666773086	14.9529560051226	11.5951599854261	11.3590286302266	14.9037319291728	23.9307	32.3584080919687	30.1004399874725	22.3297924999483	21.1735127414339	23.3975480540711	14.7041598674896	15.377002223232	15.5831790701436	12.9902695738453	9.68000135102251	12.4889	23.8217821598023	20.2582267305074	22.0413245191305	17.3261958504048	18.950244846187	15.1781810163883	23.247172484782	23.2955496610711	22.8784579040029	29.7800261821713	26.966891564702	29.1115537614597	27.0632585278223	25.7543201269609	24.5373248583943	50.5474837317757	47.3021335678608	48.2157567518128	LOC18793850
18778148	30.1743258230268	30.9233628524782	26.9730269842892	205.778171940148	173.818570777193	199.263684955926	108.803602360508	159.85914326252	146.371888162656	105.164958478263	94.694536879255	94.6212651539559	56.9730132181697	52.5649111901931	60.0825866186882	70.0554050231127	63.1264851156982	74.1836774393416	127.669173909928	144.44628007463	147.472284118466	110.158757369401	104.637777826358	95.7623225494003	96.6268082290497	89.3875736666739	86.0010442524383	77.4887528053994	77.3203238552262	86.560901914377	105.485401905664	112.544883754409	95.0653251301096	110.336060683614	124.159	106.616370526708	131.639176966927	134.914415276442	117.099848343458	182.897314051434	199.825245513056	185.724303847405	214.926760394421	212.233978025333	186.909403628577	236.084159283659	235.176543212771	243.561611000918	LOC18778148
18772208	5.66204599173096	6.05663167499066	5.65213490518318	97.5113688147101	76.0772917263124	158.798865387504	31.8877352020537	47.7640822671245	50.2888682987041	25.0507961833094	19.124874944762	19.7183363920517	10.8128205022673	8.38406089496102	11.0077066673546	14.2337938764233	10.7389231933915	16.7974057331609	40.7021290074929	50.8809360299999	47.0681058405124	42.3732312626911	35.9190687522688	27.1489946636623	24.4075838451164	27.5318562802622	24.0201886646292	21.323239643688	20.4346853544221	24.0461076042529	35.090694621515	32.2532735439796	25.8641525949773	50.904025835843	47.4339112871461	42.0201511631753	58.2163533375351	51.2978415198539	42.3083311735344	68.9004799409352	77.3824185210032	69.5203744962163	112.699648164545	111.629499654425	84.5971278011027	109.063851663919	109.007339273443	108.611333791931	LOC18772208
18776494	2.60599435321385	2.41115923137209	1.97646389052542	8.84971688607892	10.3420511810282	2.88362017033459	17.1953882689705	10.4160085105731	12.100641937858	10.5310891465968	15.7383361834676	16.8371774042347	27.5254773915263	29.3762383468455	23.8623420914411	23.8542839581129	21.5946533310048	21.8473590806737	14.9656840750916	13.8841120578036	15.1176603251331	19.3512383020237	21.1057770440756	24.830076112143	26.9712040534446	26.2764766952345	30.1671476869096	21.4144283951446	27.7218083056423	16.5716278700725	18.9702007445166	15.537679151167	21.2819527378504	21.0100839519273	13.230091296679	17.7260247504069	22.8812253287391	19.0978742695505	22.333965153194	23.2241773937184	25.7250106428092	21.7690976617793	7.05730748695224	7.97162876874331	3.20120463292902	2.82737739488711	3.11950686746388	3.34146455331035	LOC18776494
18768579	2.48892267420818	1.2425883276077	1.99285150939859	32.9785267849865	37.1897749710695	7.02367879005429	75.5190417396069	44.9133001293556	58.2691188481723	51.6047153344126	77.2418979077474	70.2181643678055	83.8770326798913	96.4224042051663	98.4342759526711	73.0935795279782	82.5168630977756	66.3076579639187	49.8696228090169	52.0966390500892	43.2578340989987	68.204675477523	75.9441715418597	87.9963606272945	98.5261633603717	86.938454147593	87.7597178869516	80.6581	84.3233488590787	67.8054562611019	66.143233699984	70.3484531161729	88.2465963131562	60.4510376890179	51.6448600782261	70.9086220464687	52.1856261809766	61.1826178915206	67.5792970759993	49.9682769776182	47.7099414455426	61.5585137188645	30.1274859363089	34.804623325979	23.3085177903318	16.6053492677288	19.5915526958106	16.3007562325568	LOC18768579
18785448	224.859608367327	220.296757771699	247.274482416123	151.472426078911	154.716867565109	142.882881418345	182.950425646743	172.480760056465	181.915857987858	175.225428340469	169.313639700816	155.492435831565	159.253054069213	162.48293086145	137.905920184107	143.954993784031	143.023085986037	169.268071969125	176.242964129566	161.783659083442	186.87223657537	201.025493756656	231.085726277625	211.153907686583	178.188523765435	218.783137835651	180.243689088299	166.629229512601	177.987283077737	182.961935441515	191.894266699005	177.60679455186	197.382080053578	205.436340713537	247.01401392436	218.577800805646	186.277175066655	146.386305572023	142.379859272674	151.975044872367	165.686837096383	154.842203006884	100.318378179033	82.3515026509441	85.5711239105908	95.5128227300313	94.6407074156644	98.6872031133414	LOC18785448
18791640	0.0301324734199034	0.0304141556746757	0.0299171351288689	4.03748728739262	4.38905514346907	4.51890196691582	12.1857687652806	6.66337705682824	8.77564835187551	7.56067210727289	8.94267711334293	8.72597576348939	12.2205640507092	12.5052532803474	15.1970522426624	11.5761755940773	12.2864346973519	9.5775	5.51906491477545	4.03694630671686	4.31600734216652	7.08652784775018	6.8902663232188	9.11144806155031	11.2993266689181	11.6359833464175	12.1451849096306	9.46960677442096	10.0582199094854	6.68252666498128	4.55949689918307	3.76936641694959	7.66415542999896	9.7532023014589	5.29196161873182	7.15283635129825	5.14120922965704	5.62177523894054	6.64910882474589	2.07044736098931	2.51300244032551	3.08548644133521	1.40703884878847	2.26484655989357	0.518206414193583	0.655713554233381	0.542421140111075	0.593683341494366	LOC18791640
18791686	72.0805234938146	77.1982816279663	74.2168636169191	98.5290186456408	104.352933655644	80.3760738103794	102.665650261749	102.178820144069	103.266191410209	111.29534763249	108.702785998274	98.4048585512054	115.480435704993	129.579	125.442092073623	104.938350284857	108.082672235516	99.459050202397	93.4100563441993	87.1931096653422	95.8106797223031	95.8977949585626	92.8998020585707	110.600196647081	110.773450271942	111.373025894002	110.925212189877	112.501139197061	108.126355344176	100.992164335057	89.3763430336861	84.7727892004485	94.0062057106432	106.216605512644	94.2039305677048	105.68416116246	98.9177804580654	94.0717886765045	94.959697531264	73.0854995085139	73.8179165475897	75.5408491839671	61.7281248150616	60.4462227639995	55.2659571592663	49.2402469058612	47.2461592025406	46.0205213251746	LOC18791686
18775405	1.05933103792704	1.33654225167454	1.0141977689274	0.541594446918545	0.57007655130458	0	0.482523424463687	0.27505633654612	0.314249950079131	0.287663889102036	0.296032878789071	0.252532416379403	0.268179548221519	0.347947852990407	0.531117082436949	0.48031105853638	0.657890848924613	0.504160649982958	1.01660911445274	0.454878378343089	0.435104100753616	0.540507793897443	0.34681754232762	0.271883162850253	0.272390951544682	0.269717958624321	0.115000437047791	0.569919415215527	0.913189287302864	0.728689618416039	0.352610830525097	0.333581045875403	0.507679717597874	0.404818859597667	0.340225144338296	0.589651400883009	0.627853388581891	0.477194303463862	0.623295505378089	0.742736954846731	0.84407576674918	0.9379220730667	5.34762901290595	3.85767828622992	4.36859199651058	5.76303271149706	5.71664626866708	5.47342064023658	LOC18775405
18772777	78.1843036385597	68.9482957868298	74.0467272719346	94.8294729087674	86.2460566765457	46.2941461653339	55.3887156420532	64.4083645084132	65.9955640526894	44.5725172859539	42.2504945079855	48.9807857657529	45.5498050435072	42.6061429307344	49.1508879646554	42.0069904894139	44.4156810043345	42.4717415853306	89.3692549314497	102.57767317523	98.594911047303	67.9007189004725	69.9909668421084	59.4415468754366	56.9001601118746	54.6225856212191	58.3024265159648	58.0180757717543	57.9535369266929	63.0567063940208	69.6957404788393	68.9921440167837	66.794770694166	64.4002393144288	76.4324123889978	67.7746665493821	81.0931492402288	90.9836957166038	90.6364216703603	111.944054535245	112.944217361156	107.967039177865	130.162313949657	138.14336294537	125.508953097812	152.290524875913	150.544947591214	152.727533296557	LOC18772777
18793490	10.5706407557133	5.23501368917414	7.25829267984245	22.8538529852734	30.4335322485807	11.9714355034645	31.3419029040984	29.2680061436342	33.3359212449299	34.3027177738768	39.5890370800985	44.6882718754156	31.6124799945932	30.8913542749118	20.9570687919142	20.6124881855151	28.1380066111994	42.5660445637917	30.1214989951063	28.0544362422558	26.2864626917943	40.2787874474094	50.0102246834749	36.0434842589734	29.6363902690983	34.2756212510177	27.1463717041758	24.4780999280161	23.3801274659057	25.9864110962803	37.2631045120654	29.8336102606533	30.972347369597	28.6466537012247	30.4147562546704	35.8278899404262	16.6508149880834	21.6503007666494	19.1361977822899	21.5891564532179	24.8220217810425	28.6440927127638	14.0261875166288	8.74934246387121	7.70603944244411	3.47274470005272	5.82008297831697	5.39437714448462	LOC18793490
18785268	125.567788594801	123.728126558021	128.186159570715	35.9011211602469	28.1701974750315	7.25161018855878	1.73416766652469	2.22947365557964	2.6673071026875	3.16754406337988	3.84178604277201	9.55420692625711	1.19526059811969	0.35918877394529	1.80502232241874	0.421573692712917	0.915934874952547	1.50780064605232	10.9276275093377	9.46104315368803	14.2642556216268	2.0220437561627	2.72273480745481	2.34128812923365	1.70797439018445	1.19622447212878	0.970830450108517	0.613127001769749	0.531381426919382	0.840588193219887	2.1316741575605	2.9079105467385	1.22814939109289	0.817220945720192	0.697842079402087	1.12375546773917	3.34870800065867	3.02864358716627	2.56506185316116	4.48381325132177	6.34375870358012	5.94965956312736	16.7364244885431	11.1251716049363	9.4672245464686	9.64659069363405	12.4228563018661	11.4910337354256	LOC18785268
18783083	218.899785110483	282.23701840016	271.554890964829	162.25487305967	180.503418240311	154.43071076778	185.287055718482	176.788715289439	168.033890644819	185.494622719465	189.55698671432	175.685853740213	216.384243204295	240.995476697232	251.671277732264	231.665607891587	217.246459153641	182.909197108286	212.995271923429	165.733368015041	165.729695920022	162.606519404134	149.596583652154	195.022093249598	194.929506597833	186.27144320582	195.920132370367	197.295408788563	208.035748175366	189.869813699467	131.568385688606	137.247156468222	148.300372832072	177.790526245468	171.735161667445	197.895992409344	188.242909497275	145.220672997432	167.260906419122	117.990310011967	112.529549618201	110.009994956634	100.301598258677	98.4955958798663	116.165236000193	87.3921998186684	87.4484864940515	80.2195749553771	LOC18783083
18783834	15.2839795704718	14.6399584211164	13.680680078643	27.553090632508	20.9852126180598	23.4998097452527	14.8183109285456	21.2437942322207	18.6173014168179	15.4213094938071	13.5582374124197	14.727040098849	7.32547378667173	6.54468924550391	8.59719054220361	9.28705321657984	10.2844765473708	11.2032678314958	14.6750464529329	16.9199397358816	17.9319217808932	16.0793078888402	14.8473793123666	13.1294176921374	13.2710861846426	12.1499062185451	14.8798469134914	9.77570338931419	10.4174632528377	10.8352658441293	16.2616733729311	19.3229335869829	14.4204871498071	14.3170092994907	16.8413617799761	13.7373912926572	21.9266365751584	22.906233334894	19.5510017494904	29.5425740822799	32.7836	29.9582391708694	42.0556125867396	44.8753319391706	32.6277003403123	39.7572371316042	38.9073018808412	38.1913221509427	LOC18783834
18773891	14.0430926439218	11.8733353129971	14.1781321104179	19.6540557318271	21.353706414574	18.2664330181081	33.7469320025477	22.9164599556554	26.6426670703396	30.285611829075	33.1686527354861	31.2016201036783	37.5090364756932	39.2280148967537	39.8835809141412	32.1132161781685	34.2730859256031	33.0526453800148	24.8632223218641	21.9068458962041	23.3007589577425	28.8414952670879	31.6352714178843	35.1047672522578	40.1145810999117	38.6591084077002	40.3801379224309	37.572192100354	35.4744246143761	31.1726956408719	29.556263245347	30.2112524265539	37.1767951085387	32.5112826776506	28.5180801558877	32.7538356662153	26.577428234316	26.1281241156271	28.0797214114238	28.1722150239911	27.0874223042423	27.5997023521867	18.0680496339911	16.7472128867716	16.3768125901573	12.3335877341196	11.5204244541615	12.3403801904245	LOC18773891
18777306	199.851593979576	266.890855310031	227.220205919256	229.784516686334	218.976446746783	160.594907629518	340.915025483877	335.54833486346	292.602330223443	258.42996164775	188.426136274721	216.884455045953	297.598255255819	391.490456929992	294.946651715479	245.631413980199	245.050663659992	222.868666084844	162.285325632437	191.407651817856	195.632560852777	230.978027332599	207.474641853804	253.219555518318	165.994654179559	185.49368962518	184.144939949377	235.787335024475	257.091563197421	245.562644606725	171.964360671291	179.289994576572	191.881943847683	142.479637638658	166.710112687888	176.996461601229	167.636773169584	194.576865982844	189.31329685493	99.4895704025923	93.9391107014157	105.193581414022	72.3673514596694	75.6595775517109	65.875239707014	60.8456317878492	66.9757689343929	67.5588015187336	LOC18777306
18780441	12.6881526750273	13.1679795625748	12.0564326967082	13.8228699616953	14.8882409578395	13.0252207423599	24.9219447787169	18.3801635637421	20.2842224727224	23.5495394964498	27.0294338623471	27.9550080565859	36.9806114380831	36.8026757636822	37.6286847835874	38.4657619265743	40.1965323749817	37.8624842226436	21.9532923102246	20.7129000558739	22.1177515437954	28.2989062626062	29.2189185822241	32.8667279368378	32.8710548429204	35.6603097762426	35.6009932422885	36.0129772779739	33.0197922052162	29.8001507043931	29.5370543226405	29.3667173876635	33.0500326158604	31.9481160494753	26.0815591190282	30.1697994610516	30.3359831638616	28.433896690274	30.3482239713227	21.8249628502615	22.4060234247402	21.0226873307732	15.1300674246728	18.5579830052051	16.0657057456583	11.9083721958403	11.9613877905824	12.3894956123649	LOC18780441
18790843	25.2735715491773	25.0126390308879	25.2058187221028	46.2581770072846	44.4920347971681	53.4255831340015	34.4729174287224	41.9187477776569	37.1778403421106	36.0708848170593	37.5269051478064	38.0548269726755	35.7610816560909	32.6266970870896	33.6103203420895	40.8264560271599	40.7610540011899	42.1153764409541	40.976225279332	47.5970176858977	55.8185568013614	33.646282599319	38.4787383960996	29.5760912201122	33.782933580323	33.9466621913871	32.0192684962101	32.6731240351687	33.2376521928702	31.5277841235907	39.8439556698521	44.0168651350437	38.3656304789969	32.9218237458322	33.1127040645777	31.7538418358684	46.1395628981681	39.7874963640788	34.9960398874794	54.9295728705815	55.8348967567399	49.8271297219935	65.6091601819767	64.4670694468701	67.677632509306	75.6054437813023	70.8961726250319	73.2048913807439	LOC18790843
18770430	48.5577262271691	55.3973550976518	57.0690300047076	85.3545719495332	102.521727060706	50.0069787680711	136.377659633161	92.2531912942576	117.69388805622	102.932120685788	138.274785176788	134.414805304156	148.171182497695	163.924037975515	174.742792094421	159.58284334691	145.99365608293	136.17918169965	118.789267348829	111.554932648474	118.155819623663	138.637809210607	145.402145058334	159.461038789111	203.97937479679	181.610749588173	195.988143005406	140.010277254974	150.169542038301	118.212936041618	120.972369261997	114.762719640536	137.446508454702	117.858281917907	89.9879884004964	104.005170208473	82.9496912050873	110.488888564138	107.35136822388	98.706189482845	104.937274622208	107.883165043739	70.3347289990875	53.9596523335557	53.2052499809492	32.082352462151	39.3089484119044	31.9003409389079	LOC18770430
18789608	62.4793713560341	56.2329732185583	56.1123062116815	158.89345362924	156.319006537326	188.739176024259	72.208654930938	85.9969446383238	81.5839666205839	78.3360542356907	81.486365725087	86.0746434389806	62.4208368964668	56.6527500126403	61.6266391229279	56.0671003476323	63.1370633399085	68.0887988897361	157.516316560986	160.387423866657	192.797996536963	99.128485182296	101.071276412418	85.5959175220529	87.274104067501	86.8754396240737	90.1415549423986	88.0716110703067	86.640770119677	93.1185180368545	127.391355872969	130.208524162277	120.703052286825	100.118842985915	106.524220000823	89.6659593021317	152.280513953643	138.579206603833	130.119924185577	185.156165846957	200.415734099048	178.219091795765	245.114021167819	272.670041642214	222.635823624484	202.872130442497	213.464531314674	213.932156675738	LOC18789608
18772269	89.8547518043624	83.8230250971274	88.189336266315	77.3524326702032	79.0509259791696	61.3044787217512	84.8856884929125	92.1676310444972	65.1398459351933	122.616828730648	111.782759720563	127.794844999713	75.599839462551	65.1828202611907	54.5080598402872	44.806255050111	53.6705569608598	79.9407599993493	84.4597977438019	85.0879104721512	76.9762004156255	82.5235345572712	88.9494175513605	74.996582226103	73.4028110110672	66.059323485232	60.4324181244382	60.8808817072881	59.7865490744061	66.3183940716239	111.210091816017	98.8407465749398	102.35326491952	66.9755399331107	72.180863522558	62.3730121150768	85.9557703736834	92.8129454065024	90.0799047078568	59.1704910543685	69.1211131485288	64.9797	67.5266668393159	39.6339152370911	49.393538013826	32.3175230675303	30.9610044992051	31.1824907668613	LOC18772269
18788690	0.0682213209451453	0.0137718125335647	0.0677337850412808	3.75017803355367	3.51793526272041	3.94624446804408	6.36616850473856	4.18280269625692	5.87908556793315	4.93820090257342	6.48197411930796	6.1229634756121	8.55253220018598	8.48589968079008	8.1583212081644	7.47107121383795	7.01971676928758	5.73748060545234	3.69624986872329	3.40595529060055	3.32378456293428	4.76828475020931	4.09974662507619	5.62670624988043	6.58178866891843	6.35508165118074	7.1003491541168	6.22280832880002	5.8316308697197	4.62521264356805	3.69530363579322	3.90985976756397	5.50936538363838	5.8543888346626	3.56550367721078	5.02188556351258	5.94379749230774	3.15510007913439	4.75457751359434	1.14193899843239	1.88443839217698	1.95599173684865	0.79209547807411	1.11299303779852	0.335212405053458	0.197942130219727	0.312598792066629	0.291867509976053	LOC18788690
[truncated: 13,903 more rows]
[truncated: 8 more columns]
