# Supplementary material for: Transcriptome analysis of substrate temperature effects on adventitious root formation in peach rootstocks
Source: PeerJ. 2025 Sep 5;13:e20015. doi: 10.7717/peerj.20015 (PMC12422280; doi:10.7717/peerj.20015)
Supplement: Supplemental Information 1 [file peerj-13-20015-s001.zip › Figure 3c.xls]

## Sheet: Figure 3c
Figure 3c Venn diagram of the number of DEGs between the four comparisons (CT1 vs CT0, CT4 vs CT1, CT9 vs CT6, and CT14 vs CT11).
CT1 vs CT0	CT4 vs CT1	CT9 vs CT6	CT14 vs CT11
gene_id	gene_id	gene_id	gene_id					compare	all	up	down	threshold
18769018	18783913	18789866	18785670					CT1 vs CT0	4141	2629	1512	DESeq2 padj<=0.05 |log2FoldChange|>=1.0
18783479	18791190	18783977	18787059					CT4 vs CT1	3387	1678	1709	DESeq2 padj<=0.05 |log2FoldChange|>=1.0
18781284	18783479	18784135	18784666					CT9 vs CT6	2744	1635	1109	DESeq2 padj<=0.05 |log2FoldChange|>=1.0
18790559	18776499	18784666	18767634					CT14 vs CT11	3386	1645	1741	DESeq2 padj<=0.05 |log2FoldChange|>=1.0
18776365	novel.489	18772660	18775907
18793632	18792321	18772948	18789225
18776204	18776204	18778823	18790195
18788559	18778161	18783595	18785692
18775728	18769018	18784501	18790051
18779733	18788230	18781916	18783528
18777099	18788895	18775279	18787438
18774558	18793807	18784340	18775728
18793956	18772207	18788511	18772650
18782547	18766820	18766910	18771041
18789641	18766570	18766514	18774793
18778639	18772600	18774233	18786643
18778176	18788493	18782260	18786708
18777846	18769134	18789471	18793002
18769540	18769540	18768114	18769332
18791190	18776689	18789589	18774269
18772066	18782476	novel.507	18788895
18791765	18780630	18766898	18769951
18793735	18787004	18792177	18793891
18793059	18779733	109946707	18768702
18773737	18775703	18781906	18775599
18778161	18789479	18783913	18768037
109948297	18780441	18771128	18781939
18793345	18770301	18779811	18787621
18784398	18789170	18791329	18789997
18768702	18773195	18771289	18788511
18788434	18785315	18766570	18776627
18792675	18777051	18777548	18789866
18768088	18792096	18790420	18773712
18785351	18768702	18781655	18784622
18767673	18770183	18787524	18776343
18775777	18769426	18786755	18791516
18778148	18777156	18776365	18780697
18793987	18774843	18793306	novel.489
18766688	18788884	18792212	18785550
18776038	18768375	18791190	18786228
18784825	18788878	18789784	18778985
18768308	18774193	18782792	18772948
18778634	18776627	18768573	109950660
18774349	18777846	109949180	18772989
18789951	18793319	18769960	18790292
18779196	18778148	18788559	18767792
18779112	18766151	18788373	18773813
18789616	109950471	18774377	18772510
18767467	18775777	18781299	18778373
18773697	18777396	18769134	18782008
18778613	18768573	18776627	18784869
18782145	18792160	18767585	18787509
18789801	18766244	18778549	18777768
18790242	18775782	18784623	18788518
18793644	18790128	18789485	18778176
18785402	18790091	18769540	18777071
18768030	18772669	18767346	18772625
109950471	18776707	18784626	18777611
18772254	18787621	18771631	18776711
18782474	18775279	18788884	18767504
18781293	18781916	18777156	18774337
18771540	18778716	18782987	18772279
18768375	18791524	18779184	18793886
18770301	18775172	18786520	18766581
18790299	18773540	18766148	18772584
18766151	18793279	18780630	18785391
18788956	18790299	109949353	18770510
18778530	18788268	18770251	18774142
109950420	18778530	18769697	18770262
18792397	18781580	18784736	18779782
18791412	18772518	18774023	18778207
18774377	18776368	18777926	18767382
18777207	18776213	18768953	18787382
18772021	18772797	18775777	18768656
18778491	18784623	18786524	18777605
18793531	18771189	18771598	18788307
18772669	18776644	18771665	18786695
18776974	18767467	18779326	18774098
18772797	18789111	18766820	18771981
18788187	18772486	18793807	18789017
18779428	18792938	18787335	18771632
18784382	18789471	18784388	18790563
18790120	18792134	18785082	18786761
18778444	18767541	18778716	18773538
18791404	18793263	18777774	18783162
18787640	18785083	18766147	18767636
18773146	18788610	18791524	18768197
18789763	18771970	18772284	18789067
18788268	18771665	18770366	18789199
109949294	18768030	18776490	18775260
18769570	18782547	18776649	18790238
18789006	18789485	18789761	18770894
18778940	18789019	18768004	18771343
18779184	18769176	18785733	18786213
18789170	18768638	18784423	18790124
18786829	18788502	18767281	18793083
18767346	18779582	18778195	18791617
18789982	18790912	18776271	18778823
18777220	18792644	18778686	18793319
18775782	18785391	18786023	18772113
18789111	18789593	18769963	18777051
18772207	18773580	18788990	18793822
18793319	18790314	18775359	18790912
18789909	18771406	18776204	18779477
18767781	18792675	18774550	109948576
18777152	18791263	18783516	18778233
18792054	18790582	18787059	18771062
18768529	18776309	18788410	18774377
18768297	18772974	18774218	18794044
18766507	18772834	18793632	18790242
18768150	18781939	18775515	18767387
18771971	18784501	18789170	18778479
18792372	18767602	18778507	18788878
18777625	18789763	18789656	18787350
18791980	18781433	18787350	18775030
18766686	18779039	18793895	18790844
18777320	18789062	18776506	18788841
18782123	18793306	18767792	18788287
18789182	18784754	18789146	18767485
18778295	18784423	18781381	18789608
18783202	18789993	18767741	18781537
18767420	18772948	18777257	18786204
18778509	18766893	18784769	18779699
18774845	18776272	18779393	18779649
18787125	18784056	18781813	18782742
18792096	18774552	18769237	18784743
18782003	18793886	18791027	18767339
18788532	18770571	18784382	18787178
18775265	18769604	18769426	18791190
18793920	18767193	109950300	18783970
18773168	18784769	18789357	18778660
18791573	18791411	18778282	18778061
18792866	18789608	18791404	18788945
18776139	18772652	18787621	18775175
18792399	18788050	18792449	18770667
18790217	18793474	18774552	18792583
18789062	18768002	18788968	18772857
18770520	18792289	18791588	18786829
18777298	18791249	18774272	18780357
18789146	18784506	novel.56	18775589
18778949	18774558	18789591	18769341
18788734	109949941	18782745	18792372
18790621	18767597	18769119	18776359
18785330	18768026	18771453	18766576
18788375	18782520	18788957	18780651
18791429	18791588	18773443	18776663
18787602	18774612	18773038	18790535
18785255	18778789	18770301	18792996
18769951	18784340	18766489	18789857
18791798	18788154	novel.487	18793253
18778079	18786993	18777472	18784579
18781949	18776490	18791774	18776473
18792831	18771449	18782815	18776596
18782080	18778195	18777360	18790843
18773002	18792177	18777055	18769190
18788919	18793850	18769604	18778974
18770183	18788516	18793658	18773046
18777058	18785428	18772207	18777785
18787206	18789641	18769543	18785268
18792180	18780299	18792773	18775166
109946519	18766817	18775666	18781401
18788493	18776365	18766869	18766282
18784874	18784995	18769301	18770457
18789659	18790370	18770266	18769241
109946293	18787220	18778330	18778939
18768804	18770963	18772715	18774199
18781368	18784386	18767541	18792812
18774692	18785082	18768700	18775067
18787223	18779112	novel.464	18788358
18788068	18769341	18777768	18774977
18771943	18790251	18772518	18785104
18790596	18776700	18780299	18772621
18780251	18788737	18793316	109950300
18779841	18787699	18772142	18772623
18779285	18781906	18787374	18787190
18766455	18790312	18776421	18766893
18775047	18774267	109949030	18776085
18778487	18766147	18786991	18779046
18775103	18776506	18767463	109946552
18779086	18793987	18766151	18786976
18793101	18768412	18790085	18784393
18789027	18777013	18774302	18785066
18781403	18793098	18784418	18777396
18787004	18786006	18785428	18769777
18784368	18783595	18789734	18791401
18791422	18772378	18769131	18769342
18783307	18767480	18780135	18787368
18788667	18772729	18790945	18771815
18770941	18772208	18791824	18768580
18773652	18773528	18784217	18792702
18786183	18772877	18785775	18791614
18788738	18772722	18778652	18790533
18774199	18777472	18776499	18789196
18769333	18775706	18785083	18785448
18767775	18782958	18785028	18779019
18793939	18793057	18793557	18792160
18778716	18766898	18774523	18788747
18783906	18774314	18777008	18793098
18778791	18785775	18768185	18790737
18774094	18773443	18772378	18775133
18776118	18776421	18788230	18779889
18791427	18775359	18790582	18783760
18776589	18788381	18783719	18789508
18769414	18781866	18788173	18768150
18789011	18784449	18770960	18779966
18791154	18777047	18772818	109949941
18788502	18789589	18783387	18783279
18775166	18769131	18773097	18777356
18767602	18775107	18793848	18779016
18788330	18767368	18769939	18791820
18768903	18777043	18776707	18770013
18772208	18774340	18785268	18788401
18772518	18781980	18773710	109950003
18779065	18778593	18793098	18772465
18769237	18766896	18791555	18773215
18771364	18779355	18772974	18768242
18783530	18773846	18793349	18771153
18793355	18789866	18782842	109947722
18778326	18790383	18789027	18783373
18770307	novel.487	18769341	18773357
18767318	18790123	18784453	18792657
18785995	18788515	novel.367	18789112
18767163	18784809	18784256	18776813
18784447	18788923	18783973	18784979
18788724	18785845	18783228	18783392
18789112	18792445	18772001	18772284
18775101	18787125	18771060	109946432
18772665	18775047	18766580	18775405
18769367	18781403	18773168	18778487
18774552	18772763	18781509	18777306
18793428	18782815	18769066	18788502
18770963	18767151	18775757	18775022
18768970	18785071	18774340	18779493
18791760	18773046	18772462	18789178
18767483	18792234	18772536	18781475
18785032	109947416	18767958	18787716
18771189	18772408	18793057	18788968
18775399	18787706	18777051	18780753
18792923	18775556	18773006	18771874
18784460	109949837	18787146	18780486
18790292	18791573	18767223	18780418
18791226	18775326	18779428	18785114
18771087	18787059	18771449	18792264
18770210	18789695	18776092	18788271
18776415	18787316	18772936	18792306
18776499	18786856	18767151	18784599
18789892	18785255	109949837	109946810
18775431	18781369	18778509	18788493
18784418	18772511	18789162	18775159
18782284	18778974	18781980	18772949
18777768	18771454	18768375	18776913
18784876	18782996	18770571	18791817
18778795	18772008	109947954	18789479
18788257	18789515	18770584	18780643
18772177	novel.507	18774343	18772029
18776773	18780140	18776343	18781238
18792197	18790290	18767772	18792736
18776768	18776773	18791756	18786039
18793088	18768309	18784596	18783959
18793718	18783734	18793411	18790817
18783265	18775915	18770200	18780437
18783811	18768595	18777611	109949804
18772409	109950003	18767664	18767420
18782864	18788262	109948881	18781610
18766210	18788330	18766970	18779677
18766791	18792815	18778075	18790813
18782084	18791345	novel.484	18779086
18790020	18792200	18783087	18766180
18772932	18770805	18768702	18789011
18790312	18792344	18767127	18786134
18768213	18775490	18789064	18789828
18790912	18783624	18778881	18790075
18771390	18767673	18776961	18767321
18784579	18779749	18776509	18776275
18791776	18774914	18790477	18790781
18788943	18788747	18793735	18788035
18784217	18792372	18779782	18773927
18789212	18768449	18768970	18780636
18778998	18768134	18784207	18772518
18775537	18793920	18781898	18776352
18785269	18784160	18787857	18777886
18785934	18792564	18772646	18778219
18775689	18789027	18779168	18771439
18766400	18778358	18793491	109946822
18784622	18780212	18790383	18788114
18772546	18767741	18772667	18766656
18792656	18781381	18778995	18778838
18788568	18784626	18777178	18782651
18793867	18784388	18779075	18791638
18768293	18779086	18789349	9978689
18767106	18785025	18774379	18787578
18771824	18790621	18776689	18775415
18785901	18791824	18790018	18788947
18766182	18781807	18791488	18789170
18793044	18792343	18767143	18768998
18783151	18784725	18787343	18789323
18790132	18772621	18792675	18772845
18793279	18772328	18784160	18790070
18790096	18791885	18788034	18784596
18780896	18767781	18793847	18788353
18789392	18766542	18775034	18792134
18778474	18789262	18786228	18770988
18777785	18791640	18778041	18779462
18786685	18789357	18772722	18788957
18792901	18773611	18785845	18771592
18772615	18786093	18788822	18768016
109948539	18789407	18776700	18776040
18788631	109950185	18779188	18787604
109947918	18782355	18781817	109947874
18769204	18792206	18784995	18770821
18773611	18768185	18788001	18772157
18776914	18787223	18783821	18790477
18787086	18792045	18773462	18791306
18774292	18767346	18774195	18766467
18792313	18794044	18778998	18790205
18766570	18771598	18779112	18789111
18782932	18793122	18783590	18778343
18789608	18776751	18786213	18785082
18786039	18779782	18774121	18790043
18780468	18777055	18772557	18783775
18781883	18773462	18789640	18780480
18780066	18775515	18789644	18776175
18776473	18773667	109946519	18789064
18789428	18782264	18777013	18774415
18783606	18768860	18768409	18775462
18785845	18776139	18791409	18782045
18785753	18771354	18791154	18772222
18784662	18790465	18767804	18783694
18792289	18782080	18784506	18792293
18767349	18777114	18779699	18792321
18766434	18778995	18790919	18785273
18785847	18778474	18776751	18774330
18780792	18783786	18770752	18777210
18767513	18785178	18767192	18791583
18774729	18766910	18773215	18784172
18782848	18774962	18777625	18776521
18771139	18784256	18792359	18793735
18784381	18788313	18777354	18786219
18778389	18773215	18768989	18790362
18777352	18779326	18772228	18790299
18788029	18789146	18776213	18782569
18792145	18780240	18788956	18772001
18783551	18791537	18777511	18791409
18789798	18773231	18789373	18773905
18776120	18785964	18781368	18773534
18787438	18768331	18766743	18788943
18779226	18768088	18785891	18784722
18767074	18771463	18789262	18786957
18767368	18770200	18783906	18773390
18781866	18788447	18778795	18790958
18784769	109947078	18786472	18782611
18779458	18788237	18779749	18770814
18782612	18791339	18772659	18789956
18787456	18778389	18774558	18770180
109948943	18785398	18771933	18784160
18767432	18778917	18776068	18788625
18772427	18784896	18783626	18793589
109949301	novel.121	18771970	18776853
18789593	18780397	18771793	18790128
18768638	18790468	18776595	18788648
18771997	18782840	18791864	18787398
18768902	18788511	18776384	109946481
18793850	18791300	18782869	18786746
18786880	18770484	18792246	18778992
18781867	18792657	18771868	18788698
18792550	18771133	18767362	18779918
18776506	18782253	18783409	18777938
18775126	18792665	18777846	18788484
18787556	18786648	18776437	18793335
18792529	18790213	18790356	18776013
18766694	18769103	18774977	18775473
18790308	18777611	18790181	18783311
18772486	18791902	18766581	18771122
18784506	18788316	18767707	18771482
18773542	18788559	18793330	18766869
18777051	18773155	18780240	18780444
18790877	18779736	18790825	18774495
18793457	18783977	18776038	18771406
18793098	18780657	18790292	18770156
18782314	18783834	18782958	18793101
18787437	18768538	18785315	18778567
109950534	18781364	18769619	18772646
18769768	18781041	18783479	18790148
18787813	18784464	18783824	18788919
18766581	18787335	109948333	18781286
18788690	18790918	18791848	18778330
18784423	18793176	18788516	18776099
18777012	9978734	18777099	18774996
18789789	18781817	18778274	18789844
18767127	18766578	18784829	18774340
18780397	18780923	18769861	18791901
18785337	18794028	18788738	18786023
18774639	18770318	18793474	18767970
18783681	18772066	18789196	18793889
18792691	18776092	18770963	18783223
18776707	18781550	109950723	109950583
18770622	109949301	18772634	18785235
18788628	18766514	18776102	18791194
18779811	18784381	18766360	18772057
18784916	18782159	18791411	18774928
18776928	18781808	18782316	18783057
18777548	18784418	18789040	18767441
18767253	18773193	18776862	18793859
18779097	18792808	18781190	18790906
18780390	18776248	18788806	18780653
18780486	18783141	18789344	18770717
18776272	18773737	18791020	18777275
18771665	18774820	18787703	18777652
18770729	18778079	18788878	18776881
18789471	18783170	18790205	18787730
18788572	18785934	18766893	18788831
18769883	18771664	18776881	18777135
18776483	18789784	18781274	18780321
18788797	18771220	18776275	18779184
18771823	18767223	18782476	18793798
18774267	18788435	18789846	18783834
18772430	109950464	18768227	18781688
18786753	18770065	18773090	18785009
18782996	18788956	18775556	18793353
18778677	18785339	18788313	18771868
18777433	18766046	18768153	18768708
18768016	18778823	18782080	18788926
18771368	18774377	109946293	18784368
18786273	109950682	18767311	18780642
18773460	18768033	18783124	18785149
18771377	18778549	18774833	18778273
18790978	18766360	18790213	18770183
18776490	18790909	18770390	18781499
18783888	18770951	18768134	109947499
18787085	18792444	18768429	18766747
18790018	18789573	18773046	18771649
18782840	18780468	109950420	109947706
18769707	18771793	18770249	18781369
18791444	18787452	18787223	18777180
18792808	18775022	18781168	18776563
18768114	18782247	18769654	18780743
18780435	18770162	18770065	18776309
18782479	18783935	18788906	18785140
18775077	18773289	18782088	18790290
18788452	18788098	18774314	18777219
18783058	18778176	18792096	18772122
18772041	18786962	18788493	18773599
18771361	18789097	18775031	18784285
18767121	18777785	18767780	18767622
18789810	18785873	18777019	18770131
109948830	109950420	18770148	18778468
18778416	18773442	18792334	18774862
18791640	18793316	18779677	18769482
18766898	18789531	18792937	18778346
18789427	18785267	18779670	18773686
18786040	18790120	18780650	18779129
18778091	18774550	18791361	18778983
18778988	18773874	18785430	18772008
18781433	18782966	18771062	18781515
18787098	18771868	18792242	18789784
18789926	18769066	18781762	18776945
18777006	18781268	18775047	18791504
18779039	18787998	18767544	18791821
18790624	18786788	18788408	18779417
18773570	18769543	18771977	18773700
18776291	18782015	18788594	109950596
18780680	18767127	109946839	18793792
18772668	18769090	18783564	18774612
18782466	18773637	18778134	18793522
18785870	18769119	18767070	18772310
18787620	18767664	18780282	18778012
18793814	18792015	18790092	18781039
18786798	18767544	18777043	18774849
18787449	18791121	18787730	18769554
18774142	18774199	18772857	18790196
18792186	18792092	18788895	18766064
18780874	18788797	18767368	18767418
18787190	18772065	18778568	18773520
18781199	18781172	18767531	18780584
18772959	18766338	18773846	18785228
18793589	18767849	18781078	18785178
18774843	18776300	18780212	109949089
18778974	18786980	18790493	18785188
18777189	18780486	18792234	109947901
18788789	18780214	18782310	18789264
18776248	18768913	18781974	18787652
18767443	18779811	18779132	18769568
18784869	18785733	18783620	18790763
18768449	18776518	18784869	18789349
18782333	novel.45	18778917	18783342
18788338	18767531	18784210	109947208
18772277	18788690	18791194	18793652
18773396	18789071	18784512	18784684
18776300	18766581	18792343	109949030
18784478	18788481	18788353	18767515
18792630	18791117	18781117	18767179
18790144	18784408	18774698	18786820
18780511	18793228	18784375	18773611
18781475	109950421	18776040	18789344
18777331	18772634	18775166	18772185
18793000	109948848	18789763	novel.94
18782938	18774218	18773116	18767080
18784596	18790722	18775706	18775783
18767135	18775115	18789479	18776773
18793781	18767390	18769690	18774218
18782443	18786209	18769666	18766765
18777242	109948539	18768033	18780160
18766119	18783503	18783935	18784057
18771555	18782832	18775080	18770505
18784743	18771433	109946881	18772752
18771212	18784998	18782247	18789940
18793335	18769690	18792289	109949797
18777944	18776291	109949301	18790223
18774815	9978702	18783037	18783619
18772505	18772818	18784380	18766541
18774719	18774247	109949028	18767313
18782958	18772936	18770210	18789096
18789300	18793668	18775022	18784341
18791791	18782987	18790536	18770445
18776437	18767143	18775799	18791393
18769341	18776384	18772729	18775452
18789663	18778984	18792938	18790471
18784188	18778881	18783649	18784893
novel.512	18766112	novel.489	18778837
novel.45	18783373	18767513	18778675
18776470	18789699	18768379	18791260
18772621	18781190	18788931	18790200
18784923	18792941	18768141	18766444
18774982	18774528	18783503	18793511
18773388	18793557	18768544	18775033
18792663	18775364	18790370	18789019
18783901	18788474	18786050	109947207
18784623	18790424	18789062	18787117
18771320	18782474	18782320	18770067
18787706	18791429	18782264	18793817
18779060	18780586	18789041	18786685
18784998	109946796	18785657	18771354
18785581	18766747	18770387	18766004
18778995	18787179	18773540	18785430
18780065	18780376	18775361	18792113
18776279	18792390	18772567	18783503
18766606	18782807	109949020	18778716
18785204	18782337	18774177	18770708
18774023	18784447	18767781	18777943
18782213	18792903	18774516	18786926
18782830	18786520	18778565	18767474
18780807	18771211	18789422	18772802
18772055	18784199	18768947	18789656
18776219	18782466	18788706	18784447
18778012	109948626	18782933	18769122
18792092	18775757	109948957	18770094
18789866	18773090	18780686	18779064
18783228	18769642	18772245	18784512
18770065	18785079	18767272	18784837
18772706	18783184	109950471	109946468
18768309	18776951	18790216	18779868
18774004	18775868	18774541	18775229
18791425	18778344	18792419	18789012
18785239	18768544	18791249	18780496
18788243	109950454	18788750	18791404
109949941	18767192	18784236	18777409
18780098	109949353	18773095	18783777
18786771	18786341	18769945	18786006
18772056	18793781	109948331	18781216
18767296	18784654	18776656	18782286
18792971	18768093	18782003	9978759
109949826	18770667	18789586	18781505
18782019	18774202	18786210	18776852
18769288	9978700	18784828	18772958
18770835	18767616	109946285	18774379
18773528	18780642	18772555	18775377
18772877	18785121	18779458	18789761
18789505	109948408	18768371	18772668
18766869	18773641	18777036	18769421
18771122	18785028	18772877	18774039
18774202	18792631	18790299	18768437
18775189	18790963	18767480	18785233
18774758	18784476	18793195	18791088
18780575	18793320	18784396	18785330
18778985	18788464	18777374	18771792
18766910	18793861	18784393	109947216
18780101	18773714	109949853	18790040
18766572	18768903	109947818	18787378
18781615	18771222	18768030	18776700
18776700	18772646	18785018	18775125
18781994	18767237	18785239	18771845
18792694	18775528	18771039	18792855
18776302	18774337	18770162	18774342
18787641	18776584	18770318	18774843
18777057	18793292	18779747	18791514
18778253	18771342	18790291	18777055
18779582	18790165	18781357	18777134
18786748	18790161	109949826	18778065
18791971	18769963	18788923	18774970
18770656	18770813	18770460	18788516
18782120	18774131	18772391	18769331
18769956	18770309	18779224	18789232
18786228	18776038	18772208	18781140
18788037	18772555	18785952	18778699
18790679	18783976	18783542	18775777
18774340	18789591	18774594	18767773
18791614	9978761	18788502	18793532
18771899	18783492	18789531	18788671
18793298	18766414	18790228	18775214
18791263	109946778	18773289	18789426
18780446	18791654	18777949	109950243
18775757	18793824	18788610	18780397
18773931	18776118	18781939	18769043
18793859	18791156	18787220	18785521
18771504	109946797	18772585	18792212
18793474	18781299	18785964	18775824
18777731	9978696	18783675	18768858
18772408	18788279	18770399	18777846
18772555	18770752	18769241	18766364
18776363	18771166	18776644	18778389
18769795	18770645	18793059	18786566
18789171	18767707	18781401	18776278
18794028	18769939	18775462	18784866
18767264	18769991	18776019	18771615
18793252	18792449	18790070	9978699
18793940	18770467	18789688	18766244
18768522	18774588	18790123	18776415
18780443	18786327	18788447	18770673
18770576	18767288	18772310	18768950
18779259	18767483	18784358	18790403
18772845	18789834	18784654	18781341
18791260	9978737	18778530	18768900
109950659	18775139	18786276	18785389
18779028	18783649	18791345	18782471
18766560	18776120	18791651	18769164
18766541	18767420	18777887	18772409
18792907	18780098	18781808	18770162
109949857	18783350	18790813	18791053
18790068	18782260	18788055	18774032
18783097	18766909	18781756	18779698
18774957	18774382	18767601	18785658
18791172	18774142	109950247	18793623
18778095	18774216	18788093	18784330
18786200	18772546	novel.231	18784895
18777904	18774822	18790516	18775761
18771123	18772462	18783352	18772422
18784497	18777779	18778358	18790353
18769066	18790244	18793985	18776631
18772459	18780773	18776435	18792343
18770337	18784895	18777904	18776618
18786838	18776961	18788873	18777132
18790536	18767253	18781679	18770090
18789640	18791638	18766324	18782948
18775139	18790130	18772897	18781429
18775535	18771562	18780346	18786798
18783387	18766180	18792344	18785967
18772704	18776881	18767602	18788609
18782247	18785441	18789510	18778508
18780924	18768995	18780239	18772439
18768573	109948161	18768710	novel.483
18780434	18788724	18776951	18782612
18786980	18789295	18778350	9978720
18772650	18780101	109950003	18786955
18787730	18777938	18793229	18770786
18785209	18788410	18768754	18790178
18788515	18786755	18784386	109947652
18768860	18775133	18778650	18773463
18780906	18770421	18768002	18772791
18775360	18776891	18777219	18772208
18782448	18772596	18777047	18766024
18772984	18781615	18769490	18776060
18769939	18767201	18793886	18790612
18766157	18778324	18792160	109949130
18768027	18766358	novel.140	18769922
18789315	18771305	18769333	18776220
18770887	18769697	18782076	18769815
18785365	18788943	18787998	18792734
18771236	18766797	18786605	109949020
18779227	18766822	18792146	18776476
18792542	18792274	18785391	18778643
18780215	18793059	109947208	18775269
18791713	18781826	18776411	18769926
18787075	18789844	18785550	18768375
18775913	18781428	18789338	109950176
18773097	18775681	18766754	18787773
18770760	18782333	novel.563	18782874
18773195	18784546	18792041	18785640
18788684	18787664	18779787	18774421
18793275	18777543	18770931	18791390
18783760	18793865	18783342	18792789
18782337	18792419	18777400	18793548
18771548	109946240	18792933	18770887
18793886	18771058	18767680	18768448
18773345	18775125	18772195	18789273
18779868	18788968	18772652	18777874
18775706	18768293	18786260	18771584
18791316	18772580	18782174	18789780
18767737	18766686	18784394	18789703
18773046	18789946	18782520	18789377
18772869	18787602	18774216	18769804
109949509	18778012	18786761	18780212
18771970	18788176	18791073	18772449
18768400	18783342	18789019	novel.31
18793210	18770437	18785398	18780431
18789050	18776595	18782386	109950124
18778110	18788532	novel.46	18790769
18769521	18779132	18792984	18778686
18771029	18769171	18778496	18780236
18773217	18766754	18770183	18790746
18784274	18793589	18774675	18791076
18784160	18772245	18785599	18784216
18791082	109948576	18779900	18775556
18785063	18781762	18784943	18774195
18778572	18774298	18793850	18787180
18788316	18790922	18784122	18774207
18777607	18769669	novel.498	18792015
18789350	18789372	18792980	18777807
18793783	18770584	18768037	18781428
18789818	18781156	18789915	18772763
18778845	18792761	18777755	18785891
18771075	18788612	18776220	9978697
18772564	18787588	18767467	18775686
18768776	18783250	18793501	18770115
18772245	18778634	18788268	18766910
18771133	18769641	18771320	18767300
18771910	18786753	18771961	18783890
18788753	18769099	18781782	18775782
109950595	18782651	18773579	9978718
18774987	18779846	18785873	18774408
18785140	18778061	18772721	18777725
18772574	18777774	18771553	18793168
18788345	18777755	18783156	18780366
18786386	18768953	18791700	18780758
18782544	18785967	18776581	18774396
18780239	18777935	18789555	18780537
novel.54	18785170	18789256	18772390
18767634	18767186	18792175	18771397
18767480	18783902	18790290	18778071
18787324	18783626	18775724	109950749
109948408	9978736	109947831	109948843
18775811	18768840	18780973	18785413
18783373	18769707	18777635	18785323
18776760	18775794	18768913	18792118
18778604	18784148	18784977	18785179
18777739	18776974	18790312	18791156
18769846	18791809	18780273	18767775
18788296	18783929	18781160	18773524
18781398	18771596	18782569	18793531
18777009	18775690	18772945	18784239
18779696	18772536	18769510	18788466
18779537	109946552	18766708	109949929
18783311	18791124	18769884	novel.46
18769751	18772491	18785030	18772999
18768007	18792936	18785323	18776282
18774298	18776558	18780680	18791166
18780882	18790804	18793839	9978702
18782349	18788401	18788236	18791063
18792938	18769529	18787205	18777861
18791900	18782582	18772345	18781156
18776213	18780175	18770806	18791906
18774947	18784453	18793302	18789173
18783959	18793939	18767339	109948847
18776049	18774023	18790027	18782266
18792292	novel.231	18774036	18775655
18791653	18775988	18775465	109946868
18778129	18783912	18786300	18783513
18782271	18772989	18775107	109950033
18793780	18767792	18769330	18783052
18786418	18775280	18769018	109947793
18793473	18777198	18781196	18774665
109950682	18779511	18790500	18783779
18787733	18793456	18785722	18783410
18774015	18772465	18778349	18793455
18783902	9978698	18766579	18781188
18780866	109946533	109950745	18782547
18787350	18766004	18781459	18789486
18769131	109948158	18778815	18793759
18769027	18782084	18766496	18789423
18781084	18774756	18767673	18776267
18788208	18779168	18789244	18775301
18772286	18779670	18782015	18779091
18789349	18783387	18786341	18768293
18789019	18777723	109946552	18777187
18772287	18769477	18782833	18766210
18792793	9978763	18776642	18775243
18774054	18791404	18770711	18778669
18780642	18784267	18783178	18788037
18766893	18788179	18787140	18777432
novel.563	18774594	18790651	18773528
18772111	18792469	novel.292	18766277
18788497	18789268	18774970	18771276
18772304	18777188	18781466	18769099
18776515	18774818	18782045	18769805
18782620	18788604	18790769	18786535
18780445	18787190	18780446	18778817
18772390	18773901	18779113	18787546
18791901	18766660	18780977	18776798
109948626	18777739	18784896	18766284
18784150	18774767	18777935	18789424
18787598	18786685	18773086	18773870
18782318	18779966	18782236	18773152
18774900	18770460	18767917	18788735
18772876	18784382	18776053	9978764
18790787	18789846	18788279	18766540
18774489	18791020	18768580	18772463
18777027	18777009	18772998	18793316
18786229	18771289	18789083	18778308
109948331	18772503	18793122	18792145
18785982	18792937	18792390	18784676
18777550	18791154	18773886	18766573
18791899	18776343	18772834	18792450
18772743	18784122	18779315	18792220
18774255	9978793	18775172	18786969
18776188	18792620	18772486	18773822
18787715	18777400	18793892	18781720
18791393	109946481	18772989	18783470
18776523	18769490	18792329	18788990
18791688	18788809	18773316	109949547
18785339	109949826	18770766	18792761
18768458	18769661	18774738	18782023
18776585	18776908	18771956	18766233
18783734	109946887	18767325	18775690
18771643	18793683	18766542	18793812
18776212	18770148	18775055	18792460
18785967	18776028	18768997	18766643
18784986	18790471	18778371	18786665
18789644	18783037	18777123	18783887
18775314	18768027	18780545	18792833
18769099	18775814	18787125	18773925
18788610	18785553	109949914	18769371
18778342	18771122	109950614	18768025
18774344	18772475	18784177	novel.413
18780077	18767451	18771133	18779259
18775031	18793330	18774554	18770274
18772666	18774536	18780882	18789504
18792154	18790237	18767537	novel.180
18790271	18779075	18782941	18793320
18774036	18782463	18790304	18783634
18772834	18775251	18776921	18782277
18789434	18775423	18785543	18771034
18788938	18766148	18779039	18774217
18791556	18767650	18774460	109947182
18785657	18792825	109950615	18787224
18784603	18786210	18771134	18790274
18787648	18783824	18777198	18773466
18784904	18771129	18781912	18777229
18783495	18792663	109950740	18784745
18779016	18785373	18774414	18776143
18775452	18776473	18782038	18792631
18787018	18777108	18768093	18774489
18773017	18770242	18785500	18779514
18769661	18777944	18772625	109950188
18776660	18776649	18766534	18783719
18776803	18777586	18781268	18775055
18770260	18775025	109947525	18777471
18777482	18775034	18789351	18778535
18769718	18766970	18768474	18783810
18780262	18787608	18776267	18791388
18769877	18780933	18777108	109947121
18789912	18786735	18788557	18779107
18782526	18771927	18775776	18769884
18792102	18789829	18781057	18766046
18790130	18767243	18776307	18776604
18772796	18780973	18789111	18793520
18772435	18772571	18772920	18780809
18774833	18784876	18787706	18787312
18770448	18789423	18773712	18770009
18768096	18792542	18792241	18766703
18777293	18788058	18793468	18783854
18774396	18783751	109946524	18783976
18793961	18788667	18773195	9978765
18793805	18774673	18767474	18776017
18766004	18782116	18782923	18793545
18793027	18771804	18792404	109948308
novel.423	18789011	novel.539	18781721
18788806	18791864	18790909	18774841
18775163	18768147	18792761	18791916
18768840	18779714	18767994	18772441
18774386	18781402	18768944	18789086
18781160	18780135	novel.38	18771185
109948650	18776914	18791809	18768429
18788518	18774963	18768275	18778816
109947780	18773376	18788474	9978758
18765984	18777001	18782253	18789474
18766743	18770520	18770760	18768691
18783132	18773037	18780974	18787855
18787812	18779393	18792118	18783715
18768993	109947687	18769055	18768026
18775065	18789508	18788674	18776748
18784754	18774195	18767135	18781423
18779950	18776247	18792583	18788336
18789776	18774709	18766896	18785657
18772302	18770337	18774021	18769484
18785071	18769700	18788985	18777442
18778219	18779704	18776061	18775685
18792134	18784828	novel.181	18782303
18766619	18784188	109948540	18788734
18787491	18772287	109948239	18772184
18790869	18771246	18772401	109947780
18784804	18766064	18777732	109949114
18767528	18775953	109948452	18791047
18777926	18772970	18768351	18792469
18786254	18785099	18781896	18771215
18790468	18787848	18768293	18790593
18770709	18781078	18777114	18787238
novel.489	18792404	18778983	18788713
18787088	18790216	18788024	18777066
18789761	18782286	18780883	18789409
18774208	18781425	18793018	18774146
18777015	18791361	18773071	18789654
18789379	18784135	18775341	18770033
18789733	18793455	18784330	18787620
18778881	18781475	18774754	18769422
18785350	109949127	18785098	18770931
18790370	18772962	18787117	18776482
18774702	18787074	18770260	18788748
18792257	18786798	18777701	18785293
18771739	18791342	18766046	18769604
18782344	18768371	109949095	18790057
18770195	18790066	109946804	18777019
18789993	18784330	18792657	18785756
18775292	18771060	18776031	18776045
18769105	18793735	18776091	109946382
18782683	18778662	18788440	18784924
18792728	18767431	18779493	18784876
18778059	18788736	109947196	18788764
18790374	18781469	18778324	18774766
18767901	18766314	18772568	18779631
18785057	18777926	18775976	18769326
18779113	18767038	18775373	18778344
18766856	109949146	18783492	18793270
18792986	18783196	18776941	18782057
18777923	9978790	18779065	18785491
18770812	18775190	18785044	109948538
18781388	18773579	18771634	18777001
18787149	18788323	18784514	18783380
18793699	18768949	18772068	18769577
18774084	18776941	18781155	18782987
18771649	18767681	18790747	18785250
18767532	18787094	109946778	18770527
18784516	18774819	18779303	18776472
18784549	18770806	18772433	18766400
18782463	18776747	18793493	18780947
18776183	18778395	18785551	18770703
18777156	18773002	18785612	18781078
18789767	18778046	18772358	18788690
18773090	18790827	18770992	18786360
18778973	18775567	18786704	18791316
18768580	18773340	18774375	18776961
18775688	18777830	109950692	18779232
18766233	18768150	18789071	18788230
18789551	109950559	18784903	18790204
18778983	18769869	109949800	18779070
18772936	18788697	18769139	18773341
18774588	18789789	18781613	18772061
18791376	18771284	18777181	18791737
18769525	18767482	18792824	18771700
18793147	18775384	18777528	18779144
18791848	18772709	18767482	18775346
18784487	18779107	109949263	109950543
18781477	18783906	18770115	18776833
18768995	18773616	18786798	18788438
18772602	18793670	18772949	18785933
109948881	18779301	18771664	18788529
18774825	novel.512	18781156	18780618
18784056	18769055	18789934	18789678
18768163	9978791	18790471	18792423
18791667	18782385	18793718	18768331
18785121	18789175	18779688	18792941
18778033	18790277	18782602	18790760
18779170	18776271	18782466	18793910
18790669	18766696	18784745	18773044
18774326	18787424	18777553	18786426
18789510	18780412	18770730	18785753
18773316	18785939	18789827	18774386
18784486	18784947	18781464	18776951
novel.145	18785047	18785256	18786263
18782598	18791082	18784148	18778786
18776247	9978801	18783196	18780300
18779434	18789940	18778597	18770888
18770787	18771276	18790132	18788071
18792532	18771029	18789973	18791143
18781364	18767036	18792061	18788691
18792423	18776989	18786204	18774477
18785873	18766849	novel.512	18776296
18788464	18790848	18789407	18768308
18793253	18792316	18781605	18771637
18769926	18768059	18792573	18779967
18792761	18789560	18772819	18779188
18792460	18769378	18784051	18774963
18790382	18786764	18793162	18792763
18787094	18772157	18767164	18775839
18771981	18773116	18781346	18771029
18766242	18780598	18788624	109948972
18772931	18782577	18780140	18793490
18781299	18771938	18786250	9978790
18778410	18776521	18788735	18782146
18782004	18790860	18781703	18781464
18777042	18786075	18766615	18788775
18772854	18787365	18766759	18780561
18769135	18783719	18769278	18785947
18779132	18770251	18778273	18783652
18783249	18768970	18778786	18775797
18788847	18793658	18771437	18786825
18789734	18780758	18770517	18779333
18790113	109949211	18793589	18793781
18774953	18790301	18790421	9978727
18777219	18782431	18771166	18785139
18769529	18782611	109949142	18770411
18778536	18771361	18777432	9978732
18782116	18781239	18784800	109946316
18766321	18778015	18776161	9978719
18789808	18768928	18779396	18776235
18776375	18770775	18790309	18770337
18782812	18767558	18776665	18782124
109950464	109949198	18793529	18790217
18789129	18776945	18769271	18780826
18787474	18777008	109948885	18772634
18792631	18777374	18793781	18792522
18783019	18772390	18773714	18780670
18792000	18771128	18786361	18792397
18790537	18770662	18775845	18781402
18773006	18782085	18766418	18766914
18774869	18776862	109946308	18793828
18793697	18781775	18775953	18791902
novel.121	18790769	18791495	18776368
18770645	18767971	18779868	18785534
18768928	18766312	18769877	18793418
18768929	18789136	18773067	18785398
18778891	18768716	18788514	18766794
18771152	18791721	18769318	18785570
18791220	18785032	18789946	18787345
18785112	18773410	18775681	18781199
18782605	18787149	18771276	18769620
18770094	18786204	18790331	18789923
18773952	18773075	18781610	18776612
18780021	18772506	18793250	18776206
109949994	18773071	18783979	18776284
18778692	18791751	18776624	18770941
18773822	18782809	18778436	18773337
18793028	18790356	18768150	18773898
18778282	18767706	18782939	18785339
109946858	18792901	18766561	18767010
18793246	18776435	18774496	18772585
18767010	18767513	18780681	18778750
18789910	18782545	18776753	18773711
18791516	18787117	18778726	18784150
18792657	18779129	18769108	9978761
18778331	18772949	109949990	18766688
18784285	109947954	18783127	109950682
18769179	18776928	18785648	18787172
18777935	18772721	18773340	109946570
18788487	18772574	18768246	18789287
18766282	109947780	18777785	18782132
18771703	18778650	109948332	18781368
18789867	18773334	109947121	18777957
18785130	18768482	18776229	18772659
18778608	18780435	109946810	18780973
18791438	18775968	18793853	18780449
18767213	9978807	109946382	18768229
18788961	18774900	18786820	18775998
18787442	18767304	18786850	18786411
18767539	18778456	18782830	18779400
18768891	18776585	18775539	18773217
18788506	18777781	18782427	109950438
18785079	18769040	18778219	18776928
18793798	18793120	18773730	18775495
18787358	18782711	18774963	18783695
18767870	18779184	18779510	18785706
18767193	18775759	109948324	18768468
18782178	18789030	18772630	18785684
18791390	18791614	18766367	18790181
18773292	109950149	18771383	18766563
18778192	18792272	18791167	18791082
18785187	18793229	18788160	18774957
18777949	18788568	18783703	18772803
18788604	18789129	18789892	18788100
18783818	18785268	18787643	18771817
18772479	109950648	18771191	18792984
18787571	18766759	18775968	18780098
109947905	18789186	18789295	18766887
18790599	9978697	18783197	18770766
18770060	18786888	18782542	18791994
109949146	novel.539	18784309	18768738
novel.427	18791900	18793444	18769609
18767192	18790620	18771587	18780831
18781428	18778253	109950583	18787058
18766329	18777293	18772636	18792426
18792177	18782206	18784819	9978801
18768102	18777354	18779477	18789221
18793981	18770210	18782752	18768324
18766383	18768119	109946427	18776079
18781807	18772382	18790068	18790990
18792107	18769035	novel.361	18771449
18791537	18788693	18781402	18773726
18782410	109946382	18792382	18783902
18785553	18785130	18782829	9978760
18776476	18766779	18769991	18771488
18768595	18793358	18777570	18785047
18776053	18772959	109950159	18766459
18789693	18788343	109949379	18791018
18768654	18783812	9978718	18778796
18788408	18779548	109947874	18782809
18791751	18772659	18777572	9978762
18793353	18790204	18774378	18792146
18777539	18777106	18767558	18776467
18792280	18777727	18766476	18793618
18767894	18792223	18772104	18786733
18780719	18777685	109949249	18767098
18793219	18766768	9978719	18768228
18783751	18772074	18768824	18784566
18782743	18776816	18768041	109949946
18769577	18771823	18790288	novel.361
18792350	18773152	18770467	18779113
18772906	18781157	18770062	18772538
18769371	109946471	18772925	18780251
18785225	109949229	18769126	18793291
18774032	18791528	18780709	18788905
18774709	18774887	18785156	18791654
18790165	18792116	18788840	18787094
18789586	18780545	18784445	18774817
18793008	18770180	18779639	18790513
18791349	18788973	18770230	18788604
18784654	18782088	18776471	18771929
18783777	18793418	18780435	18767784
18786577	18767271	18791006	18768493
18769426	18784971	18772441	18779947
18769194	18791378	18785178	18793228
18787501	18783851	18775870	109946750
18768026	18772636	18779191	18789237
18771969	18776853	18768007	18785040
18791824	18772889	18776469	18781679
18789508	18777275	18790846	18793940
18784821	18774953	18767942	18790770
18779389	18792457	18786364	18780162
18781706	18792070	109949033	18773097
18791441	18769067	18778845	18788724
18781993	18767696	109949075	18768230
18769783	18772472	18793200	18769035
18770901	18774375	18771390	109948161
18780163	18791848	18788571	109946506
18773846	18770721	109946688	18777926
18789997	18774292	18780466	18769661
18791118	18774495	18788237	18779652
18792314	18770033	18771839	18787452
18771147	18788738	109950464	18778375
18787285	18780621	18774603	18767121
18784448	18770067	18777994	18769939
18768324	18774523	109949460	18772167
18768953	18788549	18789699	18785733
18781340	18791209	18772390	18793981
18784566	18775570	18788464	109950765
18788323	109948390	18773423	18793796
18771868	18793190	18790620	18793275
18781566	18768593	18793981	18791900
18777693	18766098	18787598	18786308
18768134	18781308	18774914	18776291
18791885	18773385	18779967	18785836
109948576	18786261	18790201	18768618
18777136	18773466	18776757	18790800
18769690	18792497	109948591	18787732
18793194	18789196	18778340	109948324
18773534	18784666	18789956	109950464
18775710	18772111	18772224	18780621
18793501	18782602	18787495	18785873
18781820	18781781	18773652	18771808
18788854	18784304	18778692	18788581
18788481	18781476	18778993	novel.10
18775759	18789506	18785311	18787380
18774650	18776102	18769529	18772665
18778513	18790645	18787013	18776373
18789932	18792694	18780586	18783787
18767506	18784393	18766220	18771534
18775201	18775296	18768593	18781796
18778245	18789124	18777750	18777700
109946887	18785500	18786370	18787256
18771898	18792573	18771927	18770528
18775022	18782569	18775667	18782958
18774218	18766868	18790700	18791543
109950185	9978703	18775301	18780427
18790420	18783798	18775384	18770835
18779232	18790359	109949483	18786966
18771037	18777493	18771335	18772715
18781537	18783655	18786971	18772471
18783381	18773968	18772335	novel.316
18783605	18782515	18771823	18776796
109946804	18776187	18776652	109949380
novel.172	18781679	18773528	18768845
18791285	18793355	novel.10	18774610
18788852	18766515	18775663	18784721
18777119	18788091	9978785	18782038
18781643	18777382	18773972	18777012
18773106	18788024	109946518	18785199
18784723	18777726	18786245	18768019
18791638	18774516	109948576	18776848
18792957	18771644	18780449	18766770
18774688	18778985	18768803	18768555
18792464	18787970	18791283	18781427
18782111	18783528	18788096	18766468
18770792	9978701	18782874	18768516
18769055	18790346	18777437	18774119
18769730	18777922	18770988	18767693
18777570	18780292	18793253	18775065
18784416	18781522	18785441	18776757
18774656	109949020	18789993	18792316
18790722	18782354	18767807	18782222
18771693	18775089	18781642	18768711
18783569	18775503	18788376	novel.108
18789064	18770090	109950021	18767386
18776317	18766195	18781775	18780215
18770626	18777110	109947724	18787699
18779511	18778434	18787584	18782577
18790465	18779876	18787004	109949453
18793215	18790051	18769254	18767823
18775125	18777332	18771343	18771026
18791926	18778845	18782729	18767500
18772652	18773967	9978757	18770093
18780630	18778675	18789587	18784395
18772370	18767016	18779733	18774822
18771375	18786023	18769313	18776469
18791505	18769926	18770718	18793233
18783414	18787221	18782447	18791057
18784070	18777717	18788976	18793742
18775301	18772557	18776074	18784725
18791464	18787300	18786746	9978696
18778539	18777948	18782577	18778493
18783786	18781625	18777807	18792111
18774822	18776696	18785284	18785690
18791020	18771981	18770013	18790331
18769667	18784395	18772100	18775011
18778101	18778274	18785489	18789924
18782001	18767339	18785250	18771391
18788200	18790598	109949547	18792656
18783810	18782729	18793726	18766330
18780147	18780780	18772071	18778795
18775211	18769332	109949819	18773653
18766822	18775615	18766834	18782466
18769554	18774675	18792277	18774282
18771664	18777904	9978712	18785553
18782379	18775811	18772122	18780728
18793532	18775230	18771632	18779075
18766314	109946468	18774238	18780662
18778873	18778507	18771558	18769163
18778318	18771815	18791675	18782971
18782038	18767334	18767273	18782825
18783156	18786450	18793027	18779484
18767389	18767669	18772467	18791621
18781775	18771062	18768436	18792564
18770435	109948960	18767197	18793491
18766272	18783202	18769867	109946688
18782172	18785597	18782942	18792542
18783045	18770344	18779070	18775364
novel.33	18784661	18770032	18769947
18773398	18771437	18780040	18776594
18770468	109948743	18773024	18775829
18785191	18789956	9978720	109950266
18771128	18768545	18778510	9978757
18790128	18790006	109946729	18779393
18773524	18793301	18780139	18784379
18792469	18766329	18790051	109947677
18775615	18768500	18788287	18784282
18778675	18793632	18775230	18781462
18777262	18788093	18780575	9978766
18767237	18767872	novel.427	18783657
18774247	18768260	18787056	18783403
18767243	18771365	18792631	18789680
18789555	18772601	18791885	18782947
18774820	18774957	18769035	18783469
18791588	18793285	18773666	18783690
18780545	18778219	18790844	18775464
18768858	18772106	18793386	18767957
18779520	18773702	18766768	18792639
18779587	18775322	18776525	18785262
18771463	109947708	18793333	18789837
18770344	18786519	18791235	18792490
18773872	18783695	18769181	18776369
18793716	18784862	18786969	18768030
18771598	18767275	18793925	18785445
18774079	109949180	18781456	109947917
18786670	18782132	18770313	18788459
18792841	18771978	109949847	18792329
18772529	18770969	18787860	18776209
18790197	18768756	109949119	18779468
18776278	18766703	18776139	18785079
18768558	18767703	18794041	18791569
18774233	18793731	18785066	18773579
18782085	18784728	18791617	18777949
18775685	18785077	18777388	18771804
18793358	109946655	109947917	18780780
18767773	18781196	18782267	18793267
18791774	18792888	18777126	18784348
18772852	18792145	18788549	18776525
18786114	18778041	18784123	18789510
18793748	18784821	18770011	18790240
18787220	18782145	18792052	18785628
18788747	18793853	novel.108	18782556
18784664	18793215	18767901	18785343
109950426	18775253	18789191	18770251
18767434	18785598	18793860	18766698
18790108	18778202	18775282	novel.56
18786412	18770392	18793264	18767197
18790519	18784791	novel.48	18790596
18772756	18783516	18769611	18784802
109950195	18791706	novel.302	18776581
18793571	18783938	109949260	18773739
18771020	18782479	109948743	18790199
18780449	18779336	18786166	18786808
18778065	18780650	18775565	109947690
18776595	18786576	18781427	18789693
18790330	109946603	18777997	18768296
18775578	18768997	18782597	18768579
18792704	18767721	18787817	18769288
18770597	18785639	18768928	9978807
18786678	18767080	18785491	18772852
18784172	18778781	18777765	18790696
18775563	109947940	18775990	18776074
18771245	18777021	18774337	18778975
18783179	18778568	18777902	18773079
18772880	18786467	18788058	18785956
18770758	109947818	18767565	18767813
18771305	18769533	18792360	109949095
18782999	18773997	9978801	18779927
18774693	18777178	18792167	9978700
18791729	18769982	109947078	18783844
18778248	18767578	18778873	18788142
18792763	18784015	18767377	18768517
18777493	18777067	18790274	18790123
18784075	18778661	18785522	18784194
18783547	18778667	18784498	9978763
18779919	18780883	18767567	18784728
18788401	18776219	18774176	18772946
18792291	18787234	18766756	18785410
18766970	18782542	109948174	18773658
109950003	18785612	18772609	18790304
18792574	18767281	18767092	18770249
18781809	18782448	18788831	18777011
18787828	18777548	18788223	18767901
18773312	18766981	109947182	18788316
18782565	18789083	18783513	18776967
18791888	18793903	18779659	18776271
18787608	18793168	18769533	18783141
109947783	18770703	18768338	18790645
18783192	18772715	18773385	18790174
18766941	18789264	109950324	18788803
18769318	18770622	18780103	109948957
18767370	18781220	18770986	18773593
18785171	18791688	18792888	18767273
18776169	18779060	18783123	18777969
18769642	18789590	18788068	18771335
18782393	18784985	18784346	18772839
18787965	18770366	18771055	18784896
18777458	18790421	18776891	18789806
18782132	18776429	18775280	18783016
18791124	18781423	18767475	18780227
18792174	18791712	18786772	18789118
18771062	18781655	18792070	18789391
18791264	18776924	18786110	18771587
18770011	18781277	18771476	18781752
18780174	18784192	18779274	18791043
18791715	18770176	18770130	18771823
18774295	18785427	18786467	18785486
18771436	18781809	18783642	18770133
18768328	18785140	18784493	18776071
18776403	18793847	18768331	18778470
18789924	18790195	9978711	18775251
18782301	18771558	109947038	18786244
18769451	18773544	18784293	18779831
18784453	109947819	18789856	109950731
18792168	18777010	18776956	9978703
18790223	18768037	18781540	18788557
18792632	18782303	18785692	18776851
18782234	18784416	18766558	18793667
18777529	18785432	18780199	109948901
18767743	18784332	18786044	18785531
18790070	18788865	18772165	18769462
18788569	109948543	18787280	18784349
18780398	18781928	18772874	109950230
18769075	18782869	18793893	18789575
18783503	18791960	18772387	18771033
18776993	18785156	18793913	18774656
18789573	18770595	18778833	18773852
novel.144	18780686	109949386	18777096
18776421	18770372	18774581	18787085
18770222	18782529	109947883	novel.385
18778004	18772658	18775789	18786382
18790237	18776604	109947715	18771387
18769960	18791700	18782885	18773715
18783776	18789089	18786925	18785411
18775342	18790309	18768694	18785083
18781369	9978738	18783560	18793190
18782100	109946273	18771491	18788091
18778038	18789648	18785140	18777646
18793722	18792546	18768421	18769108
18793316	18771440	18779555	109946618
18768413	18789478	18777909	18783915
18786004	18790332	18781079	18781026
18767504	18787018	18789405	18782079
18785915	18787086	18766654	18777632
18778952	18768246	18784628	109946519
18788596	18791052	109947833	18781056
18780412	18769465	109949029	18772012
18777322	18784721	18772399	18789957
18771562	18777607	18776600	18770645
18770266	18792068	109948542	18786318
18774818	18767875	18771342	109950603
18779889	18775339	18777262	18771875
18781429	9978722	18782681	18783683
18788353	18777257	18785099	18789907
18790056	18793946	18771570	18791455
18789441	109948542	18784379	9978722
18774127	18769451	18782966	18792644
18776420	18789660	18767016	18789591
18780246	18778151	18779947	18784957
18784139	18792292	18777558	18793719
18782355	18769519	18789036	18791159
18767746	18779694	18778668	9978686
18769483	18786605	18792570	18779025
18788516	18774480	18768361	18774149
18780650	18775343	109946235	18779352
18770379	18772260	109946869	18785465
18775280	18772623	109946796	18794033
18790112	18767259	18776908	18770798
18771750	18789551	18767528	18789189
18783996	18768488	18767333	18782393
18786576	18772668	novel.153	18779303
18776202	18776040	18766884	18768622
18773254	18777547	18771981	18768078
18789561	18766467	109950147	18782833
novel.507	18768314	18768912	109950420
18785471	109950745	18790943	18793573
18785490	18766756	18779107	18771625
18769265	18772760	18784199	109948551
18770399	18767010	18792481	18785357
18766660	18787510	18787067	18777577
18775180	18782643	18788265	18769540
18788447	18767803	18783133	18781381
18780660	18766431	109948390	18777137
18781709	18791280	9978758	18776617
18776358	109948324	18782622	18786325
109950632	novel.38	18777555	18783790
18770718	18767463	18772394	109949651
18774983	18792840	18788302	18767512
18786245	18779277	18792200	18774136
18784770	18775086	18791059	18777166
18793221	18773044	18778176	18791376
18787253	18777632	18768078	18766484
18782206	18766167	18777486	109948979
18784414	9978766	18766748	18774126
18781726	18788732	18776138	18777887
109948958	18789287	18788975	109948743
18778553	18777625	18782242	109948174
18783081	18769577	18788527	18771616
18784281	18766489	18785445	18778202
18783719	18786200	18775476	18782015
18791551	18768824	109949994	18770538
109947819	18790903	18774237	18769287
18776398	18781249	18778897	18789072
18770816	18781569	18774610	18787544
18780175	18774570	18776211	18782564
18766211	18792358	18782218	18790066
18767263	18778880	18780774	18787446
18782201	18789892	9978753	109950147
18787487	18773165	18780523	9978731
18792316	18785177	109947571	18778110
18793824	18774656	18787889	18768824
18788331	18779092	18780459	18772128
18783068	18774040	18776205	18780101
18788751	18772391	18778147	18792932
18775951	18792986	18769219	18768756
109946778	18775972	18772533	18781703
18784236	18793353	18783998	18789075
18792669	18766711	18792725	18791714
18784216	18771343	109948450	18777511
18768708	18770990	18784194	18789862
18787171	18768580	novel.418	18791727
18788940	18780651	18781809	18766651
18767651	109949483	109946868	9978711
18772585	18766177	18776367	109949099
18792374	18766685	novel.351	109949799
18788557	109946881	18782650	18786651
18791582	18766843	18770165	18784985
18772967	18788008	18782484	9978726
18774641	18789893	18780607	18784188
18779431	18775761	18780807	18776914
18767141	18770941	18785039	18770336
18783860	18779482	18788008	18776116
109948827	18789422	18788667	18788976
109948829	109950280	18776870	18782294
18772142	18785413	18788753	18789927
18768968	18786213	18774794	18771234
18784243	18778233	18783470	18777625
18770033	18772660	18773391	18777992
18778521	18773079	18786753	18781357
18785891	18774464	18781748	18793250
18769669	18790537	18779431	18774414
18784210	18768693	18769821	18773074
18792328	18767913	18791316	9978701
18784388	18793274	18781875	18782617
18767307	18782556	18770176	18791680
18781881	18782564	18792794	18770721
18782520	18789961	18766836	18772834
novel.497	18785311	18778393	18791556
18779492	18792556	18773968	18768861
18779465	18777360	18791277	18782508
18771856	18791603	18780945	18783285
18787524	18782879	18766822	18773872
18784088	18766495	18791402	18776437
18780688	18766330	18790921	18770758
18789404	9978762	18784149	18767307
18792644	18782669	novel.147	18780652
18767770	18770871	18791837	18776461
18776206	18778833	18766832	109946887
18779082	18791116	18766410	18771701
18785481	109950663	18776848	18767389
novel.487	18778960	18791960	18773497
18779704	9978750	109947958	18791640
109950692	18778147	18789143	18777374
18786308	18780215	18792398	18781724
18788670	18778553	18771359	18778905
109949272	18769730	18780655	18775361
18784886	18774386	18783097	18774328
109946285	18782827	18774373	18793475
18767215	18787565	18783477	18786273
18776301	18777415	18772946	18768227
18766759	18790201	18767674	18767978
18774756	18772932	18791946	18793197
18784152	18773999	18774354	109947086
18791346	18774326	18780496	18793149
109949853	18768379	18781807	109949141
18767070	18772862	18779281	18771491
18770733	18779841	18777213	18779161
18790010	18785306	18774641	109947905
18776166	18785965	18785376	18772781
18781958	18791239	18790739	18793330
18767570	18774729	18777105	109948416
18790893	18791409	18785658	18780960
18769799	18788731	novel.456	18779995
18779092	18788789	18769378	18778614
18767080	109948957	109947179	109948158
18788035	18775310	109948650	18790429
18777628	18785225	109950685	109946305
18775681	18792217	18767803	18780169
18778278	18776043	18791579	18780365
18782375	109948830	18774926	18770621
18792086	18785273	18790139	18776133
18777267	9978792	18784349	18786765
18776085	18780963	18788486	9978767
18779749	18793396	18792336	18777685
18775636	18774990	109949120	18774851
18777071	109947935	18778563	18789430
18776649	18788199	18788612	18786408
18781720	18787984	18791017	18778060
18778366	18780369	18778898	109949552
18788799	18771553	18783484	18784267
18768313	18785490	18784720	18770051
18792398	18777319	novel.172	18786681
18791675	18786787	18772354	18769276
18769478	18788096	18772129	109950172
18777001	18782161	18793667	18780525
18782766	18767686	18785856	18767528
18791196	18784003	109947530	18792409
18766277	18785517	18779174	18789407
18788591	18767328	18771826	18788598
18774263	18766471	18775124	18783534
18789154	18782727	18790114	18769539
18767405	18784079	18779527	18791809
18769580	18766852	18776576	109947697
18793792	18791334	18767737	18788596
18784406	18790292	18767650	18781469
18791378	18791228	109947687	18775811
18779997	18782706	novel.307	18782251
18792050	18776780	18780365	18775724
18783435	18778037	18768950	18766203
18790808	18776600	18768766	18768773
18788199	109949272	18768119	18771739
18770356	18790291	18778483	18777015
18770871	18787092	18766872	109948178
18773901	18769016	18776486	18779137
18789476	18787350	18781918	18787026
109947121	18788375	18774080	109947883
18776478	18767901	18786139	109946890
18773852	18779137	18770662	109949493
18788001	18782024	novel.255	18768613
18784850	18781199	18767036	18786669
18778393	18775976	18778057	9978738
18771073	18793996	18766277	18793264
18780773	18781129	18786862	18793528
18773990	18774343	18767546	18767377
18787464	18768141	18767080	18778824
18774963	109950486	18781570	18785892
18790906	18775487	109946887	18767431
18783850	18792460	109947732	109949375
18774250	18781643	18770233	18781680
18779615	18767213	18789092	18792241
18790002	18767521	18784050	18770320
18790516	18769877	9978733	18778668
18786888	109949905	18771347	18770319
18768147	novel.144	18769862	18774009
109947935	18776044	18769186	18778551
novel.404	18779649	18777218	18775241
18776178	18788557	18769159	18771404
18784982	9978787	109949961	18773071
18772503	18777560	18770770	18782055
18780743	18780163	18776361	18770346
18772596	18784309	18775241	18766810
18783134	18769245	18779484	18779491
18788196	18789510	18772063	18772599
109950453	9978720	18781476	18777733
18779782	18777768	18779400	18772808
18770115	18790271	18773572	18777662
18793774	18772284	18784285	18787088
109949099	18770249	18780602	18778873
18793304	18781537	18792654	18767063
18787424	18770598	18784389	18769975
109947460	18777181	18789261	18768368
18773075	18768004	18790244	18783307
18774312	18778101	18788176	18775384
18784445	18766931	18785681	18782931
18775769	18782763	18766468	18780021
18771299	18775056	18788163	18793448
18789668	18793180	18772065	18781817
18777647	18783775	18770980	18772602
18793711	18786134	18783587	18780945
109948430	18767246	18778355	109946412
18776855	18774393	18775073	18772115
18788093	18777437	novel.98	18792901
18766760	109948239	novel.90	109946816
18784340	18783192	18775251	18784272
18778395	18789273	18775939	18766961
18767061	18781729	18775324	18785014
18787205	18788485	18783840	18774137
18779182	18776437	18782294	18781998
18779401	18779102	18778002	18789911
18783540	18777635	18785388	18793993
18785401	18791292	18783561	18789639
18770667	18772080	18789183	18766476
18766484	18782931	novel.426	18785341
18788213	18772366	18777110	18770065
18791994	18782999	18789246	18785949
18767142	18787630	18785723	18771220
18789973	18792820	18790235	18785948
18766018	18791167	18767897	18790856
18793828	9978757	18793571	18767858
18782871	18766155	109948868	18788981
18776968	18775524	18783938	18776484
18789152	18772057	18783095	18782276
18792945	18774302	18768881	18777340
18790598	18792052	109948829	18792819
18771632	18766778	18783523	18766708
109947411	18784285	18769545	18767070
18790892	18792079	18781996	18765976
18768912	18776087	18788598	18781434
18773999	18790943	18790631	18770501
18770162	novel.183	18782163	18791749
18778418	18789917	18776851	18773129
18767917	18770036	18768808	18787223
18788026	18772369	18789144	18789892
18791077	18783036	18775379	18770720
18770988	18778110	18767218	18778175
18776596	18771584	18772658	18785870
18771383	18784718	18786382	18778276
18792263	18786922	18773690	18779501
18766471	18780774	18782358	18775528
18768305	18791277	18790964	18788742
18782137	18790714	109950268	18766594
18788363	18780660	18785625	18774382
18791163	18792382	18782837	18777061
18776467	18784968	18767275	18793978
18779787	18771206	18778078	18775615
109948957	18773350	109947489	18769730
18791298	18791714	18767875	18767703
18767271	18766832	109948796	18774208
novel.363	109947460	18771373	18768575
18768579	18793196	109946679	18793648
18792206	18766580	18766168	18783941
18779301	18775974	18781928	18776585
18783715	18786482	18769477	18766555
18777236	18779303	18783089	109946807
18792371	18768216	18776369	18782189
18792825	18767727	18791007	18788530
18781358	18779415	18788197	18792841
18770728	18771585	18788071	18776350
18784341	18781306	18793381	18769069
18782483	18783409	18777666	18784824
18791459	18781155	18784464	18780674
18768382	18790817	18789443	109949092
18788007	18787643	18769168	18791059
18789590	18777215	18767410	18784435
18778789	18768451	18780190	18786393
18775935	18787370	18779499	18773627
18784595	18785727	18771351	18775739
18772516	18767772	109947554	18772600
18774114	18768847	18793815	18793632
18783883	18790636	18793805	18778327
18788819	18771185	18789360	9978712
18767277	18778983	18786934	18780231
18785267	18766729	18775934	18774002
18772575	18778431	109947805	18780711
109946500	18793501	18784079	18790515
18781613	novel.269	18793161	18772130
18793145	18776557	18788991	18767872
18768676	18789373	18788992	109950549
109947078	18768708	18791601	18777889
18787302	18771383	109949217	18778324
18792200	18775533	18776597	18766505
18785432	18778487	18774175	18782605
18771370	18793298	18778373	9978781
18776207	18780753	18776290	109949163
18774523	109949774	18772631	18786520
18786278	18769862	18769349	18783911
18773702	18771347	18779056	18782824
18783580	18781117	18789983	18792345
18776906	18788873	18769276	18774285
18772307	18780321	18776158	18768929
18787972	18775402	109948316	18789400
18785055	18766930	18776815	18788222
18772946	18785350	18766149	18766512
18785551	18767565	18782818	18785055
18784304	18767528	109948296	18782622
18791339	18782172	18779847	18773006
18790849	18783144	18787510	18789277
18790390	109947805	18789526	18767127
18789947	18769777	18770878	18767804
18791631	18787488	18791681	18774983
18780040	18769821	18789775	18767393
18773037	109948901	9978732	18769573
18766294	18780452	18774136	18790059
18788512	18788363	18783442	18791793
18778434	18766576	18767522	18789058
18782980	18768858	18768983	18769379
18782577	18784070	18793548	18783704
18769016	18769183	109950602	18769686
18779168	18767958	109949946	18772998
18788697	18776411	18768500	18779428
18788313	18772140	18774019	18790747
18768331	9978785	18774252	18789774
18777409	18778436	18779920	18792597
18772074	18778248	18787413	18793155
18773681	18779253	18774880	18791700
18788834	18789808	109946372	18791751
18789952	18768244	18784851	18772787
18767179	18789164	18775590	18778549
18776881	18789915	18788505	novel.373
18770813	18788104	18793845	18790076
18786327	18784611	18779301	18778151
18767948	18774243	18767321	109946319
18790824	18777859	18790724	18779834
18768229	18780709	18778559	109948160
18779468	18770026	18790888	18777967
18790477	18772568	18773359	18766580
18778931	18778928	18781752	18787407
109947687	18772565	18780662	18776211
18780840	18769181	18788718	18792047
18783626	18790344	18788853	18779781
18779098	18784865	18782727	18791829
18777483	18778418	18774198	18766342
18778324	18790223	18785122	18778034
18789072	18774417	18793347	18770204
18793247	109949800	18768468	18767304
18782611	18790608	18775837	18773051
109947208	18771587	18775829	109949990
109947194	18782301	18793138	18777867
18788592	18768803	109947870	9978791
18788831	18784957	18767596	18792079
18788008	18786250	18792926	18777486
18776220	18786524	18790412	9978734
18782778	18766332	18780812	18778692
18787113	18786472	18771227	109950137
18768037	18769422	18783687	18778885
109950568	109949386	109949812	novel.136
18789587	109948205	18779714	18793005
18788430	18775068	18782029	18773710
109948609	18777192	18779834	18771598
18785733	18786538	18787565	18793138
18784641	18766836	109947416	18773555
18782070	18780443	18782279	18793529
18779481	18779900	18787026	18783462
18774993	18781642	18786920	18769960
18785048	18769421	18774693	18792062
18781585	18789330	18783835	18778091
18791455	18790317	18789169	18782838
18788526	18778057	18793176	18780650
18769183	18784492	18779346	18769456
18781736	18789149	18785128	18775109
18773586	18787889	18789569	18783587
18768726	18777100	18779355	18783563
18770336	18777555	18782108	18783045
18784971	18793892	18786980	18783133
18783048	18774237	18780772	18793456
18768919	18770706	18780105	18789526
18766330	18790919	18772186	18778295
18766054	18792944	18768516	18792188
18772871	18787754	18773267	18767038
109948848	18767636	18785684	109950284
18786214	18770274	18769609	18790823
18782706	18780565	18788307	18777603
18787184	18768301	18786393	18776494
18788100	18781582	18775394	18779775
18789344	18768120	18770179	18783860
18790695	18770711	18777850	18790241
18767702	18792831	18793487	18772992
18790500	18789204	18778156	18770195
18788549	18766813	18790593	9978756
18779087	18787374	18767270	109947317
18775730	18793144	109950018	9978728
18787195	novel.376	18786029	18791989
18773044	18773524	18771877	18784908
18778649	18772304	18789911	18766909
18775601	18788026	18787300	18790421
18782147	18776544	18788051	18776251
18785595	18789944	18784872	18787600
18771613	18777134	18793605	18786342
18772722	18769065	18783010	18778726
18772935	18775821	18778432	18778342
18778663	18791901	18777088	18779309
18789591	18774834	18780450	18773045
18777727	18771615	18766594	18774872
18787533	109948881	18793759	18768600
18777847	18785998	novel.377	18783807
18766803	18791080	18772325	18771206
109946884	18792043	18779218	18775322
18779417	18788501	18785390	18788545
18792293	18770199	18792655	18770784
109949773	18779116	18767850	109947365
18781337	109950324	18790598	18777341
18766177	18776703	18767521	18773322
18792194	18786122	18772574	18772402
18775003	18793493	18782555	109947606
18769756	18779396	18777938	18794028
18793444	109950583	18776586	18776870
18784465	18785868	18781283	18776862
18770510	18792264	18767835	9978688
18792023	18776652	109948898	18767054
18778493	18782605	18782070	18775667
18793291	18778873	18773978	9978749
18790605	18787716	18792108	18793332
18786511	18782583	18789431	18774460
109949177	109950123	109950847	18787355
18777887	18768328	109950663	109949843
18785240	18768025	109947197	18791470
18783491	18779950	18772015	9978737
109950324	18784380	18776780	18787522
18772709	18766470	18793748	18781018
18769196	109947179	18785014	18775835
18768544	18766643	18769975	18776741
18768878	18786326	18786610	18791249
18782966	18792167	18786078	9978785
18772762	18783052	18789192	18772330
18790707	18768599	18767219	18769237
18786610	18772029	18775423	18766094
18782045	18786080	109947349	18777218
18771206	109949536	18769375	18767263
18769640	18784657	18778604	18766116
18779116	18767272	109949034	18770355
18782762	18771632	18773562	18768621
18776217	18789502	18788561	18773974
18789261	18776366	18786236	18789897
18775362	18786047	109947510	18766211
18790541	18775554	novel.376	18778718
109948705	18775599	18790530	18768137
18788091	18776135	109950564	18771437
18783703	18784898	18776296	18779688
18775558	18791007	18784818	109948333
18767301	18786408	109947454	18772260
18791962	18785891	18783371	18791298
18775835	18784292	18775056	18772568
18792809	18768509	18783373	18773911
109950543	18785691	18774039	18789451
18783397	18774036	18773020	109947671
18789784	18772779	18773327	18772427
18769514	18774229	18779921	18786837
109950749	18780139	18774110	18783477
18772808	18780314	novel.253	18771913
18772369	18793925	18766263	18770139
18771759	18780729	18769573	18769696
18792394	18786729	9978728	109948832
18777266	109946720	109950238	18768953
18771083	18786704	18780899	18767865
18770641	18792636	109948960	18770393
18775953	18781274	9978717	18768912
18778147	18788931	18766891	18785520
18777067	18786790	18782097	18792014
18770047	18771327	18774845	18769093
novel.180	18791260	18766656	9978750
109950126	18767470	18790056	18766418
18791442	18774766	109949441	18781820
18767223	18790739	18791088	9978753
18777674	18772912	18765975	18772043
18778085	18772946	18783414	18777942
18790228	18768962	18776252	18791690
18781190	18792336	18777280	18790318
novel.539	18772567	109948999	18788843
18775377	18792950	18772723	18793165
18791083	18780418	18770589	18793368
18777249	18789838	novel.66	18766392
18777394	18785867	18772413	9978706
18772391	18782697	109947191	18768558
18783402	9978735	18785495	18787524
18782879	18791961	109947139	18791655
18789083	18778350	109948827	18774127
18792624	18771811	18780920	18766618
18791524	18769276	18789954	18785121
18789029	18777131	18781550	18781129
18781469	18780494	18789770	18793824
18783342	18782948	18778151	18783249
18770274	109948827	18781940	109950545
18776508	18783117	18790480	109950557
18766797	18783776	18768697	18765974
18785162	109949509	109950559	109949272
18771054	18783870	18770623	18778912
18772465	18789096	18776282	novel.54
18769767	18769346	109946309	109950491
18770341	18769330	18766810	18770604
18767869	18775163	18779144	18773990
109946305	18784034	18789692	18775563
18783941	18784596	18768867	novel.30
18782651	18784722	18774767	109948868
18789560	18789430	109947799	18791701
18768503	18785171	18792078	18768795
18784608	109950213	18785939	18789648
18785298	18782188	18780395	18786361
18766147	18778424	18785972	18790943
18776089	18789726	18791906	18791408
109949776	18791579	18789701	109947781
18784872	18775914	18774452	18790316
18790788	18792660	18770030	18784304
18787544	18779098	18790006	18788369
18766669	18775588	18768962	18785256
18772378	18784497	18786938	18788870
18768454	18766854	novel.477	109947509
18774673	18778075	18777871	109947085
18792235	18769757	18768294	novel.302
18776990	18788527	18773045	18772813
18782077	18787309	18793155	18782900
18773789	18782234	9978727	18773522
18766618	18768341	109948416	18783710
18784628	18791724	novel.382	18768216
18785399	18780346	18786823	109947691
18767905	18785258	18792951	18793182
18776482	18788806	109949869	18768338
18786134	18791422	novel.183	18787972
18781817	18782359	18782381	18793805
18789841	18780589	18772128	18768867
18776624	18774738	18784434	109950469
109949988	18778660	109947690	18777593
18792833	18789347	18776363	18792390
18792499	18791436	18787414	18771289
18777349	18768436	18789193	18778712
18784367	18784977	18786244	18766758
18769462	109947086	18784873	18777347
18791361	18788592	18783330	18782739
18766540	18779274	18768696	109949834
18785179	18789965	18789430	18770055
18776583	18789827	109946464	18779360
18770605	18781820	109949552	109950692
18785430	18790533	109947101	18787098
18785325	18782004	18785106	18793724
18770815	18771119	novel.177	109950672
18785013	18784873	18791463	18781576
18791043	109947828	18789712	18773201
18782214	18786139	18776874	18777736
18776454	18773980	18780406	18774947
18780895	18769359	18785866	109949217
18776366	18791475	18787612	18788187
18768295	18778173	18771711	18792078
18772061	18789391	18767277	18769150
18788432	18776275	18767990	18779571
18778720	18784414	18776730	18782190
18791018	18766476	18783867	18767803
18774211	109949847	18790758	18766315
18773978	18787528	18785933	109949774
18776683	18784290	18778712	9978687
18784464	18767648	18779861	18774844
18788547	18785162	18784296	18774121
18784421	18773952	109948284	18780881
18766711	109946831	18775937	18792183
18769181	18772470	109947207	109949221
18767668	18778546	18788000	18776363
18769435	18776516	18787185	18767778
18778750	18788753	109947411	18777666
18792714	18775084	18774749	18770413
18790483	18778563	18789907	109950245
18782359	18772343	18770669	18771372
18777442	18776838	109947817	18776200
18785588	18784593	109949787	18778782
18790817	18782812	18772719	18789441
18793950	18767481	novel.395	18772596
18790913	109950604	18772803	18769632
18781129	18792170	9978731	109946293
18771166	18777841	18779025	9978793
18789880	18769115	109947623	18778513
18789177	18783941	novel.215	18785396
18772660	18791353	18767997	109949301
18777723	18786295	109946890	18785148
18773419	18785022	109950716	18788501
18791960	18767082	18785049	18775535
18791778	18775055	18780834	18776250
18776686	18792108	18780875	18788024
18782307	18792472	18781830	novel.133
18779340	18776494	18768599	109948211
18782427	18782065	18767823	18778778
18771038	18784664	18766075	18783490
18784831	18779227	novel.404	18771673
18782973	18782912	109949536	18778711
18771940	18791495	18772185	18769453
18770096	18767153	18793440	18780931
18772214	18788751	18781497	novel.388
[truncated: 2,144 more rows]
