# Supplementary material for: Transcriptome analysis of substrate temperature effects on adventitious root formation in peach rootstocks
Source: PeerJ. 2025 Sep 5;13:e20015. doi: 10.7717/peerj.20015 (PMC12422280; doi:10.7717/peerj.20015)
Supplement: Supplemental Information 1 [file peerj-13-20015-s001.zip › Figure 4a-1 CT4vsCT1.all_GOenrich_significant.xls]

## Sheet: Figure 4a-1  CT4vsCT1.all_GOenr
Figure 4a The GO enrichment analysis results between the four comparisons (CT1 vs CT4, CT6 vs CT9 and CT11 vs CT14).
Category	GOID	Description	GeneRatio	BgRatio	pvalue	padj	geneID	geneName	Count	Up	Up_Gene_id	Down	Down_Gene_id
BP	GO:0015979	photosynthesis	24/1099	44/6051	5.59819787561248e-08	2.07133321397662e-05	18773231/18781364/18766797/18769641/9978736/18790277/18767872/18791706/109946603/9978738/18778880/18793180/18778431/9978753/18782033/18785832/9978711/18779569/18784475/9978718/18772493/18776614/9978719/18785122	LOC18773231/LOC18781364/LOC18766797/LOC18769641/ycf4/LOC18790277/LOC18767872/LOC18791706/LOC109946603/petA/LOC18778880/LOC18793180/LOC18778431/psbB/LOC18782033/LOC18785832/psbD/LOC18779569/LOC18784475/psaB/LOC18772493/LOC18776614/psaA/LOC18785122	24	6	9978736/9978738/9978753/9978711/9978718/9978719	18	18773231/18781364/18766797/18769641/18790277/18767872/18791706/109946603/18778880/18793180/18778431/18782033/18785832/18779569/18784475/18772493/18776614/18785122
BP	GO:0006928	movement of cell or subcellular component	24/1099	51/6051	1.97572472959767e-06	0.00024367271665038	18776309/18771222/18768293/18775251/18772571/18781469/18772390/18791751/18769035/18773466/18778985/18768756/18773044/18769577/18774326/18790817/18778983/18789391/18776838/18777409/18770336/18790737/18791928/18780449	LOC18776309/LOC18771222/LOC18768293/LOC18775251/LOC18772571/LOC18781469/LOC18772390/LOC18791751/LOC18769035/LOC18773466/LOC18778985/LOC18768756/LOC18773044/LOC18769577/LOC18774326/LOC18790817/LOC18778983/LOC18789391/LOC18776838/LOC18777409/LOC18770336/LOC18790737/LOC18791928/LOC18780449	24	24	18776309/18771222/18768293/18775251/18772571/18781469/18772390/18791751/18769035/18773466/18778985/18768756/18773044/18769577/18774326/18790817/18778983/18789391/18776838/18777409/18770336/18790737/18791928/18780449	0
BP	GO:0007018	microtubule-based movement	24/1099	51/6051	1.97572472959767e-06	0.00024367271665038	18776309/18771222/18768293/18775251/18772571/18781469/18772390/18791751/18769035/18773466/18778985/18768756/18773044/18769577/18774326/18790817/18778983/18789391/18776838/18777409/18770336/18790737/18791928/18780449	LOC18776309/LOC18771222/LOC18768293/LOC18775251/LOC18772571/LOC18781469/LOC18772390/LOC18791751/LOC18769035/LOC18773466/LOC18778985/LOC18768756/LOC18773044/LOC18769577/LOC18774326/LOC18790817/LOC18778983/LOC18789391/LOC18776838/LOC18777409/LOC18770336/LOC18790737/LOC18791928/LOC18780449	24	24	18776309/18771222/18768293/18775251/18772571/18781469/18772390/18791751/18769035/18773466/18778985/18768756/18773044/18769577/18774326/18790817/18778983/18789391/18776838/18777409/18770336/18790737/18791928/18780449	0
BP	GO:0044262	cellular carbohydrate metabolic process	32/1099	84/6051	1.18730861120223e-05	0.00100950498056216	18792321/18777114/18767223/18788435/18767664/18768913/18775681/18788532/18784382/18776343/18769490/18774819/18777374/18791614/18774375/18774523/18767578/18780883/18781569/18790292/18771383/18780346/18778065/18789932/18793027/18774947/18781786/18793828/18791635/18779877/18785051/18779468	LOC18792321/LOC18777114/LOC18767223/LOC18788435/LOC18767664/LOC18768913/LOC18775681/LOC18788532/LOC18784382/LOC18776343/LOC18769490/LOC18774819/LOC18777374/LOC18791614/LOC18774375/LOC18774523/LOC18767578/LOC18780883/LOC18781569/LOC18790292/LOC18771383/LOC18780346/LOC18778065/LOC18789932/LOC18793027/LOC18774947/LOC18781786/LOC18793828/LOC18791635/LOC18779877/LOC18785051/LOC18779468	32	16	18767664/18768913/18784382/18769490/18777374/18767578/18780883/18771383/18780346/18778065/18781786/18793828/18791635/18779877/18785051/18779468	16	18792321/18777114/18767223/18788435/18775681/18788532/18776343/18774819/18791614/18774375/18774523/18781569/18790292/18789932/18793027/18774947
BP	GO:0034637	cellular carbohydrate biosynthetic process	22/1099	49/6051	1.3641959196786e-05	0.00100950498056216	18777114/18788435/18767664/18768913/18775681/18788532/18776343/18769490/18774819/18777374/18791614/18774523/18780883/18781569/18780346/18778065/18793027/18774947/18781786/18793828/18779877/18785051	LOC18777114/LOC18788435/LOC18767664/LOC18768913/LOC18775681/LOC18788532/LOC18776343/LOC18769490/LOC18774819/LOC18777374/LOC18791614/LOC18774523/LOC18780883/LOC18781569/LOC18780346/LOC18778065/LOC18793027/LOC18774947/LOC18781786/LOC18793828/LOC18779877/LOC18785051	22	11	18767664/18768913/18769490/18777374/18780883/18780346/18778065/18781786/18793828/18779877/18785051	11	18777114/18788435/18775681/18788532/18776343/18774819/18791614/18774523/18781569/18793027/18774947
BP	GO:0007017	microtubule-based process	25/1099	62/6051	3.48227787402851e-05	0.00214740468898425	18776309/18771222/18768293/18775251/18772571/18781469/18772390/18791751/18769035/18773466/18778985/18768756/18773044/18769577/18774326/18790817/18778983/18789391/18776838/18777409/18770336/18790737/18791928/18782393/18780449	LOC18776309/LOC18771222/LOC18768293/LOC18775251/LOC18772571/LOC18781469/LOC18772390/LOC18791751/LOC18769035/LOC18773466/LOC18778985/LOC18768756/LOC18773044/LOC18769577/LOC18774326/LOC18790817/LOC18778983/LOC18789391/LOC18776838/LOC18777409/LOC18770336/LOC18790737/LOC18791928/LOC18782393/LOC18780449	25	24	18776309/18771222/18768293/18775251/18772571/18781469/18772390/18791751/18769035/18773466/18778985/18768756/18773044/18769577/18774326/18790817/18778983/18789391/18776838/18777409/18770336/18790737/18791928/18780449	1	18782393
BP	GO:0005975	carbohydrate metabolic process	101/1099	403/6051	0.000213238199066145	0.0112711619506391	18792321/18767597/18774612/18785428/18790312/18773667/18777114/18784256/18768088/18788559/18790918/18767223/18788435/18767664/18788797/18766338/18768913/18782466/18791156/18767483/18775681/18771058/18788532/18779132/18781156/18782651/18779670/18787190/18784382/18776343/18769490/18781402/18774195/18793735/18767038/18774819/18784947/18768059/18777374/18785032/18791614/18774375/18774523/18771644/187…	LOC18792321/LOC18767597/LOC18774612/LOC18785428/LOC18790312/LOC18773667/LOC18777114/LOC18784256/LOC18768088/LOC18788559/LOC18790918/LOC18767223/LOC18788435/LOC18767664/LOC18788797/LOC18766338/LOC18768913/LOC18782466/LOC18791156/LOC18767483/LOC18775681/LOC18771058/LOC18788532/LOC18779132/LOC18781156/LOC18782651/LOC18779670/LOC18787190/LOC18784382/LOC18776343/LOC18769490/LOC18781402/LOC18774195/LOC…	101	53	18773667/18784256/18768088/18790918/18767664/18766338/18768913/18791156/18781156/18782651/18779670/18784382/18769490/18781402/18767038/18784947/18777374/18777922/18775253/18767578/18780883/18779060/18792068/18779277/18777625/18770990/18785306/18777635/18778110/18771383/18780346/18776275/18774272/18781238/18769788/18769382/18773710/18778065/18784674/18792174/18766255/18781786/18793828/18768197/187…	48	18792321/18767597/18774612/18785428/18790312/18777114/18788559/18767223/18788435/18788797/18782466/18767483/18775681/18771058/18788532/18779132/18787190/18776343/18774195/18793735/18774819/18768059/18785032/18791614/18774375/18774523/18771644/18785077/18776219/18770622/18773544/18768488/18781569/18773165/18782879/18790292/18781643/18779303/18768328/18781823/18789932/18793027/18774947/18769483/187…
BP	GO:0016051	carbohydrate biosynthetic process	22/1099	60/6051	0.000507714149244974	0.0234817794025801	18777114/18788435/18767664/18768913/18775681/18788532/18776343/18769490/18774819/18777374/18791614/18774523/18780883/18781569/18780346/18778065/18793027/18774947/18781786/18793828/18779877/18785051	LOC18777114/LOC18788435/LOC18767664/LOC18768913/LOC18775681/LOC18788532/LOC18776343/LOC18769490/LOC18774819/LOC18777374/LOC18791614/LOC18774523/LOC18780883/LOC18781569/LOC18780346/LOC18778065/LOC18793027/LOC18774947/LOC18781786/LOC18793828/LOC18779877/LOC18785051	22	11	18767664/18768913/18769490/18777374/18780883/18780346/18778065/18781786/18793828/18779877/18785051	11	18777114/18788435/18775681/18788532/18776343/18774819/18791614/18774523/18781569/18793027/18774947
BP	GO:0030243	cellulose metabolic process	11/1099	23/6051	0.00107452048004616	0.0397572577617078	18777114/18767664/18768913/18775681/18769490/18774819/18780883/18781569/18778065/18793027/18774947	LOC18777114/LOC18767664/LOC18768913/LOC18775681/LOC18769490/LOC18774819/LOC18780883/LOC18781569/LOC18778065/LOC18793027/LOC18774947	11	5	18767664/18768913/18769490/18780883/18778065	6	18777114/18775681/18774819/18781569/18793027/18774947
BP	GO:0030244	cellulose biosynthetic process	11/1099	23/6051	0.00107452048004616	0.0397572577617078	18777114/18767664/18768913/18775681/18769490/18774819/18780883/18781569/18778065/18793027/18774947	LOC18777114/LOC18767664/LOC18768913/LOC18775681/LOC18769490/LOC18774819/LOC18780883/LOC18781569/LOC18778065/LOC18793027/LOC18774947	11	5	18767664/18768913/18769490/18780883/18778065	6	18777114/18775681/18774819/18781569/18793027/18774947
BP	GO:0005992	trehalose biosynthetic process	8/1099	14/6051	0.00122727869041269	0.0412811923138813	18788435/18788532/18776343/18777374/18791614/18780346/18793828/18785051	LOC18788435/LOC18788532/LOC18776343/LOC18777374/LOC18791614/LOC18780346/LOC18793828/LOC18785051	8	4	18777374/18780346/18793828/18785051	4	18788435/18788532/18776343/18791614
CC	GO:0009579	thylakoid	22/332	39/2147	3.16041882012309e-09	1.46959475135724e-07	18773231/18781364/18766797/18769641/9978736/18782385/18790277/18767872/18791706/109946603/9978738/18778880/18778431/18768677/9978753/18785832/18779569/18784475/9978718/18772493/9978719/18785122	LOC18773231/LOC18781364/LOC18766797/LOC18769641/ycf4/LOC18782385/LOC18790277/LOC18767872/LOC18791706/LOC109946603/petA/LOC18778880/LOC18778431/LOC18768677/psbB/LOC18785832/LOC18779569/LOC18784475/psaB/LOC18772493/psaA/LOC18785122	22	5	9978736/9978738/9978753/9978718/9978719	17	18773231/18781364/18766797/18769641/18782385/18790277/18767872/18791706/109946603/18778880/18778431/18768677/18785832/18779569/18784475/18772493/18785122
CC	GO:0044436	thylakoid part	22/332	39/2147	3.16041882012309e-09	1.46959475135724e-07	18773231/18781364/18766797/18769641/9978736/18782385/18790277/18767872/18791706/109946603/9978738/18778880/18778431/18768677/9978753/18785832/18779569/18784475/9978718/18772493/9978719/18785122	LOC18773231/LOC18781364/LOC18766797/LOC18769641/ycf4/LOC18782385/LOC18790277/LOC18767872/LOC18791706/LOC109946603/petA/LOC18778880/LOC18778431/LOC18768677/psbB/LOC18785832/LOC18779569/LOC18784475/psaB/LOC18772493/psaA/LOC18785122	22	5	9978736/9978738/9978753/9978718/9978719	17	18773231/18781364/18766797/18769641/18782385/18790277/18767872/18791706/109946603/18778880/18778431/18768677/18785832/18779569/18784475/18772493/18785122
CC	GO:0034357	photosynthetic membrane	21/332	38/2147	1.21732851414078e-08	3.77371839383641e-07	18773231/18781364/18766797/18769641/9978736/18782385/18790277/18767872/18791706/109946603/9978738/18778880/18778431/9978753/18785832/18779569/18784475/9978718/18772493/9978719/18785122	LOC18773231/LOC18781364/LOC18766797/LOC18769641/ycf4/LOC18782385/LOC18790277/LOC18767872/LOC18791706/LOC109946603/petA/LOC18778880/LOC18778431/psbB/LOC18785832/LOC18779569/LOC18784475/psaB/LOC18772493/psaA/LOC18785122	21	5	9978736/9978738/9978753/9978718/9978719	16	18773231/18781364/18766797/18769641/18782385/18790277/18767872/18791706/109946603/18778880/18778431/18785832/18779569/18784475/18772493/18785122
CC	GO:0009521	photosystem	19/332	36/2147	1.68525279429397e-07	3.91821274673348e-06	18773231/18781364/18766797/18769641/9978736/18790277/18767872/18791706/109946603/18778880/18778431/9978753/18785832/18779569/18784475/9978718/18772493/9978719/18785122	LOC18773231/LOC18781364/LOC18766797/LOC18769641/ycf4/LOC18790277/LOC18767872/LOC18791706/LOC109946603/LOC18778880/LOC18778431/psbB/LOC18785832/LOC18779569/LOC18784475/psaB/LOC18772493/psaA/LOC18785122	19	4	9978736/9978753/9978718/9978719	15	18773231/18781364/18766797/18769641/18790277/18767872/18791706/109946603/18778880/18778431/18785832/18779569/18784475/18772493/18785122
CC	GO:0009522	photosystem I	8/332	11/2147	3.25534789117789e-05	0.000605494707759087	18773231/9978736/18791706/18778880/18784475/9978718/18772493/9978719	LOC18773231/ycf4/LOC18791706/LOC18778880/LOC18784475/psaB/LOC18772493/psaA	8	3	9978736/9978718/9978719	5	18773231/18791706/18778880/18784475/18772493
CC	GO:0009523	photosystem II	10/332	23/2147	0.00118840689580606	0.018420306884994	18781364/18766797/18769641/18790277/18767872/109946603/18778431/18785832/18779569/18785122	LOC18781364/LOC18766797/LOC18769641/LOC18790277/LOC18767872/LOC109946603/LOC18778431/LOC18785832/LOC18779569/LOC18785122	10	0		10	18781364/18766797/18769641/18790277/18767872/109946603/18778431/18785832/18779569/18785122
CC	GO:0042651	thylakoid membrane	9/332	21/2147	0.00237720740511868	0.031582898382291	18781364/18769641/18782385/18767872/9978738/18778431/18785832/18779569/18785122	LOC18781364/LOC18769641/LOC18782385/LOC18767872/petA/LOC18778431/LOC18785832/LOC18779569/LOC18785122	9	1	9978738	8	18781364/18769641/18782385/18767872/18778431/18785832/18779569/18785122
MF	GO:0005507	copper ion binding	26/1587	47/9879	7.39830088816556e-10	1.96794803625204e-07	18772834/18773442/18773874/18774131/18766414/18777108/18772970/18772636/18772889/18777493/18793285/18786605/18766756/18772760/18769245/18768004/18768847/18771185/18780321/18772568/18772304/18785411/18789540/18787612/18777135/18768035	LOC18772834/LOC18773442/LOC18773874/LOC18774131/LOC18766414/LOC18777108/LOC18772970/LOC18772636/LOC18772889/LOC18777493/LOC18793285/LOC18786605/LOC18766756/LOC18772760/LOC18769245/LOC18768004/LOC18768847/LOC18771185/LOC18780321/LOC18772568/LOC18772304/LOC18785411/LOC18789540/LOC18787612/LOC18777135/LOC18768035	26	23	18772834/18773442/18773874/18774131/18766414/18777108/18772970/18772636/18772889/18786605/18766756/18772760/18769245/18768004/18768847/18771185/18780321/18772568/18772304/18785411/18787612/18777135/18768035	3	18777493/18793285/18789540
MF	GO:0003777	microtubule motor activity	24/1587	50/9879	1.26562781466957e-07	1.68328499351053e-05	18776309/18771222/18768293/18775251/18772571/18781469/18772390/18791751/18769035/18773466/18778985/18768756/18773044/18769577/18774326/18790817/18778983/18789391/18776838/18777409/18770336/18790737/18791928/18780449	LOC18776309/LOC18771222/LOC18768293/LOC18775251/LOC18772571/LOC18781469/LOC18772390/LOC18791751/LOC18769035/LOC18773466/LOC18778985/LOC18768756/LOC18773044/LOC18769577/LOC18774326/LOC18790817/LOC18778983/LOC18789391/LOC18776838/LOC18777409/LOC18770336/LOC18790737/LOC18791928/LOC18780449	24	24	18776309/18771222/18768293/18775251/18772571/18781469/18772390/18791751/18769035/18773466/18778985/18768756/18773044/18769577/18774326/18790817/18778983/18789391/18776838/18777409/18770336/18790737/18791928/18780449	0
MF	GO:0003774	motor activity	25/1587	59/9879	1.33636669246866e-06	0.000118491180065555	18776309/18771222/18768293/18775251/18772571/18781469/18772390/18791751/18769035/18773466/18778985/18768756/18773044/18769577/18774326/18790817/18778983/18789391/18776838/18777409/18770336/18789301/18790737/18791928/18780449	LOC18776309/LOC18771222/LOC18768293/LOC18775251/LOC18772571/LOC18781469/LOC18772390/LOC18791751/LOC18769035/LOC18773466/LOC18778985/LOC18768756/LOC18773044/LOC18769577/LOC18774326/LOC18790817/LOC18778983/LOC18789391/LOC18776838/LOC18777409/LOC18770336/LOC18789301/LOC18790737/LOC18791928/LOC18780449	25	25	18776309/18771222/18768293/18775251/18772571/18781469/18772390/18791751/18769035/18773466/18778985/18768756/18773044/18769577/18774326/18790817/18778983/18789391/18776838/18777409/18770336/18789301/18790737/18791928/18780449	0
MF	GO:0046906	tetrapyrrole binding	78/1587	294/9879	2.35966556562654e-06	0.000148798793991102	18775172/18778530/18776644/18789111/18791588/18773443/18776773/18766910/18777611/18792808/18770065/18772634/18772818/18793781/18776891/18769477/18782463/18776649/18771246/18779107/18777008/18790620/18792573/18771981/18782145/18769533/18789083/18777010/9978738/18787510/18767463/18766177/18776600/18778487/18769862/18787488/18769183/18786250/18789330/18793892/18769065/18776652/18790739/18792108/1878…	LOC18775172/LOC18778530/LOC18776644/LOC18789111/LOC18791588/LOC18773443/LOC18776773/LOC18766910/LOC18777611/LOC18792808/LOC18770065/LOC18772634/LOC18772818/LOC18793781/LOC18776891/LOC18769477/LOC18782463/LOC18776649/LOC18771246/LOC18779107/LOC18777008/LOC18790620/LOC18792573/LOC18771981/LOC18782145/LOC18769533/LOC18789083/LOC18777010/petA/LOC18787510/LOC18767463/LOC18766177/LOC18776600/LOC1877848…	78	34	18775172/18776644/18777611/18772634/18772818/18782463/18790620/18792573/18771981/18769533/9978738/18787510/18767463/18776600/18769862/18776652/18790739/18787352/109949249/9978753/18774459/9978784/18770032/18776031/18788160/18772509/18792655/18774496/18767486/18789678/18776946/18778832/18771961/18774479	44	18778530/18789111/18791588/18773443/18776773/18766910/18792808/18770065/18793781/18776891/18769477/18776649/18771246/18779107/18777008/18782145/18789083/18777010/18766177/18778487/18787488/18769183/18786250/18789330/18793892/18769065/18792108/18790364/18791469/18784555/18767658/18767393/18770510/18771160/18793902/18775998/18776019/18776733/18777262/18791756/18772001/18769873/18791057/18785555
MF	GO:0008017	microtubule binding	25/1587	61/9879	2.79696981186281e-06	0.000148798793991102	18776309/18771222/18768293/18775251/18772571/18781469/18772390/18791751/18769035/18773466/18778985/18774957/18768756/18773044/18769577/18774326/18790817/18778983/18789391/18776838/18777409/18770336/18790737/18791928/18780449	LOC18776309/LOC18771222/LOC18768293/LOC18775251/LOC18772571/LOC18781469/LOC18772390/LOC18791751/LOC18769035/LOC18773466/LOC18778985/LOC18774957/LOC18768756/LOC18773044/LOC18769577/LOC18774326/LOC18790817/LOC18778983/LOC18789391/LOC18776838/LOC18777409/LOC18770336/LOC18790737/LOC18791928/LOC18780449	25	25	18776309/18771222/18768293/18775251/18772571/18781469/18772390/18791751/18769035/18773466/18778985/18774957/18768756/18773044/18769577/18774326/18790817/18778983/18789391/18776838/18777409/18770336/18790737/18791928/18780449	0
MF	GO:0020037	heme binding	77/1587	292/9879	3.50669991469748e-06	0.000155463696218255	18775172/18778530/18776644/18789111/18791588/18773443/18776773/18766910/18777611/18792808/18770065/18772634/18772818/18793781/18776891/18769477/18782463/18776649/18771246/18779107/18777008/18790620/18792573/18771981/18782145/18769533/18789083/18777010/9978738/18787510/18767463/18766177/18776600/18778487/18769862/18787488/18769183/18786250/18789330/18793892/18769065/18776652/18790739/18792108/1878…	LOC18775172/LOC18778530/LOC18776644/LOC18789111/LOC18791588/LOC18773443/LOC18776773/LOC18766910/LOC18777611/LOC18792808/LOC18770065/LOC18772634/LOC18772818/LOC18793781/LOC18776891/LOC18769477/LOC18782463/LOC18776649/LOC18771246/LOC18779107/LOC18777008/LOC18790620/LOC18792573/LOC18771981/LOC18782145/LOC18769533/LOC18789083/LOC18777010/petA/LOC18787510/LOC18767463/LOC18766177/LOC18776600/LOC1877848…	77	33	18775172/18776644/18777611/18772634/18772818/18782463/18790620/18792573/18771981/18769533/9978738/18787510/18767463/18776600/18769862/18776652/18790739/18787352/109949249/18774459/9978784/18770032/18776031/18788160/18772509/18792655/18774496/18767486/18789678/18776946/18778832/18771961/18774479	44	18778530/18789111/18791588/18773443/18776773/18766910/18792808/18770065/18793781/18776891/18769477/18776649/18771246/18779107/18777008/18782145/18789083/18777010/18766177/18778487/18787488/18769183/18786250/18789330/18793892/18769065/18792108/18790364/18791469/18784555/18767658/18767393/18770510/18771160/18793902/18775998/18776019/18776733/18777262/18791756/18772001/18769873/18791057/18785555
MF	GO:0005506	iron ion binding	65/1587	243/9879	1.21877525005687e-05	0.000463134595021611	18775172/18778530/18776644/18789111/18791588/18773611/18777611/18792808/18772818/18793781/18776891/18784382/18782463/18776649/18771246/18779107/18777008/18790620/18773152/18769533/18789083/18777010/9978738/18787510/18767463/18766177/18790292/18776600/18771383/18778487/18769862/18787488/18769183/18786250/18793892/18776652/18790739/18792108/109949249/18790364/18791469/18784555/18767658/18767393/187…	LOC18775172/LOC18778530/LOC18776644/LOC18789111/LOC18791588/LOC18773611/LOC18777611/LOC18792808/LOC18772818/LOC18793781/LOC18776891/LOC18784382/LOC18782463/LOC18776649/LOC18771246/LOC18779107/LOC18777008/LOC18790620/LOC18773152/LOC18769533/LOC18789083/LOC18777010/petA/LOC18787510/LOC18767463/LOC18766177/LOC18790292/LOC18776600/LOC18771383/LOC18778487/LOC18769862/LOC18787488/LOC18769183/LOC1878625…	65	27	18775172/18776644/18777611/18772818/18784382/18782463/18790620/18773152/18769533/9978738/18787510/18767463/18776600/18771383/18769862/18776652/18790739/109949249/18770032/18776031/18772681/18788160/18792655/18774496/18789678/18776946/18774479	38	18778530/18789111/18791588/18773611/18792808/18793781/18776891/18776649/18771246/18779107/18777008/18789083/18777010/18766177/18790292/18778487/18787488/18769183/18786250/18793892/18792108/18790364/18791469/18784555/18767658/18767393/18770510/18771160/18793902/18775998/18776019/18776733/18777262/18775254/18791756/18769873/18791057/18785555
MF	GO:0015631	tubulin binding	25/1587	67/9879	1.99335013041268e-05	0.000662788918362217	18776309/18771222/18768293/18775251/18772571/18781469/18772390/18791751/18769035/18773466/18778985/18774957/18768756/18773044/18769577/18774326/18790817/18778983/18789391/18776838/18777409/18770336/18790737/18791928/18780449	LOC18776309/LOC18771222/LOC18768293/LOC18775251/LOC18772571/LOC18781469/LOC18772390/LOC18791751/LOC18769035/LOC18773466/LOC18778985/LOC18774957/LOC18768756/LOC18773044/LOC18769577/LOC18774326/LOC18790817/LOC18778983/LOC18789391/LOC18776838/LOC18777409/LOC18770336/LOC18790737/LOC18791928/LOC18780449	25	25	18776309/18771222/18768293/18775251/18772571/18781469/18772390/18791751/18769035/18773466/18778985/18774957/18768756/18773044/18769577/18774326/18790817/18778983/18789391/18776838/18777409/18770336/18790737/18791928/18780449	0
MF	GO:0016705	oxidoreductase activity, acting on paired donors, with incorporation or reduction of molecular oxygen	63/1587	238/9879	2.35103424608163e-05	0.000694861232730792	18775172/18778530/18776644/18789111/18791588/18774962/18777611/18792808/18772818/18793781/18776891/18782463/18776649/18771246/18779107/18777008/18766759/18790620/18769533/18777548/18789083/18777010/18787510/18767463/18766177/18776600/18778487/18769862/18787488/18769183/18786250/18793892/18776652/18790739/18777131/18792108/109949249/18790364/18791469/18784555/18767658/18767393/18770510/18771160/18…	LOC18775172/LOC18778530/LOC18776644/LOC18789111/LOC18791588/LOC18774962/LOC18777611/LOC18792808/LOC18772818/LOC18793781/LOC18776891/LOC18782463/LOC18776649/LOC18771246/LOC18779107/LOC18777008/LOC18766759/LOC18790620/LOC18769533/LOC18777548/LOC18789083/LOC18777010/LOC18787510/LOC18767463/LOC18766177/LOC18776600/LOC18778487/LOC18769862/LOC18787488/LOC18769183/LOC18786250/LOC18793892/LOC18776652/LOC…	63	26	18775172/18776644/18774962/18777611/18772818/18782463/18790620/18769533/18787510/18767463/18776600/18769862/18776652/18790739/18777131/109949249/18770032/18776031/18788160/18793889/18792655/18774496/18789678/18772228/18776946/18774479	37	18778530/18789111/18791588/18792808/18793781/18776891/18776649/18771246/18779107/18777008/18766759/18777548/18789083/18777010/18766177/18778487/18787488/18769183/18786250/18793892/18792108/18790364/18791469/18784555/18767658/18767393/18770510/18771160/18793902/18775998/18776019/18776733/18777262/18791756/18769873/18791057/18785555
MF	GO:0016798	hydrolase activity, acting on glycosyl bonds	66/1587	262/9879	8.01873562674254e-05	0.00203613828561174	18792321/18767597/18774612/18790312/18792200/18790621/18792045/18773667/18768088/18788559/18790918/18788797/18766338/18771211/18782466/18791156/18767483/18779132/18781156/18782651/18787190/18781402/18774195/18793735/18767038/18775567/18784947/18767304/18793120/18788693/18774375/18776102/18777922/18793301/18785077/18775253/18767578/18776219/18770622/18779060/18773544/18779277/18777625/18773165/187…	LOC18792321/LOC18767597/LOC18774612/LOC18790312/LOC18792200/LOC18790621/LOC18792045/LOC18773667/LOC18768088/LOC18788559/LOC18790918/LOC18788797/LOC18766338/LOC18771211/LOC18782466/LOC18791156/LOC18767483/LOC18779132/LOC18781156/LOC18782651/LOC18787190/LOC18781402/LOC18774195/LOC18793735/LOC18767038/LOC18775567/LOC18784947/LOC18767304/LOC18793120/LOC18788693/LOC18774375/LOC18776102/LOC18777922/LOC…	66	37	18792200/18792045/18773667/18768088/18790918/18766338/18791156/18781156/18782651/18781402/18767038/18784947/18767304/18776102/18777922/18793301/18775253/18767578/18779060/18779277/18777625/18770990/18777635/18791292/18778110/18776275/18774272/18769788/18769382/18773710/18792174/18768197/18776363/18773316/18781509/18779468/18779267	29	18792321/18767597/18774612/18790312/18790621/18788559/18788797/18771211/18782466/18767483/18779132/18787190/18774195/18793735/18775567/18793120/18788693/18774375/18785077/18776219/18770622/18773544/18773165/18781643/18779303/18768328/18789932/18767546/18781693
MF	GO:0008092	cytoskeletal protein binding	29/1587	89/9879	8.42012072997337e-05	0.00203613828561174	18776309/18775326/18767544/18771222/18768293/18775251/18772571/18781469/18772390/18791751/18769035/18773466/18778985/18774957/18768756/18773044/18769577/18774326/18790817/18778983/18772029/18791436/18789391/18776838/18777409/18770336/18790737/18791928/18780449	LOC18776309/LOC18775326/LOC18767544/LOC18771222/LOC18768293/LOC18775251/LOC18772571/LOC18781469/LOC18772390/LOC18791751/LOC18769035/LOC18773466/LOC18778985/LOC18774957/LOC18768756/LOC18773044/LOC18769577/LOC18774326/LOC18790817/LOC18778983/LOC18772029/LOC18791436/LOC18789391/LOC18776838/LOC18777409/LOC18770336/LOC18790737/LOC18791928/LOC18780449	29	27	18776309/18771222/18768293/18775251/18772571/18781469/18772390/18791751/18769035/18773466/18778985/18774957/18768756/18773044/18769577/18774326/18790817/18778983/18772029/18791436/18789391/18776838/18777409/18770336/18790737/18791928/18780449	2	18775326/18767544
MF	GO:0004553	hydrolase activity, hydrolyzing O-glycosyl compounds	61/1587	245/9879	0.000208422104800699	0.00462002332308217	18792321/18767597/18774612/18790312/18792200/18792045/18773667/18768088/18788559/18790918/18788797/18766338/18771211/18782466/18791156/18767483/18779132/18781156/18782651/18787190/18781402/18774195/18793735/18767038/18775567/18784947/18767304/18774375/18776102/18777922/18785077/18775253/18767578/18776219/18770622/18779060/18773544/18779277/18777625/18773165/18770990/18781643/18777635/18791292/187…	LOC18792321/LOC18767597/LOC18774612/LOC18790312/LOC18792200/LOC18792045/LOC18773667/LOC18768088/LOC18788559/LOC18790918/LOC18788797/LOC18766338/LOC18771211/LOC18782466/LOC18791156/LOC18767483/LOC18779132/LOC18781156/LOC18782651/LOC18787190/LOC18781402/LOC18774195/LOC18793735/LOC18767038/LOC18775567/LOC18784947/LOC18767304/LOC18774375/LOC18776102/LOC18777922/LOC18785077/LOC18775253/LOC18767578/LOC…	61	35	18792200/18792045/18773667/18768088/18790918/18766338/18791156/18781156/18782651/18781402/18767038/18784947/18767304/18776102/18777922/18775253/18767578/18779060/18779277/18777625/18770990/18777635/18791292/18778110/18776275/18774272/18769788/18769382/18773710/18792174/18768197/18776363/18773316/18779468/18779267	26	18792321/18767597/18774612/18790312/18788559/18788797/18771211/18782466/18767483/18779132/18787190/18774195/18793735/18775567/18774375/18785077/18776219/18770622/18773544/18773165/18781643/18779303/18768328/18789932/18767546/18781693
MF	GO:0016759	cellulose synthase activity	11/1587	23/9879	0.000366272249452013	0.00695917273958825	18777114/18767664/18768913/18775681/18769490/18774819/18780883/18781569/18778065/18793027/18774947	LOC18777114/LOC18767664/LOC18768913/LOC18775681/LOC18769490/LOC18774819/LOC18780883/LOC18781569/LOC18778065/LOC18793027/LOC18774947	11	5	18767664/18768913/18769490/18780883/18778065	6	18777114/18775681/18774819/18781569/18793027/18774947
MF	GO:0016760	cellulose synthase (UDP-forming) activity	11/1587	23/9879	0.000366272249452013	0.00695917273958825	18777114/18767664/18768913/18775681/18769490/18774819/18780883/18781569/18778065/18793027/18774947	LOC18777114/LOC18767664/LOC18768913/LOC18775681/LOC18769490/LOC18774819/LOC18780883/LOC18781569/LOC18778065/LOC18793027/LOC18774947	11	5	18767664/18768913/18769490/18780883/18778065	6	18777114/18775681/18774819/18781569/18793027/18774947
MF	GO:0008374	O-acyltransferase activity	10/1587	20/9879	0.000434402197896563	0.00770339897603239	18770200/18774216/18779168/18767482/18779098/18771390/18778989/18787434/18766723/18770886	LOC18770200/LOC18774216/LOC18779168/LOC18767482/LOC18779098/LOC18771390/LOC18778989/LOC18787434/LOC18766723/LOC18770886	10	5	18774216/18771390/18787434/18766723/18770886	5	18770200/18779168/18767482/18779098/18778989
MF	GO:0035251	UDP-glucosyltransferase activity	15/1587	41/9879	0.00113885635751809	0.0189334869437383	18777114/18767223/18767664/18768913/18775681/18769490/18774819/18780883/18781569/18778065/18793027/18774947/18781786/18791635/18779877	LOC18777114/LOC18767223/LOC18767664/LOC18768913/LOC18775681/LOC18769490/LOC18774819/LOC18780883/LOC18781569/LOC18778065/LOC18793027/LOC18774947/LOC18781786/LOC18791635/LOC18779877	15	8	18767664/18768913/18769490/18780883/18778065/18781786/18791635/18779877	7	18777114/18767223/18775681/18774819/18781569/18793027/18774947
MF	GO:0046527	glucosyltransferase activity	20/1587	63/9879	0.00146938604195544	0.0229915698329499	18792321/18777114/18767223/18767664/18768913/18775681/18769490/18774819/18774375/18767578/18780883/18781569/18778065/18789932/18793027/18774947/18781786/18791635/18779877/18779468	LOC18792321/LOC18777114/LOC18767223/LOC18767664/LOC18768913/LOC18775681/LOC18769490/LOC18774819/LOC18774375/LOC18767578/LOC18780883/LOC18781569/LOC18778065/LOC18789932/LOC18793027/LOC18774947/LOC18781786/LOC18791635/LOC18779877/LOC18779468	20	10	18767664/18768913/18769490/18767578/18780883/18778065/18781786/18791635/18779877/18779468	10	18792321/18777114/18767223/18775681/18774819/18774375/18781569/18789932/18793027/18774947
MF	GO:0016758	transferase activity, transferring hexosyl groups	67/1587	297/9879	0.00187580907298354	0.0264663142263123	18792321/18769176/18776421/18788923/18789262/18777114/18767223/18769066/18767664/18768913/18775364/18775681/18784546/18766754/18784148/18769490/18774963/18774819/18782085/18793418/18774375/18773385/18767578/18780883/18776924/18779694/18775086/18781569/18782879/18767213/109949800/18789149/18767481/18791495/18772183/18788157/18781238/18772129/18777883/18782745/18773185/18778065/18785543/18789932/18…	LOC18792321/LOC18769176/LOC18776421/LOC18788923/LOC18789262/LOC18777114/LOC18767223/LOC18769066/LOC18767664/LOC18768913/LOC18775364/LOC18775681/LOC18784546/LOC18766754/LOC18784148/LOC18769490/LOC18774963/LOC18774819/LOC18782085/LOC18793418/LOC18774375/LOC18773385/LOC18767578/LOC18780883/LOC18776924/LOC18779694/LOC18775086/LOC18781569/LOC18782879/LOC18767213/LOC109949800/LOC18789149/LOC18767481/LO…	67	30	18788923/18789262/18767664/18768913/18769490/18782085/18793418/18767578/18780883/18776924/109949800/18791495/18781238/18772129/18777883/18773185/18778065/18785543/18781786/18789622/18782037/18791635/18773634/18779877/18776911/18789143/18792933/18779468/18771673/18784089	37	18792321/18769176/18776421/18777114/18767223/18769066/18775364/18775681/18784546/18766754/18784148/18774963/18774819/18774375/18773385/18779694/18775086/18781569/18782879/18767213/18789149/18767481/18772183/18788157/18782745/18789932/18782038/18793027/18774947/18768382/18771653/18775123/18781996/18781598/18792038/18770605/18767074
MF	GO:0016757	transferase activity, transferring glycosyl groups	78/1587	356/9879	0.00198030786033022	0.0264663142263123	18792321/18769176/18776421/18788923/18789262/18777114/18767223/18769066/18781268/18767664/18768913/18775364/18775681/18784546/18766754/18784148/18793456/18769490/18774963/18774819/18775384/18782085/18791721/18793418/18774375/18773385/18767578/18780883/18776924/18779694/18775086/18781569/18782879/18767213/18780774/18767565/109949800/18789149/18775599/18767481/18791495/18772183/18788157/18781238/18…	LOC18792321/LOC18769176/LOC18776421/LOC18788923/LOC18789262/LOC18777114/LOC18767223/LOC18769066/LOC18781268/LOC18767664/LOC18768913/LOC18775364/LOC18775681/LOC18784546/LOC18766754/LOC18784148/LOC18793456/LOC18769490/LOC18774963/LOC18774819/LOC18775384/LOC18782085/LOC18791721/LOC18793418/LOC18774375/LOC18773385/LOC18767578/LOC18780883/LOC18776924/LOC18779694/LOC18775086/LOC18781569/LOC18782879/LOC…	78	41	18788923/18789262/18781268/18767664/18768913/18793456/18769490/18775384/18782085/18791721/18793418/18767578/18780883/18776924/18780774/18767565/109949800/18775599/18791495/18781238/18771492/18772129/18777883/18773185/18778065/18785543/18781786/18768634/18789622/18782037/18771408/18791635/18773634/18779877/18789630/18776911/18789143/18792933/18779468/18771673/18784089	37	18792321/18769176/18776421/18777114/18767223/18769066/18775364/18775681/18784546/18766754/18784148/18774963/18774819/18774375/18773385/18779694/18775086/18781569/18782879/18767213/18789149/18767481/18772183/18788157/18782745/18789932/18782038/18793027/18774947/18768382/18771653/18775123/18781996/18781598/18792038/18770605/18767074
MF	GO:0016655	oxidoreductase activity, acting on NAD(P)H, quinone or similar compound as acceptor	6/1587	10/9879	0.00198994843806859	0.0264663142263123	18792070/18773968/18789164/9978788/9978728/9978726	LOC18792070/LOC18773968/LOC18789164/ndhG/ndhC/ndhJ	6	3	9978788/9978728/9978726	3	18792070/18773968/18789164
MF	GO:0004857	enzyme inhibitor activity	19/1587	61/9879	0.00244462362404277	0.0309652325712084	109950471/18787621/18784998/18771342/18791404/18790356/18767334/18785177/18779841/18787350/18789273/18785350/18770026/18789209/18778282/18777767/18781709/novel.54/18786658	LOC109950471/LOC18787621/LOC18784998/LOC18771342/LOC18791404/LOC18790356/LOC18767334/LOC18785177/LOC18779841/LOC18787350/LOC18789273/LOC18785350/LOC18770026/LOC18789209/LOC18778282/LOC18777767/LOC18781709/-/LOC18786658	19	7	18767334/18785177/18789273/18789209/18778282/18781709/18786658	12	109950471/18787621/18784998/18771342/18791404/18790356/18779841/18787350/18785350/18770026/18777767/novel.54
MF	GO:0050660	flavin adenine dinucleotide binding	26/1587	96/9879	0.00401461457992473	0.0485403399209082	18770963/18779326/18793320/18774142/18793865/109946533/18778395/18766759/18783812/18780292/18777548/109946273/18785965/18791334/18779116/18780139/18777131/18770925/18778349/18779677/18781325/18793889/18779431/18790921/109946737/18791737	LOC18770963/LOC18779326/LOC18793320/LOC18774142/LOC18793865/LOC109946533/LOC18778395/LOC18766759/LOC18783812/LOC18780292/LOC18777548/LOC109946273/LOC18785965/LOC18791334/LOC18779116/LOC18780139/LOC18777131/LOC18770925/LOC18778349/LOC18779677/LOC18781325/LOC18793889/LOC18779431/LOC18790921/LOC109946737/LOC18791737	26	13	18779326/18793320/18778395/18785965/18791334/18780139/18777131/18770925/18778349/18779677/18781325/18793889/18790921	13	18770963/18774142/18793865/109946533/18766759/18783812/18780292/18777548/109946273/18779116/18779431/109946737/18791737
