# Supplementary material for: Transcriptome analysis of substrate temperature effects on adventitious root formation in peach rootstocks
Source: PeerJ. 2025 Sep 5;13:e20015. doi: 10.7717/peerj.20015 (PMC12422280; doi:10.7717/peerj.20015)
Supplement: Supplemental Information 1 [file peerj-13-20015-s001.zip › Figure 4a-2 CT9vsCT6.all_GOenrich_significant.xls]

## Sheet: Figure 4a-2  CT9vsCT6.all_GOenr
Figure 4a The GO enrichment analysis results between the four comparisons (CT1 vs CT4, CT6 vs CT9 and CT11 vs CT14).
Category	GOID	Description	GeneRatio	BgRatio	pvalue	padj	geneID	geneName	Count	Up	Up_Gene_id	Down	Down_Gene_id
BP	GO:0006952	defense response	22/943	57/6198	1.3533109366782e-05	0.00168971974233755	18792212/18789591/18793411/18793491/18790813/18792329/18769139/18789946/18790331/109946427/18792382/18788223/18791960/18792336/18785723/109950268/18774845/18790056/18793210/18779460/18791989/18790096	LOC18792212/LOC18789591/LOC18793411/LOC18793491/LOC18790813/LOC18792329/LOC18769139/LOC18789946/LOC18790331/LOC109946427/LOC18792382/LOC18788223/LOC18791960/LOC18792336/LOC18785723/LOC109950268/LOC18774845/LOC18790056/LOC18793210/LOC18779460/LOC18791989/LOC18790096	22	20	18792212/18789591/18793411/18793491/18790813/18792329/18769139/18789946/18790331/109946427/18792382/18788223/18792336/109950268/18774845/18790056/18793210/18779460/18791989/18790096	2	18791960/18785723
BP	GO:0006950	response to stress	54/943	203/6198	1.44714755148274e-05	0.00168971974233755	18792212/18769960/18789591/18773443/18772001/18781509/18773006/18793411/18793491/18772634/18770065/18784375/18790813/novel.563/18771961/18792329/18769139/18792573/18789946/18790331/109946427/18792382/18781427/18788223/18771476/18771981/18791960/18792336/18785723/109950268/18769477/18771351/18772631/18779847/18789526/18790724/18780662/18780772/18774845/18790056/18793210/18777577/18769190/18775501/…	LOC18792212/LOC18769960/LOC18789591/LOC18773443/LOC18772001/LOC18781509/LOC18773006/LOC18793411/LOC18793491/LOC18772634/LOC18770065/LOC18784375/LOC18790813/-/LOC18771961/LOC18792329/LOC18769139/LOC18792573/LOC18789946/LOC18790331/LOC109946427/LOC18792382/LOC18781427/LOC18788223/LOC18771476/LOC18771981/LOC18791960/LOC18792336/LOC18785723/LOC109950268/LOC18769477/LOC18771351/LOC18772631/LOC18779847…	54	47	18792212/18769960/18789591/18781509/18773006/18793411/18793491/18772634/18784375/18790813/novel.563/18792329/18769139/18792573/18789946/18790331/109946427/18792382/18781427/18788223/18771476/18771981/18792336/109950268/18771351/18772631/18779847/18789526/18790724/18780662/18780772/18774845/18790056/18793210/18777577/18769190/18775501/18778832/18779460/18791044/18793301/18791989/18786174/18767441/…	7	18773443/18772001/18770065/18771961/18791960/18785723/18769477
BP	GO:0006979	response to oxidative stress	26/943	74/6198	1.66748658783311e-05	0.00168971974233755	18769960/18773443/18772001/18773006/18772634/18770065/18784375/18771961/18792573/18771476/18771981/18769477/18771351/18772631/18779847/18789526/18790724/18780772/18769190/18775501/18778832/18791044/18786174/18767441/18774584/18782530	LOC18769960/LOC18773443/LOC18772001/LOC18773006/LOC18772634/LOC18770065/LOC18784375/LOC18771961/LOC18792573/LOC18771476/LOC18771981/LOC18769477/LOC18771351/LOC18772631/LOC18779847/LOC18789526/LOC18790724/LOC18780772/LOC18769190/LOC18775501/LOC18778832/LOC18791044/LOC18786174/LOC18767441/LOC18774584/LOC18782530	26	21	18769960/18773006/18772634/18784375/18792573/18771476/18771981/18771351/18772631/18779847/18789526/18790724/18780772/18769190/18775501/18778832/18791044/18786174/18767441/18774584/18782530	5	18773443/18772001/18770065/18771961/18769477
MF	GO:0046906	tetrapyrrole binding	108/1374	319/10130	4.45485218488845e-21	1.01570629815457e-18	18766910/18769960/18776649/18791588/18773443/18766869/18767463/18777008/18772818/18783228/18772001/18773006/18791756/18777611/18774379/18779188/18771933/18772634/18770065/18784375/18789586/18776644/18776019/18778530/18771961/18789083/18775172/18793892/18776921/18789111/18792118/18776031/18777553/18792573/18786250/18793781/18774496/18788160/18779477/109949249/18790620/18776652/18786746/18770013/99…	LOC18766910/LOC18769960/LOC18776649/LOC18791588/LOC18773443/LOC18766869/LOC18767463/LOC18777008/LOC18772818/LOC18783228/LOC18772001/LOC18773006/LOC18791756/LOC18777611/LOC18774379/LOC18779188/LOC18771933/LOC18772634/LOC18770065/LOC18784375/LOC18789586/LOC18776644/LOC18776019/LOC18778530/LOC18771961/LOC18789083/LOC18775172/LOC18793892/LOC18776921/LOC18789111/LOC18792118/LOC18776031/LOC18777553/LOC…	108	78	18769960/18767463/18772818/18783228/18773006/18777611/18774379/18772634/18784375/18789586/18776644/18775172/18792118/18776031/18777553/18792573/18774496/18788160/18779477/109949249/18790620/18776652/18786746/18770013/18770032/18769533/18771476/18772165/18776600/18771981/18776211/18791316/18780496/18790739/18768766/18769862/18769545/18771351/18772631/18779847/18787510/18789526/18767321/18790724/18…	30	18766910/18776649/18791588/18773443/18766869/18777008/18772001/18791756/18779188/18771933/18770065/18776019/18778530/18771961/18789083/18793892/18776921/18789111/18786250/18793781/9978712/18776891/18774581/18777262/18779107/9978753/18769477/18790568/18785555/18767293
MF	GO:0020037	heme binding	106/1374	317/10130	3.0660306593863e-20	3.49527495170039e-18	18766910/18769960/18776649/18791588/18773443/18766869/18767463/18777008/18772818/18783228/18772001/18773006/18791756/18777611/18774379/18779188/18771933/18772634/18770065/18784375/18789586/18776644/18776019/18778530/18771961/18789083/18775172/18793892/18776921/18789111/18792118/18776031/18777553/18792573/18786250/18793781/18774496/18788160/18779477/109949249/18790620/18776652/18786746/18770013/18…	LOC18766910/LOC18769960/LOC18776649/LOC18791588/LOC18773443/LOC18766869/LOC18767463/LOC18777008/LOC18772818/LOC18783228/LOC18772001/LOC18773006/LOC18791756/LOC18777611/LOC18774379/LOC18779188/LOC18771933/LOC18772634/LOC18770065/LOC18784375/LOC18789586/LOC18776644/LOC18776019/LOC18778530/LOC18771961/LOC18789083/LOC18775172/LOC18793892/LOC18776921/LOC18789111/LOC18792118/LOC18776031/LOC18777553/LOC…	106	78	18769960/18767463/18772818/18783228/18773006/18777611/18774379/18772634/18784375/18789586/18776644/18775172/18792118/18776031/18777553/18792573/18774496/18788160/18779477/109949249/18790620/18776652/18786746/18770013/18770032/18769533/18771476/18772165/18776600/18771981/18776211/18791316/18780496/18790739/18768766/18769862/18769545/18771351/18772631/18779847/18787510/18789526/18767321/18790724/18…	28	18766910/18776649/18791588/18773443/18766869/18777008/18772001/18791756/18779188/18771933/18770065/18776019/18778530/18771961/18789083/18793892/18776921/18789111/18786250/18793781/18776891/18774581/18777262/18779107/18769477/18790568/18785555/18767293
MF	GO:0016705	oxidoreductase activity, acting on paired donors, with incorporation or reduction of molecular oxygen	86/1374	259/10130	2.10823454275649e-16	1.60225825249493e-14	18777548/18776649/18791588/18766869/18767463/18777008/18772818/18783228/18791756/18777611/18774379/18779188/18772228/18771933/18768153/18775799/18789586/18776644/18776019/18778530/18789083/18775172/18793892/18767537/18776921/18789111/18792118/18776031/18777553/18786250/18766759/18793781/18774496/18788160/18779477/109949249/18790620/18776652/18786746/18770013/18770032/18769533/18776891/18772165/18…	LOC18777548/LOC18776649/LOC18791588/LOC18766869/LOC18767463/LOC18777008/LOC18772818/LOC18783228/LOC18791756/LOC18777611/LOC18774379/LOC18779188/LOC18772228/LOC18771933/LOC18768153/LOC18775799/LOC18789586/LOC18776644/LOC18776019/LOC18778530/LOC18789083/LOC18775172/LOC18793892/LOC18767537/LOC18776921/LOC18789111/LOC18792118/LOC18776031/LOC18777553/LOC18786250/LOC18766759/LOC18793781/LOC18774496/LOC…	86	59	18767463/18772818/18783228/18777611/18774379/18772228/18789586/18776644/18775172/18792118/18776031/18777553/18774496/18788160/18779477/109949249/18790620/18776652/18786746/18770013/18770032/18769533/18772165/18776600/18776211/18791316/18780496/18790739/18768766/18769862/18769545/18787510/18767321/18793605/18779218/18792655/18792108/18774039/18791088/18774452/18770030/18786113/18774517/18767402/18…	27	18777548/18776649/18791588/18766869/18777008/18791756/18779188/18771933/18768153/18775799/18776019/18778530/18789083/18793892/18767537/18776921/18789111/18786250/18766759/18793781/18776891/18774581/18777262/18779107/18790568/18785555/18767293
MF	GO:0005506	iron ion binding	83/1374	262/10130	1.51972617164422e-14	8.66243917837205e-13	18776649/18784382/18791588/18766869/18767463/18777008/18772818/18783228/18791756/18777611/18774379/18779188/18771933/18790292/18789586/18776644/18776019/18778530/18789083/18775172/18793892/18776921/18789111/18792118/18776031/18777553/18786250/18793781/18774496/18771383/18788160/18779477/109949249/18790620/18776652/18786746/18770013/18770032/18769533/18776891/18772165/18774581/18776600/18777262/18…	LOC18776649/LOC18784382/LOC18791588/LOC18766869/LOC18767463/LOC18777008/LOC18772818/LOC18783228/LOC18791756/LOC18777611/LOC18774379/LOC18779188/LOC18771933/LOC18790292/LOC18789586/LOC18776644/LOC18776019/LOC18778530/LOC18789083/LOC18775172/LOC18793892/LOC18776921/LOC18789111/LOC18792118/LOC18776031/LOC18777553/LOC18786250/LOC18793781/LOC18774496/LOC18771383/LOC18788160/LOC18779477/LOC109949249/LO…	83	60	18784382/18767463/18772818/18783228/18777611/18774379/18789586/18776644/18775172/18792118/18776031/18777553/18774496/18771383/18788160/18779477/109949249/18790620/18776652/18786746/18770013/18770032/18769533/18772165/18776600/18776211/18791316/18780496/18790739/18768766/18769862/18769545/18787510/18767321/18793605/18779218/18792655/18792108/18774039/18791088/18774452/18770030/18786113/18774517/18…	23	18776649/18791588/18766869/18777008/18791756/18779188/18771933/18790292/18776019/18778530/18789083/18793892/18776921/18789111/18786250/18793781/18776891/18774581/18777262/18779107/18790568/18785555/18767293
MF	GO:0050660	flavin adenine dinucleotide binding	35/1374	106/10130	2.15977055073234e-07	9.84855371133947e-06	109946707/18777548/18779326/18778509/18770963/18768153/18779677/18775799/18778349/18767474/18766759/18770517/18771839/109946518/18780139/18779659/18780523/18780807/18779431/18790921/18789360/18793845/18788307/18793759/18778604/18767402/18768674/18787006/109946533/18779607/109947604/18778135/18781687/18792019/18792970	LOC109946707/LOC18777548/LOC18779326/LOC18778509/LOC18770963/LOC18768153/LOC18779677/LOC18775799/LOC18778349/LOC18767474/LOC18766759/LOC18770517/LOC18771839/LOC109946518/LOC18780139/LOC18779659/LOC18780523/LOC18780807/LOC18779431/LOC18790921/LOC18789360/LOC18793845/LOC18788307/LOC18793759/LOC18778604/LOC18767402/LOC18768674/LOC18787006/LOC109946533/LOC18779607/LOC109947604/LOC18778135/LOC18781687…	35	22	109946707/18779326/18779677/18778349/18771839/109946518/18780139/18779659/18780523/18780807/18790921/18789360/18793845/18788307/18778604/18767402/18768674/18787006/18779607/18781687/18792019/18792970	13	18777548/18778509/18770963/18768153/18775799/18767474/18766759/18770517/18779431/18793759/109946533/109947604/18778135
MF	GO:0004601	peroxidase activity	28/1374	84/10130	2.81417858569145e-06	0.000106938786256275	18769960/18773443/18772001/18773006/18772634/18774833/18770065/18784375/18777219/18771961/18792573/18771476/18771981/18769477/18771351/18772631/18779847/18789526/18790724/18780772/18769190/18775501/18778832/18791044/18786174/18767441/18774584/18782530	LOC18769960/LOC18773443/LOC18772001/LOC18773006/LOC18772634/LOC18774833/LOC18770065/LOC18784375/LOC18777219/LOC18771961/LOC18792573/LOC18771476/LOC18771981/LOC18769477/LOC18771351/LOC18772631/LOC18779847/LOC18789526/LOC18790724/LOC18780772/LOC18769190/LOC18775501/LOC18778832/LOC18791044/LOC18786174/LOC18767441/LOC18774584/LOC18782530	28	22	18769960/18773006/18772634/18784375/18777219/18792573/18771476/18771981/18771351/18772631/18779847/18789526/18790724/18780772/18769190/18775501/18778832/18791044/18786174/18767441/18774584/18782530	6	18773443/18772001/18774833/18770065/18771961/18769477
MF	GO:0016684	oxidoreductase activity, acting on peroxide as acceptor	28/1374	85/10130	3.66097016628754e-06	0.000119243028273366	18769960/18773443/18772001/18773006/18772634/18774833/18770065/18784375/18777219/18771961/18792573/18771476/18771981/18769477/18771351/18772631/18779847/18789526/18790724/18780772/18769190/18775501/18778832/18791044/18786174/18767441/18774584/18782530	LOC18769960/LOC18773443/LOC18772001/LOC18773006/LOC18772634/LOC18774833/LOC18770065/LOC18784375/LOC18777219/LOC18771961/LOC18792573/LOC18771476/LOC18771981/LOC18769477/LOC18771351/LOC18772631/LOC18779847/LOC18789526/LOC18790724/LOC18780772/LOC18769190/LOC18775501/LOC18778832/LOC18791044/LOC18786174/LOC18767441/LOC18774584/LOC18782530	28	22	18769960/18773006/18772634/18784375/18777219/18792573/18771476/18771981/18771351/18772631/18779847/18789526/18790724/18780772/18769190/18775501/18778832/18791044/18786174/18767441/18774584/18782530	6	18773443/18772001/18774833/18770065/18771961/18769477
MF	GO:0016747	transferase activity, transferring acyl groups other than amino-acyl groups	39/1374	142/10130	8.21927337734313e-06	0.000234249291254279	18770200/109948881/18779168/18773215/18782933/18774216/18784943/18782236/18784177/109948540/18767482/18781605/18793162/109946308/18771390/109948591/109946869/109950147/18776138/18771359/18781918/18770233/18783095/109948829/18776851/18782727/18772574/109948416/18783867/109948545/18793308/109948833/109949022/18791652/18792906/109949021/109948912/18779172/18782096	LOC18770200/LOC109948881/LOC18779168/LOC18773215/LOC18782933/LOC18774216/LOC18784943/LOC18782236/LOC18784177/LOC109948540/LOC18767482/LOC18781605/LOC18793162/LOC109946308/LOC18771390/LOC109948591/LOC109946869/LOC109950147/LOC18776138/LOC18771359/LOC18781918/LOC18770233/LOC18783095/LOC109948829/LOC18776851/LOC18782727/LOC18772574/LOC109948416/LOC18783867/LOC109948545/LOC18793308/LOC109948833/LOC10…	39	30	109948881/18782933/18774216/18784943/18782236/18784177/109948540/18781605/18793162/109946308/18771390/109948591/109946869/109950147/18776138/18771359/18770233/18783095/109948829/18776851/109948416/18783867/109948545/18793308/109948833/109949022/18791652/109949021/18779172/18782096	9	18770200/18779168/18773215/18767482/18781918/18782727/18772574/18792906/109948912
MF	GO:0016209	antioxidant activity	28/1374	91/10130	1.58411785158204e-05	0.000401309855734117	18769960/18773443/18772001/18773006/18772634/18774833/18770065/18784375/18777219/18771961/18792573/18771476/18771981/18769477/18771351/18772631/18779847/18789526/18790724/18780772/18769190/18775501/18778832/18791044/18786174/18767441/18774584/18782530	LOC18769960/LOC18773443/LOC18772001/LOC18773006/LOC18772634/LOC18774833/LOC18770065/LOC18784375/LOC18777219/LOC18771961/LOC18792573/LOC18771476/LOC18771981/LOC18769477/LOC18771351/LOC18772631/LOC18779847/LOC18789526/LOC18790724/LOC18780772/LOC18769190/LOC18775501/LOC18778832/LOC18791044/LOC18786174/LOC18767441/LOC18774584/LOC18782530	28	22	18769960/18773006/18772634/18784375/18777219/18792573/18771476/18771981/18771351/18772631/18779847/18789526/18790724/18780772/18769190/18775501/18778832/18791044/18786174/18767441/18774584/18782530	6	18773443/18772001/18774833/18770065/18771961/18769477
MF	GO:0050662	coenzyme binding	61/1374	279/10130	8.04589201765994e-05	0.00183446338002647	109946707/18777548/18778549/18788884/18779326/18793895/18789734/18778509/18770963/18788878/18768153/18775031/18779677/18775799/18770318/18792175/18769510/18778349/18780545/18768093/18767474/18782923/18789827/18766759/18770517/18776229/18771839/18793981/109946518/18768436/18780139/18779659/18775476/18780523/18780807/18779431/18790921/18770980/18789360/18789775/18793845/18788307/18784872/18793759/1…	LOC109946707/LOC18777548/LOC18778549/LOC18788884/LOC18779326/LOC18793895/LOC18789734/LOC18778509/LOC18770963/LOC18788878/LOC18768153/LOC18775031/LOC18779677/LOC18775799/LOC18770318/LOC18792175/LOC18769510/LOC18778349/LOC18780545/LOC18768093/LOC18767474/LOC18782923/LOC18789827/LOC18766759/LOC18770517/LOC18776229/LOC18771839/LOC18793981/LOC109946518/LOC18768436/LOC18780139/LOC18779659/LOC18775476/L…	61	37	109946707/18778549/18788884/18779326/18793895/18779677/18792175/18769510/18778349/18782923/18789827/18771839/109946518/18780139/18779659/18780523/18780807/18790921/18770980/18789360/18789775/18793845/18788307/18784872/18778604/18767997/18771706/18767402/18777786/18769005/18776217/18768674/18787006/18779607/18781687/18792019/18792970	24	18777548/18789734/18778509/18770963/18788878/18768153/18775031/18775799/18770318/18780545/18768093/18767474/18766759/18770517/18776229/18793981/18768436/18775476/18779431/18793759/109946533/18769044/109947604/18778135
MF	GO:0016746	transferase activity, transferring acyl groups	42/1374	174/10130	0.000106662856421912	0.00221083011492691	18770200/109948881/18779168/18773215/18782933/18774216/18784943/18782236/18784177/109948540/18767482/18781605/18793162/109946308/18771390/109948591/109946869/109950147/18776138/18771359/18777105/18781918/18770233/18783095/109948829/18776851/18782727/18772574/109948416/18783867/109948545/18793308/18793578/109948833/18788088/109949022/18791652/18792906/109949021/109948912/18779172/18782096	LOC18770200/LOC109948881/LOC18779168/LOC18773215/LOC18782933/LOC18774216/LOC18784943/LOC18782236/LOC18784177/LOC109948540/LOC18767482/LOC18781605/LOC18793162/LOC109946308/LOC18771390/LOC109948591/LOC109946869/LOC109950147/LOC18776138/LOC18771359/LOC18777105/LOC18781918/LOC18770233/LOC18783095/LOC109948829/LOC18776851/LOC18782727/LOC18772574/LOC109948416/LOC18783867/LOC109948545/LOC18793308/LOC187…	42	32	109948881/18782933/18774216/18784943/18782236/18784177/109948540/18781605/18793162/109946308/18771390/109948591/109946869/109950147/18776138/18771359/18770233/18783095/109948829/18776851/109948416/18783867/109948545/18793308/18793578/109948833/18788088/109949022/18791652/109949021/18779172/18782096	10	18770200/18779168/18773215/18767482/18777105/18781918/18782727/18772574/18792906/109948912
MF	GO:0016701	oxidoreductase activity, acting on single donors with incorporation of molecular oxygen	15/1374	41/10130	0.000177912074577959	0.00338032941698123	18771289/18787524/18784382/18793349/18783973/18790292/18780686/18773579/18787140/18771383/18788991/18773359/18775056/18773995/18780753	LOC18771289/LOC18787524/LOC18784382/LOC18793349/LOC18783973/LOC18790292/LOC18780686/LOC18773579/LOC18787140/LOC18771383/LOC18788991/LOC18773359/LOC18775056/LOC18773995/LOC18780753	15	10	18787524/18784382/18793349/18780686/18787140/18771383/18773359/18775056/18773995/18780753	5	18771289/18783973/18790292/18773579/18788991
MF	GO:0016798	hydrolase activity, acting on glycosyl bonds	57/1374	270/10130	0.000357205646895711	0.00579887110869998	18788559/18784736/18774272/18791774/18773710/18781509/18793735/18789349/18774195/18777625/18774977/18776102/18776275/18779132/18784512/18770931/18777635/18790312/18776642/18773316/18774021/18779303/18774375/18792824/18781156/18782466/18790068/18781402/109950159/18773423/18793860/109947182/18792200/18791059/18767546/18775073/18793571/18788718/18782108/18773978/18776363/18778439/18774307/18779321/1…	LOC18788559/LOC18784736/LOC18774272/LOC18791774/LOC18773710/LOC18781509/LOC18793735/LOC18789349/LOC18774195/LOC18777625/LOC18774977/LOC18776102/LOC18776275/LOC18779132/LOC18784512/LOC18770931/LOC18777635/LOC18790312/LOC18776642/LOC18773316/LOC18774021/LOC18779303/LOC18774375/LOC18792824/LOC18781156/LOC18782466/LOC18790068/LOC18781402/LOC109950159/LOC18773423/LOC18793860/LOC109947182/LOC18792200/L…	57	41	18784736/18774272/18791774/18773710/18781509/18777625/18776102/18776275/18784512/18777635/18776642/18773316/18774375/18792824/18781156/18790068/18781402/109950159/18773423/109947182/18792200/18775073/18793571/18788718/18782108/18773978/18776363/18778439/18774307/18779321/18787172/18767692/18786211/18779267/109947519/18784790/18793301/18792288/18774160/18788108/18788095	16	18788559/18793735/18789349/18774195/18774977/18779132/18770931/18790312/18774021/18779303/18782466/18793860/18791059/18767546/18771211/18783754
MF	GO:0004857	enzyme inhibitor activity	19/1374	62/10130	0.000377413741998501	0.00579887110869998	18787350/18778282/18791404/18787621/18779699/18790356/109950471/novel.563/18777570/18793253/18771342/18785014/18786938/18787185/18775798/18787126/18789209/18786658/18785350	LOC18787350/LOC18778282/LOC18791404/LOC18787621/LOC18779699/LOC18790356/LOC109950471/-/LOC18777570/LOC18793253/LOC18771342/LOC18785014/LOC18786938/LOC18787185/LOC18775798/LOC18787126/LOC18789209/LOC18786658/LOC18785350	19	9	18778282/18779699/novel.563/18785014/18786938/18787185/18787126/18789209/18786658	10	18787350/18791404/18787621/18790356/109950471/18777570/18793253/18771342/18775798/18785350
MF	GO:0004553	hydrolase activity, hydrolyzing O-glycosyl compounds	54/1374	253/10130	0.000381504678203946	0.00579887110869998	18788559/18784736/18774272/18791774/18773710/18793735/18789349/18774195/18777625/18774977/18776102/18776275/18779132/18784512/18770931/18777635/18790312/18776642/18773316/18774021/18779303/18774375/18792824/18781156/18782466/18790068/18781402/109950159/18773423/18793860/18792200/18791059/18767546/18775073/18793571/18788718/18782108/18773978/18776363/18778439/18774307/18779321/18787172/18767692/18…	LOC18788559/LOC18784736/LOC18774272/LOC18791774/LOC18773710/LOC18793735/LOC18789349/LOC18774195/LOC18777625/LOC18774977/LOC18776102/LOC18776275/LOC18779132/LOC18784512/LOC18770931/LOC18777635/LOC18790312/LOC18776642/LOC18773316/LOC18774021/LOC18779303/LOC18774375/LOC18792824/LOC18781156/LOC18782466/LOC18790068/LOC18781402/LOC109950159/LOC18773423/LOC18793860/LOC18792200/LOC18791059/LOC18767546/LO…	54	38	18784736/18774272/18791774/18773710/18777625/18776102/18776275/18784512/18777635/18776642/18773316/18774375/18792824/18781156/18790068/18781402/109950159/18773423/18792200/18775073/18793571/18788718/18782108/18773978/18776363/18778439/18774307/18779321/18787172/18767692/18786211/18779267/109947519/18784790/18792288/18774160/18788108/18788095	16	18788559/18793735/18789349/18774195/18774977/18779132/18770931/18790312/18774021/18779303/18782466/18793860/18791059/18767546/18771211/18783754
MF	GO:0016758	transferase activity, transferring hexosyl groups	63/1374	312/10130	0.000631575372107669	0.00899994905253428	18789761/18782745/18776421/18769066/18767223/18767664/18787857/18789262/18782310/18782003/18788923/18769490/18766754/18792933/18783156/109947831/18768913/18769884/18772998/18785543/18782038/18770760/18777114/18780883/18785098/18774375/109949800/18784148/18791495/18775681/18782830/18774963/18791006/18766834/18793027/18773666/18787817/18773385/109947833/18792481/18791059/18789143/18772129/18770770/…	LOC18789761/LOC18782745/LOC18776421/LOC18769066/LOC18767223/LOC18767664/LOC18787857/LOC18789262/LOC18782310/LOC18782003/LOC18788923/LOC18769490/LOC18766754/LOC18792933/LOC18783156/LOC109947831/LOC18768913/LOC18769884/LOC18772998/LOC18785543/LOC18782038/LOC18770760/LOC18777114/LOC18780883/LOC18785098/LOC18774375/LOC109949800/LOC18784148/LOC18791495/LOC18775681/LOC18782830/LOC18774963/LOC18791006/L…	63	30	18767664/18789262/18782310/18788923/18769490/18792933/109947831/18768913/18772998/18785543/18780883/18774375/109949800/18791495/18766834/18773666/109947833/18789143/18772129/18793815/18767270/18792374/18774768/18773304/18780327/18784089/18773170/18786999/18790499/18773543	33	18789761/18782745/18776421/18769066/18767223/18787857/18782003/18766754/18783156/18769884/18782038/18770760/18777114/18785098/18784148/18775681/18782830/18774963/18791006/18793027/18787817/18773385/18792481/18791059/18770770/18781996/18775379/18782747/109946407/18784452/18783754/18786282/109947792
MF	GO:0010333	terpene synthase activity	13/1374	37/10130	0.000746677341416215	0.0100142608142881	109949028/18782076/109949029/109948450/18779527/109948960/109948999/109948901/109948872/18781109/109948865/18783745/18779875	LOC109949028/LOC18782076/LOC109949029/LOC109948450/LOC18779527/LOC109948960/LOC109948999/LOC109948901/LOC109948872/LOC18781109/LOC109948865/LOC18783745/LOC18779875	13	12	109949028/18782076/109949029/109948450/18779527/109948999/109948901/109948872/18781109/109948865/18783745/18779875	1	109948960
MF	GO:0016838	carbon-oxygen lyase activity, acting on phosphates	13/1374	39/10130	0.00131106819812042	0.0166068638428586	109949028/18782076/109949029/109948450/18779527/109948960/109948999/109948901/109948872/18781109/109948865/18783745/18779875	LOC109949028/LOC18782076/LOC109949029/LOC109948450/LOC18779527/LOC109948960/LOC109948999/LOC109948901/LOC109948872/LOC18781109/LOC109948865/LOC18783745/LOC18779875	13	12	109949028/18782076/109949029/109948450/18779527/109948999/109948901/109948872/18781109/109948865/18783745/18779875	1	109948960
MF	GO:0005507	copper ion binding	15/1374	49/10130	0.00153739421989408	0.018448730638729	18768004/18786605/18772945/18772834/18777108/18772568/18784745/18772636/18767942/18766756/18771826/18768294/18787612/18766414/18790222	LOC18768004/LOC18786605/LOC18772945/LOC18772834/LOC18777108/LOC18772568/LOC18784745/LOC18772636/LOC18767942/LOC18766756/LOC18771826/LOC18768294/LOC18787612/LOC18766414/LOC18790222	15	15	18768004/18786605/18772945/18772834/18777108/18772568/18784745/18772636/18767942/18766756/18771826/18768294/18787612/18766414/18790222	0
MF	GO:0016702	oxidoreductase activity, acting on single donors with incorporation of molecular oxygen, incorporation of two atoms of oxygen	11/1374	31/10130	0.00172158227622124	0.0186914647132592	18771289/18787524/18793349/18783973/18780686/18787140/18788991/18773359/18775056/18773995/18780753	LOC18771289/LOC18787524/LOC18793349/LOC18783973/LOC18780686/LOC18787140/LOC18788991/LOC18773359/LOC18775056/LOC18773995/LOC18780753	11	8	18787524/18793349/18780686/18787140/18773359/18775056/18773995/18780753	3	18771289/18783973/18788991
MF	GO:0051213	dioxygenase activity	11/1374	31/10130	0.00172158227622124	0.0186914647132592	18771289/18787524/18793349/18783973/18780686/18787140/18788991/18773359/18775056/18773995/18780753	LOC18771289/LOC18787524/LOC18793349/LOC18783973/LOC18780686/LOC18787140/LOC18788991/LOC18773359/LOC18775056/LOC18773995/LOC18780753	11	8	18787524/18793349/18780686/18787140/18773359/18775056/18773995/18780753	3	18771289/18783973/18788991
MF	GO:0016759	cellulose synthase activity	9/1374	23/10130	0.00206473482685234	0.0204678061096667	18767664/18769490/18768913/18777114/18780883/18775681/18791006/18793027/18784452	LOC18767664/LOC18769490/LOC18768913/LOC18777114/LOC18780883/LOC18775681/LOC18791006/LOC18793027/LOC18784452	9	4	18767664/18769490/18768913/18780883	5	18777114/18775681/18791006/18793027/18784452
MF	GO:0016760	cellulose synthase (UDP-forming) activity	9/1374	23/10130	0.00206473482685234	0.0204678061096667	18767664/18769490/18768913/18777114/18780883/18775681/18791006/18793027/18784452	LOC18767664/LOC18769490/LOC18768913/LOC18777114/LOC18780883/LOC18775681/LOC18791006/LOC18793027/LOC18784452	9	4	18767664/18769490/18768913/18780883	5	18777114/18775681/18791006/18793027/18784452
MF	GO:0016829	lyase activity	30/1374	131/10130	0.00237104108840418	0.0225248903398397	18779393/18767804/18768989/18775166/18784380/109949028/18774516/18768710/18769333/18782076/18771276/18793981/109949029/109948450/18779527/9978733/18782070/109948960/109948999/18772997/109948901/109948872/18781109/18792031/109948865/18769483/18788121/18777083/18783745/18779875	LOC18779393/LOC18767804/LOC18768989/LOC18775166/LOC18784380/LOC109949028/LOC18774516/LOC18768710/LOC18769333/LOC18782076/LOC18771276/LOC18793981/LOC109949029/LOC109948450/LOC18779527/rbcL/LOC18782070/LOC109948960/LOC109948999/LOC18772997/LOC109948901/LOC109948872/LOC18781109/LOC18792031/LOC109948865/LOC18769483/LOC18788121/LOC18777083/LOC18783745/LOC18779875	30	19	18779393/18768989/18784380/109949028/18774516/18768710/18782076/109949029/109948450/18779527/109948999/109948901/109948872/18781109/18792031/109948865/18788121/18783745/18779875	11	18767804/18775166/18769333/18771276/18793981/9978733/18782070/109948960/18772997/18769483/18777083
MF	GO:0015238	drug transmembrane transporter activity	14/1374	49/10130	0.00441615980585036	0.0402753774293553	18782792/18786991/18770390/18772391/18775724/18777935/18783127/18787495/18766558/18783330/18779459/18779197/18788654/18771806	LOC18782792/LOC18786991/LOC18770390/LOC18772391/LOC18775724/LOC18777935/LOC18783127/LOC18787495/LOC18766558/LOC18783330/LOC18779459/LOC18779197/LOC18788654/LOC18771806	14	9	18782792/18786991/18770390/18775724/18783127/18787495/18766558/18788654/18771806	5	18772391/18777935/18783330/18779459/18779197
MF	GO:0016757	transferase activity, transferring glycosyl groups	68/1374	370/10130	0.00485835032823101	0.0426039951860257	18789761/18782745/18776421/18769066/18767223/18767664/18787857/18789262/18782310/18782003/18788923/18769490/18766754/18792933/18783156/109947831/18768913/18769884/18772998/18785543/18782038/18781268/18770760/18777114/18780883/18785098/18774375/109949800/18784148/18791495/18775681/18782830/18774963/18791006/18775384/18766834/18793027/18773666/18787817/18767565/18773385/109947833/18792481/18791059/…	LOC18789761/LOC18782745/LOC18776421/LOC18769066/LOC18767223/LOC18767664/LOC18787857/LOC18789262/LOC18782310/LOC18782003/LOC18788923/LOC18769490/LOC18766754/LOC18792933/LOC18783156/LOC109947831/LOC18768913/LOC18769884/LOC18772998/LOC18785543/LOC18782038/LOC18781268/LOC18770760/LOC18777114/LOC18780883/LOC18785098/LOC18774375/LOC109949800/LOC18784148/LOC18791495/LOC18775681/LOC18782830/LOC18774963/L…	68	34	18767664/18789262/18782310/18788923/18769490/18792933/109947831/18768913/18772998/18785543/18781268/18780883/18774375/109949800/18791495/18775384/18766834/18773666/18767565/109947833/18780774/18789143/18772129/18793815/18767270/18792374/18774768/18773304/18780327/18784089/18773170/18786999/18790499/18773543	34	18789761/18782745/18776421/18769066/18767223/18787857/18782003/18766754/18783156/18769884/18782038/18770760/18777114/18785098/18784148/18775681/18782830/18774963/18791006/18793027/18787817/18773385/18792481/18791059/18770770/18781996/18775379/18789169/18782747/109946407/18784452/18783754/18786282/109947792
