# Supplementary material for: Transcriptome analysis of substrate temperature effects on adventitious root formation in peach rootstocks
Source: PeerJ. 2025 Sep 5;13:e20015. doi: 10.7717/peerj.20015 (PMC12422280; doi:10.7717/peerj.20015)
Supplement: Supplemental Information 1 [file peerj-13-20015-s001.zip › Figure 4a-3 CT14vsCT11.all_GOenrich_significant.xls]

## Sheet: Figure 4a-3  CT14vsCT11.all_GOe
Figure 4a The GO enrichment analysis results between the four comparisons (CT1 vs CT4, CT6 vs CT9 and CT11 vs CT14).
Category	GOID	Description	GeneRatio	BgRatio	pvalue	padj	geneID	geneName	Count	Up	Up_Gene_id	Down	Down_Gene_id
BP	GO:0006261	DNA-dependent DNA replication	11/1084	12/6218	4.37678562086191e-08	1.63691782220235e-05	18781537/18766282/18788747/18771439/18792293/18768858/18780236/18776017/18791543/18768517/18774136	LOC18781537/LOC18766282/LOC18788747/LOC18771439/LOC18792293/LOC18768858/LOC18780236/LOC18776017/LOC18791543/LOC18768517/LOC18774136	11	0		11	18781537/18766282/18788747/18771439/18792293/18768858/18780236/18776017/18791543/18768517/18774136
BP	GO:0006928	movement of cell or subcellular component	25/1084	51/6218	2.0193665969031e-07	2.5174770241392e-05	18778985/18790737/18790817/18774415/18776309/18778983/18777409/18772439/18772390/18768293/18773466/18769577/18773044/18780449/18769035/18787380/18789391/18775251/18793667/18768756/18770336/18781469/18791749/18791751/18774290	LOC18778985/LOC18790737/LOC18790817/LOC18774415/LOC18776309/LOC18778983/LOC18777409/LOC18772439/LOC18772390/LOC18768293/LOC18773466/LOC18769577/LOC18773044/LOC18780449/LOC18769035/LOC18787380/LOC18789391/LOC18775251/LOC18793667/LOC18768756/LOC18770336/LOC18781469/LOC18791749/LOC18791751/LOC18774290	25	1	18774415	24	18778985/18790737/18790817/18776309/18778983/18777409/18772439/18772390/18768293/18773466/18769577/18773044/18780449/18769035/18787380/18789391/18775251/18793667/18768756/18770336/18781469/18791749/18791751/18774290
BP	GO:0007018	microtubule-based movement	25/1084	51/6218	2.0193665969031e-07	2.5174770241392e-05	18778985/18790737/18790817/18774415/18776309/18778983/18777409/18772439/18772390/18768293/18773466/18769577/18773044/18780449/18769035/18787380/18789391/18775251/18793667/18768756/18770336/18781469/18791749/18791751/18774290	LOC18778985/LOC18790737/LOC18790817/LOC18774415/LOC18776309/LOC18778983/LOC18777409/LOC18772439/LOC18772390/LOC18768293/LOC18773466/LOC18769577/LOC18773044/LOC18780449/LOC18769035/LOC18787380/LOC18789391/LOC18775251/LOC18793667/LOC18768756/LOC18770336/LOC18781469/LOC18791749/LOC18791751/LOC18774290	25	1	18774415	24	18778985/18790737/18790817/18776309/18778983/18777409/18772439/18772390/18768293/18773466/18769577/18773044/18780449/18769035/18787380/18789391/18775251/18793667/18768756/18770336/18781469/18791749/18791751/18774290
BP	GO:0007017	microtubule-based process	26/1084	60/6218	2.317563141478e-06	0.000216692153728193	18778985/18790737/18790817/18774415/18776309/18778983/18777409/18772439/18772390/18768293/18773466/18769577/18773044/18780449/18769035/18787380/18789391/18775251/18793667/18782393/18768756/18770336/18781469/18791749/18791751/18774290	LOC18778985/LOC18790737/LOC18790817/LOC18774415/LOC18776309/LOC18778983/LOC18777409/LOC18772439/LOC18772390/LOC18768293/LOC18773466/LOC18769577/LOC18773044/LOC18780449/LOC18769035/LOC18787380/LOC18789391/LOC18775251/LOC18793667/LOC18782393/LOC18768756/LOC18770336/LOC18781469/LOC18791749/LOC18791751/LOC18774290	26	2	18774415/18782393	24	18778985/18790737/18790817/18776309/18778983/18777409/18772439/18772390/18768293/18773466/18769577/18773044/18780449/18769035/18787380/18789391/18775251/18793667/18768756/18770336/18781469/18791749/18791751/18774290
BP	GO:0006260	DNA replication	21/1084	47/6218	1.22237743348764e-05	0.000914338320248752	18781537/18777785/18766282/18788747/18771439/18792293/18772008/18775452/18768858/18780236/18776017/18791543/18768517/18772839/18771587/18774136/18790429/18766810/18770413/18780604/18791616	LOC18781537/LOC18777785/LOC18766282/LOC18788747/LOC18771439/LOC18792293/LOC18772008/LOC18775452/LOC18768858/LOC18780236/LOC18776017/LOC18791543/LOC18768517/LOC18772839/LOC18771587/LOC18774136/LOC18790429/LOC18766810/LOC18770413/LOC18780604/LOC18791616	21	0		21	18781537/18777785/18766282/18788747/18771439/18792293/18772008/18775452/18768858/18780236/18776017/18791543/18768517/18772839/18771587/18774136/18790429/18766810/18770413/18780604/18791616
BP	GO:0006952	defense response	23/1084	59/6218	6.87313760955293e-05	0.00428425577662133	18784599/18790813/18767515/18792212/18774032/18790612/18790057/18790331/18793491/18792329/18774656/18789591/18790066/18791989/18772596/18789455/109946427/18790056/109950268/novel.422/18788223/18790058/18785723	LOC18784599/LOC18790813/LOC18767515/LOC18792212/LOC18774032/LOC18790612/LOC18790057/LOC18790331/LOC18793491/LOC18792329/LOC18774656/LOC18789591/LOC18790066/LOC18791989/LOC18772596/LOC18789455/LOC109946427/LOC18790056/LOC109950268/-/LOC18788223/LOC18790058/LOC18785723	23	21	18784599/18790813/18767515/18792212/18774032/18790612/18790057/18790331/18793491/18792329/18774656/18789591/18790066/18791989/18772596/109946427/18790056/109950268/18788223/18790058/18785723	2	18789455/novel.422
BP	GO:0006950	response to stress	55/1084	204/6218	0.000367419081998552	0.0196306766667798	18771981/18769190/18784599/18790813/18775415/18772001/18767441/18767515/18792212/18774032/18790612/18775243/18777066/18790057/18772634/18791543/18781427/18790331/18780662/18793491/18792329/18774656/18789591/18777577/18790066/18770065/18773006/18769960/18789526/18790823/18791989/18787098/109950245/18772596/18780604/18773069/18789455/18773398/109946427/18790056/109950268/18778832/novel.422/18783396…	LOC18771981/LOC18769190/LOC18784599/LOC18790813/LOC18775415/LOC18772001/LOC18767441/LOC18767515/LOC18792212/LOC18774032/LOC18790612/LOC18775243/LOC18777066/LOC18790057/LOC18772634/LOC18791543/LOC18781427/LOC18790331/LOC18780662/LOC18793491/LOC18792329/LOC18774656/LOC18789591/LOC18777577/LOC18790066/LOC18770065/LOC18773006/LOC18769960/LOC18789526/LOC18790823/LOC18791989/LOC18787098/LOC109950245/LO…	55	34	18769190/18784599/18790813/18772001/18767441/18767515/18792212/18774032/18790612/18775243/18790057/18772634/18790331/18793491/18792329/18774656/18789591/18790066/18770065/18773006/18789526/18791989/18772596/18773398/109946427/18790056/109950268/18781284/18788223/18774491/novel.563/18790058/18773464/18785723	21	18771981/18775415/18777066/18791543/18781427/18780662/18777577/18769960/18790823/18787098/109950245/18780604/18773069/18789455/18778832/novel.422/18783396/18774459/18776326/18774584/18778890
CC	GO:0005694	chromosome	22/308	73/2156	0.000304477165415561	0.032579056699465	18770894/109949804/18774996/18772122/18782874/18784216/18774665/18775301/18768691/18786411/18774817/18773739/18779352/18790429/18792345/18773069/18779950/18785399/18777204/18791616/18779872/18772870	LOC18770894/LOC109949804/LOC18774996/LOC18772122/LOC18782874/LOC18784216/LOC18774665/LOC18775301/LOC18768691/LOC18786411/LOC18774817/LOC18773739/LOC18779352/LOC18790429/LOC18792345/LOC18773069/LOC18779950/LOC18785399/LOC18777204/LOC18791616/LOC18779872/LOC18772870	22	1	18770894	21	109949804/18774996/18772122/18782874/18784216/18774665/18775301/18768691/18786411/18774817/18773739/18779352/18790429/18792345/18773069/18779950/18785399/18777204/18791616/18779872/18772870
MF	GO:0046906	tetrapyrrole binding	101/1609	319/10137	7.43765402349667e-13	1.96354066220312e-10	18769951/18791516/18777611/18770510/18771981/18779477/18769190/18770013/18789112/18778487/18777306/18784599/18767321/18775415/18771592/18789111/18772001/18786746/18766869/18790148/18767441/18767622/18767418/18776773/18780496/18774379/18774039/18791088/18766910/18780537/18792118/18775243/18782277/18779107/18780809/18791047/18774146/18791316/18789678/18788691/18779188/18793781/18772634/18775998/187…	LOC18769951/LOC18791516/LOC18777611/LOC18770510/LOC18771981/LOC18779477/LOC18769190/LOC18770013/LOC18789112/LOC18778487/LOC18777306/LOC18784599/LOC18767321/LOC18775415/LOC18771592/LOC18789111/LOC18772001/LOC18786746/LOC18766869/LOC18790148/LOC18767441/LOC18767622/LOC18767418/LOC18776773/LOC18780496/LOC18774379/LOC18774039/LOC18791088/LOC18766910/LOC18780537/LOC18792118/LOC18775243/LOC18782277/LOC…	101	68	18791516/18770510/18779477/18769190/18770013/18789112/18778487/18784599/18767321/18771592/18789111/18772001/18786746/18767441/18767622/18767418/18776773/18780496/18774379/18774039/18791088/18780537/18792118/18775243/18779107/18780809/18791047/18774146/18791316/18793781/18772634/18775998/18791994/18791057/18774282/18784282/18773715/18770065/18773006/18776211/18789526/18779309/18773522/18772165/187…	33	18769951/18777611/18771981/18777306/18775415/18766869/18790148/18766910/18782277/18789678/18788691/18779188/18791455/9978738/9978712/18767393/18769960/18790823/18792014/9978753/18787098/109950245/18782463/18778832/18777164/18774459/18777553/18774584/18789978/18778890/9978784/18771611/18776600
MF	GO:0020037	heme binding	99/1609	317/10137	3.17511160876123e-12	4.19114732356482e-10	18769951/18791516/18777611/18770510/18771981/18779477/18769190/18770013/18789112/18778487/18777306/18784599/18767321/18775415/18771592/18789111/18772001/18786746/18766869/18790148/18767441/18767622/18767418/18776773/18780496/18774379/18774039/18791088/18766910/18780537/18792118/18775243/18782277/18779107/18780809/18791047/18774146/18791316/18789678/18788691/18779188/18793781/18772634/18775998/187…	LOC18769951/LOC18791516/LOC18777611/LOC18770510/LOC18771981/LOC18779477/LOC18769190/LOC18770013/LOC18789112/LOC18778487/LOC18777306/LOC18784599/LOC18767321/LOC18775415/LOC18771592/LOC18789111/LOC18772001/LOC18786746/LOC18766869/LOC18790148/LOC18767441/LOC18767622/LOC18767418/LOC18776773/LOC18780496/LOC18774379/LOC18774039/LOC18791088/LOC18766910/LOC18780537/LOC18792118/LOC18775243/LOC18782277/LOC…	99	68	18791516/18770510/18779477/18769190/18770013/18789112/18778487/18784599/18767321/18771592/18789111/18772001/18786746/18767441/18767622/18767418/18776773/18780496/18774379/18774039/18791088/18780537/18792118/18775243/18779107/18780809/18791047/18774146/18791316/18793781/18772634/18775998/18791994/18791057/18774282/18784282/18773715/18770065/18773006/18776211/18789526/18779309/18773522/18772165/187…	31	18769951/18777611/18771981/18777306/18775415/18766869/18790148/18766910/18782277/18789678/18788691/18779188/18791455/9978738/18767393/18769960/18790823/18792014/18787098/109950245/18782463/18778832/18777164/18774459/18777553/18774584/18789978/18778890/9978784/18771611/18776600
MF	GO:0008017	microtubule binding	30/1609	61/10137	1.21314470746125e-09	1.0675673425659e-07	18778985/18790737/18790817/18774415/18776309/18778983/18777409/18772439/18772390/18768293/18773466/18769577/18776472/18773044/18780449/18774957/18769035/18787380/18789391/18775251/18793667/18786325/18768756/18770336/18780365/18781469/18791749/18792345/18791751/18774290	LOC18778985/LOC18790737/LOC18790817/LOC18774415/LOC18776309/LOC18778983/LOC18777409/LOC18772439/LOC18772390/LOC18768293/LOC18773466/LOC18769577/LOC18776472/LOC18773044/LOC18780449/LOC18774957/LOC18769035/LOC18787380/LOC18789391/LOC18775251/LOC18793667/LOC18786325/LOC18768756/LOC18770336/LOC18780365/LOC18781469/LOC18791749/LOC18792345/LOC18791751/LOC18774290	30	2	18774415/18780365	28	18778985/18790737/18790817/18776309/18778983/18777409/18772439/18772390/18768293/18773466/18769577/18776472/18773044/18780449/18774957/18769035/18787380/18789391/18775251/18793667/18786325/18768756/18770336/18781469/18791749/18792345/18791751/18774290
MF	GO:0005506	iron ion binding	78/1609	265/10137	1.33376230030267e-08	8.6093298364448e-07	18769951/18791516/18790292/18777611/18770510/18779477/18783760/18770013/18789112/18778487/18777306/18767321/18771592/18789111/18786746/18766869/18790148/18767622/18767418/18773611/18780496/18774379/18774039/18791088/18780537/18792118/18773152/18782277/18779107/18780809/18791047/18774146/18791316/18789678/18779188/18793781/18775998/18791994/18791057/18774282/18784282/18773715/18791455/9978738/1876…	LOC18769951/LOC18791516/LOC18790292/LOC18777611/LOC18770510/LOC18779477/LOC18783760/LOC18770013/LOC18789112/LOC18778487/LOC18777306/LOC18767321/LOC18771592/LOC18789111/LOC18786746/LOC18766869/LOC18790148/LOC18767622/LOC18767418/LOC18773611/LOC18780496/LOC18774379/LOC18774039/LOC18791088/LOC18780537/LOC18792118/LOC18773152/LOC18782277/LOC18779107/LOC18780809/LOC18791047/LOC18774146/LOC18791316/LOC…	78	55	18791516/18790292/18770510/18779477/18770013/18789112/18778487/18767321/18771592/18789111/18786746/18767622/18767418/18780496/18774379/18774039/18791088/18780537/18792118/18779107/18780809/18791047/18774146/18791316/18793781/18775998/18791994/18791057/18774282/18784282/18773715/18776211/18779309/18773522/18772165/18792110/18792108/18785555/18788894/18791588/18791921/18777741/18778941/18793022/187…	23	18769951/18777611/18783760/18777306/18766869/18790148/18773611/18773152/18782277/18789678/18779188/18791455/9978738/18767393/18792014/18784382/18782463/18777164/18777553/18789978/18772681/18771611/18776600
MF	GO:0003777	microtubule motor activity	25/1609	50/10137	1.91202843188166e-08	8.6093298364448e-07	18778985/18790737/18790817/18774415/18776309/18778983/18777409/18772439/18772390/18768293/18773466/18769577/18773044/18780449/18769035/18787380/18789391/18775251/18793667/18768756/18770336/18781469/18791749/18791751/18774290	LOC18778985/LOC18790737/LOC18790817/LOC18774415/LOC18776309/LOC18778983/LOC18777409/LOC18772439/LOC18772390/LOC18768293/LOC18773466/LOC18769577/LOC18773044/LOC18780449/LOC18769035/LOC18787380/LOC18789391/LOC18775251/LOC18793667/LOC18768756/LOC18770336/LOC18781469/LOC18791749/LOC18791751/LOC18774290	25	1	18774415	24	18778985/18790737/18790817/18776309/18778983/18777409/18772439/18772390/18768293/18773466/18769577/18773044/18780449/18769035/18787380/18789391/18775251/18793667/18768756/18770336/18781469/18791749/18791751/18774290
MF	GO:0015631	tubulin binding	30/1609	67/10137	1.95666587191927e-08	8.6093298364448e-07	18778985/18790737/18790817/18774415/18776309/18778983/18777409/18772439/18772390/18768293/18773466/18769577/18776472/18773044/18780449/18774957/18769035/18787380/18789391/18775251/18793667/18786325/18768756/18770336/18780365/18781469/18791749/18792345/18791751/18774290	LOC18778985/LOC18790737/LOC18790817/LOC18774415/LOC18776309/LOC18778983/LOC18777409/LOC18772439/LOC18772390/LOC18768293/LOC18773466/LOC18769577/LOC18776472/LOC18773044/LOC18780449/LOC18774957/LOC18769035/LOC18787380/LOC18789391/LOC18775251/LOC18793667/LOC18786325/LOC18768756/LOC18770336/LOC18780365/LOC18781469/LOC18791749/LOC18792345/LOC18791751/LOC18774290	30	2	18774415/18780365	28	18778985/18790737/18790817/18776309/18778983/18777409/18772439/18772390/18768293/18773466/18769577/18776472/18773044/18780449/18774957/18769035/18787380/18789391/18775251/18793667/18786325/18768756/18770336/18781469/18791749/18792345/18791751/18774290
MF	GO:0016705	oxidoreductase activity, acting on paired donors, with incorporation or reduction of molecular oxygen	74/1609	263/10137	2.36885908629571e-07	8.93398283974383e-06	18769951/18791516/18777611/18770510/18779477/18767485/18770013/18789112/18778487/18777306/18767321/18771592/18789111/18786746/18766869/18790148/18793889/18767622/18767418/18780496/18774379/18774039/18791088/18780537/18792118/18782277/18779107/18780809/18791047/18774146/18791316/18789678/18779188/18793781/18775998/18791994/18791057/18774282/18784282/18773715/18791455/18767393/18776211/18779309/187…	LOC18769951/LOC18791516/LOC18777611/LOC18770510/LOC18779477/LOC18767485/LOC18770013/LOC18789112/LOC18778487/LOC18777306/LOC18767321/LOC18771592/LOC18789111/LOC18786746/LOC18766869/LOC18790148/LOC18793889/LOC18767622/LOC18767418/LOC18780496/LOC18774379/LOC18774039/LOC18791088/LOC18780537/LOC18792118/LOC18782277/LOC18779107/LOC18780809/LOC18791047/LOC18774146/LOC18791316/LOC18789678/LOC18779188/LOC…	74	55	18791516/18770510/18779477/18767485/18770013/18789112/18778487/18767321/18771592/18789111/18786746/18767622/18767418/18780496/18774379/18774039/18791088/18780537/18792118/18779107/18780809/18791047/18774146/18791316/18793781/18775998/18791994/18791057/18774282/18784282/18773715/18776211/18779309/18773522/18772165/18792110/18792108/18785555/18788894/18791588/18791921/18777741/18778941/18793022/187…	19	18769951/18777611/18777306/18766869/18790148/18793889/18782277/18789678/18779188/18791455/18767393/18792014/18782463/18777164/18777553/18789978/18767537/18771611/18776600
MF	GO:0003774	motor activity	25/1609	59/10137	1.06493926122817e-06	3.51429956205296e-05	18778985/18790737/18790817/18774415/18776309/18778983/18777409/18772439/18772390/18768293/18773466/18769577/18773044/18780449/18769035/18787380/18789391/18775251/18793667/18768756/18770336/18781469/18791749/18791751/18774290	LOC18778985/LOC18790737/LOC18790817/LOC18774415/LOC18776309/LOC18778983/LOC18777409/LOC18772439/LOC18772390/LOC18768293/LOC18773466/LOC18769577/LOC18773044/LOC18780449/LOC18769035/LOC18787380/LOC18789391/LOC18775251/LOC18793667/LOC18768756/LOC18770336/LOC18781469/LOC18791749/LOC18791751/LOC18774290	25	1	18774415	24	18778985/18790737/18790817/18776309/18778983/18777409/18772439/18772390/18768293/18773466/18769577/18773044/18780449/18769035/18787380/18789391/18775251/18793667/18768756/18770336/18781469/18791749/18791751/18774290
MF	GO:0008092	cytoskeletal protein binding	32/1609	90/10137	3.70121464125427e-06	0.000108568962810125	18778985/18790737/18772029/18790817/18774415/18776309/18778983/18777409/18772439/18772390/18768293/18773466/18769577/18776472/18773044/18780449/18774957/18769035/18787380/18789391/18775251/18793667/18786325/18768756/18770336/18780365/18781469/18791749/18792345/18791751/18787715/18774290	LOC18778985/LOC18790737/LOC18772029/LOC18790817/LOC18774415/LOC18776309/LOC18778983/LOC18777409/LOC18772439/LOC18772390/LOC18768293/LOC18773466/LOC18769577/LOC18776472/LOC18773044/LOC18780449/LOC18774957/LOC18769035/LOC18787380/LOC18789391/LOC18775251/LOC18793667/LOC18786325/LOC18768756/LOC18770336/LOC18780365/LOC18781469/LOC18791749/LOC18792345/LOC18791751/LOC18787715/LOC18774290	32	2	18774415/18780365	30	18778985/18790737/18772029/18790817/18776309/18778983/18777409/18772439/18772390/18768293/18773466/18769577/18776472/18773044/18780449/18774957/18769035/18787380/18789391/18775251/18793667/18786325/18768756/18770336/18781469/18791749/18792345/18791751/18787715/18774290
MF	GO:0030246	carbohydrate binding	46/1609	151/10137	4.59495791425264e-06	0.00012130688893627	18789857/18779016/18776275/18778219/18784596/109947706/18779417/18791156/18790204/18780300/18766688/18780831/18790770/18782958/18785199/109947690/18786382/18786651/18770721/18793197/18780960/18775241/18784272/18765976/18766594/18792597/18772992/18778778/18791491/18775155/18773109/18769018/109947135/18777612/18792429/18769146/18788718/18781963/18780406/109947796/18781245/18777769/18790543/18776285…	LOC18789857/LOC18779016/LOC18776275/LOC18778219/LOC18784596/LOC109947706/LOC18779417/LOC18791156/LOC18790204/LOC18780300/LOC18766688/LOC18780831/LOC18790770/LOC18782958/LOC18785199/LOC109947690/LOC18786382/LOC18786651/LOC18770721/LOC18793197/LOC18780960/LOC18775241/LOC18784272/LOC18765976/LOC18766594/LOC18792597/LOC18772992/LOC18778778/LOC18791491/LOC18775155/LOC18773109/LOC18769018/LOC109947135/…	46	30	18789857/18779016/18778219/18784596/109947706/18780831/18790770/18785199/109947690/18786382/18786651/18775241/18784272/18765976/18766594/18772992/18778778/18775155/18769018/109947135/18777612/18792429/18769146/109947796/18781245/18777769/18790543/18776285/18784347/18776973	16	18776275/18779417/18791156/18790204/18780300/18766688/18782958/18770721/18793197/18780960/18792597/18791491/18773109/18788718/18781963/18780406
MF	GO:0001871	pattern binding	23/1609	63/10137	5.22153328431776e-05	0.00114873732254991	18779016/18784596/109947706/18779417/18790770/18782958/18785199/109947690/18786382/18786651/18780960/18784272/18792597/109947135/18777612/18792429/18781963/109947796/18781245/18777769/18790543/18784347/18776973	LOC18779016/LOC18784596/LOC109947706/LOC18779417/LOC18790770/LOC18782958/LOC18785199/LOC109947690/LOC18786382/LOC18786651/LOC18780960/LOC18784272/LOC18792597/LOC109947135/LOC18777612/LOC18792429/LOC18781963/LOC109947796/LOC18781245/LOC18777769/LOC18790543/LOC18784347/LOC18776973	23	18	18779016/18784596/109947706/18790770/18785199/109947690/18786382/18786651/18784272/109947135/18777612/18792429/109947796/18781245/18777769/18790543/18784347/18776973	5	18779417/18782958/18780960/18792597/18781963
MF	GO:0030247	polysaccharide binding	23/1609	63/10137	5.22153328431776e-05	0.00114873732254991	18779016/18784596/109947706/18779417/18790770/18782958/18785199/109947690/18786382/18786651/18780960/18784272/18792597/109947135/18777612/18792429/18781963/109947796/18781245/18777769/18790543/18784347/18776973	LOC18779016/LOC18784596/LOC109947706/LOC18779417/LOC18790770/LOC18782958/LOC18785199/LOC109947690/LOC18786382/LOC18786651/LOC18780960/LOC18784272/LOC18792597/LOC109947135/LOC18777612/LOC18792429/LOC18781963/LOC109947796/LOC18781245/LOC18777769/LOC18790543/LOC18784347/LOC18776973	23	18	18779016/18784596/109947706/18790770/18785199/109947690/18786382/18786651/18784272/109947135/18777612/18792429/109947796/18781245/18777769/18790543/18784347/18776973	5	18779417/18782958/18780960/18792597/18781963
MF	GO:0005507	copper ion binding	19/1609	49/10137	9.03693399300576e-05	0.00183519274934886	18777135/18780321/18790403/18784745/18771185/18768228/18785411/18772834/18772568/18768847/18772970/18785133/18779252/18772636/18767942/18774853/18768294/18766414/18768035	LOC18777135/LOC18780321/LOC18790403/LOC18784745/LOC18771185/LOC18768228/LOC18785411/LOC18772834/LOC18772568/LOC18768847/LOC18772970/LOC18785133/LOC18779252/LOC18772636/LOC18767942/LOC18774853/LOC18768294/LOC18766414/LOC18768035	19	2	18784745/18774853	17	18777135/18780321/18790403/18771185/18768228/18785411/18772834/18772568/18768847/18772970/18785133/18779252/18772636/18767942/18768294/18766414/18768035
MF	GO:0004553	hydrolase activity, hydrolyzing O-glycosyl compounds	62/1609	271/10137	0.00142550392569453	0.0268809311702396	18775728/18774793/18768197/18790242/18784579/18774977/18787190/18776275/18782651/18790043/18792321/18793735/18774612/18789349/18770708/18784512/18789012/18782471/18774195/18791156/18781156/18789504/18787238/18787620/18770931/18770527/18781402/18787172/18770093/18782466/18779468/18770798/18779303/18778110/18777625/18791059/18784435/18767304/18773710/18767038/18788187/18776363/18775535/18774307/187…	LOC18775728/LOC18774793/LOC18768197/LOC18790242/LOC18784579/LOC18774977/LOC18787190/LOC18776275/LOC18782651/LOC18790043/LOC18792321/LOC18793735/LOC18774612/LOC18789349/LOC18770708/LOC18784512/LOC18789012/LOC18782471/LOC18774195/LOC18791156/LOC18781156/LOC18789504/LOC18787238/LOC18787620/LOC18770931/LOC18770527/LOC18781402/LOC18787172/LOC18770093/LOC18782466/LOC18779468/LOC18770798/LOC18779303/LOC…	62	18	18787190/18792321/18793735/18774612/18770527/18787172/18779303/18791059/18773710/18774307/18786908/18792200/18788559/18793571/109950159/18767473/18770418/18769528	44	18775728/18774793/18768197/18790242/18784579/18774977/18776275/18782651/18790043/18789349/18770708/18784512/18789012/18782471/18774195/18791156/18781156/18789504/18787238/18787620/18770931/18781402/18770093/18782466/18779468/18770798/18778110/18777625/18784435/18767304/18767038/18788187/18776363/18775535/18782108/109947519/18767405/18788718/18781193/18786211/18773544/18789282/18779321/18779267
MF	GO:0045735	nutrient reservoir activity	13/1609	35/10137	0.00183408369760772	0.0309194261249907	18768448/18776282/18768429/18777019/18768845/18766468/18767386/18781026/18768078/18767377/18776250/109946233/18777953	LOC18768448/LOC18776282/LOC18768429/LOC18777019/LOC18768845/LOC18766468/LOC18767386/LOC18781026/LOC18768078/LOC18767377/LOC18776250/LOC109946233/LOC18777953	13	11	18768448/18776282/18768429/18777019/18768845/18766468/18767386/18768078/18767377/18776250/18777953	2	18781026/109946233
MF	GO:0004601	peroxidase activity	24/1609	83/10137	0.0018739046136358	0.0309194261249907	18771981/18769190/18775415/18772001/18767441/18777219/18776773/18775243/18772634/18770065/18773006/18769960/18789526/18790823/18787098/109950245/18773398/18778832/18774459/18781284/18774491/18774584/18778890/18773464	LOC18771981/LOC18769190/LOC18775415/LOC18772001/LOC18767441/LOC18777219/LOC18776773/LOC18775243/LOC18772634/LOC18770065/LOC18773006/LOC18769960/LOC18789526/LOC18790823/LOC18787098/LOC109950245/LOC18773398/LOC18778832/LOC18774459/LOC18781284/LOC18774491/LOC18774584/LOC18778890/LOC18773464	24	13	18769190/18772001/18767441/18776773/18775243/18772634/18770065/18773006/18789526/18773398/18781284/18774491/18773464	11	18771981/18775415/18777219/18769960/18790823/18787098/109950245/18778832/18774459/18774584/18778890
MF	GO:0016684	oxidoreductase activity, acting on peroxide as acceptor	24/1609	84/10137	0.00223678894551154	0.034736016565591	18771981/18769190/18775415/18772001/18767441/18777219/18776773/18775243/18772634/18770065/18773006/18769960/18789526/18790823/18787098/109950245/18773398/18778832/18774459/18781284/18774491/18774584/18778890/18773464	LOC18771981/LOC18769190/LOC18775415/LOC18772001/LOC18767441/LOC18777219/LOC18776773/LOC18775243/LOC18772634/LOC18770065/LOC18773006/LOC18769960/LOC18789526/LOC18790823/LOC18787098/LOC109950245/LOC18773398/LOC18778832/LOC18774459/LOC18781284/LOC18774491/LOC18774584/LOC18778890/LOC18773464	24	13	18769190/18772001/18767441/18776773/18775243/18772634/18770065/18773006/18789526/18773398/18781284/18774491/18773464	11	18771981/18775415/18777219/18769960/18790823/18787098/109950245/18778832/18774459/18774584/18778890
MF	GO:0016798	hydrolase activity, acting on glycosyl bonds	64/1609	288/10137	0.0025617559734651	0.0375724209441548	18775728/18774793/18768197/18790242/18784579/18774977/18787190/18776275/18782651/18790043/18792321/18793735/18774612/18789349/18770708/18784512/18789012/18782471/18774195/18791156/18781156/18789504/109947182/18787238/18787620/18770931/18770527/18781402/18787172/18770093/18782466/18779468/18770798/18779303/18778110/18777625/18791059/18784435/18767304/18773710/18767038/18788187/18776363/18775535/18…	LOC18775728/LOC18774793/LOC18768197/LOC18790242/LOC18784579/LOC18774977/LOC18787190/LOC18776275/LOC18782651/LOC18790043/LOC18792321/LOC18793735/LOC18774612/LOC18789349/LOC18770708/LOC18784512/LOC18789012/LOC18782471/LOC18774195/LOC18791156/LOC18781156/LOC18789504/LOC109947182/LOC18787238/LOC18787620/LOC18770931/LOC18770527/LOC18781402/LOC18787172/LOC18770093/LOC18782466/LOC18779468/LOC18770798/LO…	64	19	18787190/18792321/18793735/18774612/109947182/18770527/18787172/18779303/18791059/18773710/18774307/18786908/18792200/18788559/18793571/109950159/18767473/18770418/18769528	45	18775728/18774793/18768197/18790242/18784579/18774977/18776275/18782651/18790043/18789349/18770708/18784512/18789012/18782471/18774195/18791156/18781156/18789504/18787238/18787620/18770931/18781402/18770093/18782466/18779468/18770798/18778110/18777625/18784435/18767304/18767038/18788187/18776363/18775535/18789359/18782108/109947519/18767405/18788718/18781193/18786211/18773544/18789282/18779321/18…
MF	GO:0016209	antioxidant activity	25/1609	90/10137	0.00279315780297773	0.0388101926308485	18771981/18769190/18775415/18772001/18767441/18777219/18776773/18775243/18772634/18770065/18774382/18773006/18769960/18789526/18790823/18787098/109950245/18773398/18778832/18774459/18781284/18774491/18774584/18778890/18773464	LOC18771981/LOC18769190/LOC18775415/LOC18772001/LOC18767441/LOC18777219/LOC18776773/LOC18775243/LOC18772634/LOC18770065/LOC18774382/LOC18773006/LOC18769960/LOC18789526/LOC18790823/LOC18787098/LOC109950245/LOC18773398/LOC18778832/LOC18774459/LOC18781284/LOC18774491/LOC18774584/LOC18778890/LOC18773464	25	14	18769190/18772001/18767441/18776773/18775243/18772634/18770065/18774382/18773006/18789526/18773398/18781284/18774491/18773464	11	18771981/18775415/18777219/18769960/18790823/18787098/109950245/18778832/18774459/18774584/18778890
