# Supplementary material for: Transcriptome analysis of substrate temperature effects on adventitious root formation in peach rootstocks
Source: PeerJ. 2025 Sep 5;13:e20015. doi: 10.7717/peerj.20015 (PMC12422280; doi:10.7717/peerj.20015)
Supplement: Supplemental Information 1 [file peerj-13-20015-s001.zip › Figure 4b-1 CT4vsCT1.all_KEGGenrich_significant.xls]

## Sheet: Figure 4b-1  CT4vsCT1.all_KEGGe
Figure 4b The KEGG pathway analysis results between the four comparisons (CT1 vs CT4, CT6 vs CT9, and CT11 vs CT14). Among these, CT4, CT9, and CT14 respectively represent the cuttings cultivated in the substrate at a temperature of 25 ℃ for 7, 14, and 21 days, respectively. CT1, CT6 and CT11 respectively represent the control treatments of cuttings cultivated in the substrate for 7, 14 and 21 da…
KEGGID	Description	GeneRatio	BgRatio	pvalue	padj	geneID	geneName	keggID	Count	Up	Up_Gene_id	Down	Down_Gene_id
pper00195	Photosynthesis	38/773	67/4726	3.88937559210549e-14	4.62835695460553e-12	18788313/18773231/18781364/9978696/18766797/18769641/9978698/18788179/18782385/18790277/9978697/18781308/18793285/18791706/18770595/9978738/18778880/18767913/9978757/18786482/18778431/9978735/18792990/9978753/18775575/18782033/9978711/18784475/9978718/9978740/9978786/9978699/18772493/9978705/9978756/9978719/18785122/9978739	LOC18788313/LOC18773231/LOC18781364/atpA/LOC18766797/LOC18769641/atpH/LOC18788179/LOC18782385/LOC18790277/atpF/LOC18781308/LOC18793285/LOC18791706/LOC18770595/petA/LOC18778880/LOC18767913/petB/LOC18786482/LOC18778431/psaI/LOC18792990/psbB/LOC18775575/LOC18782033/psbD/LOC18784475/psaB/psbL/psaC/atpI/LOC18772493/petN/psbH/psaA/LOC18785122/psbJ	pper:18788313/pper:18773231/pper:18781364/pper:9978696/pper:18766797/pper:18769641/pper:9978698/pper:18788179/pper:18782385/pper:18790277/pper:9978697/pper:18781308/pper:18793285/pper:18791706/pper:18770595/pper:9978738/pper:18778880/pper:18767913/pper:9978757/pper:18786482/pper:18778431/pper:9978735/pper:18792990/pper:9978753/pper:18775575/pper:18782033/pper:9978711/pper:18784475/pper:9978718/pp…	38	16	9978696/9978698/9978697/9978738/9978757/9978735/9978753/9978711/9978718/9978740/9978786/9978699/9978705/9978756/9978719/9978739	22	18788313/18773231/18781364/18766797/18769641/18788179/18782385/18790277/18781308/18793285/18791706/18770595/18778880/18767913/18786482/18778431/18792990/18775575/18782033/18784475/18772493/18785122
pper00941	Flavonoid biosynthesis	24/773	53/4726	6.34889776182117e-07	3.77759416828359e-05	18788884/18789485/18793306/18784995/18766147/18789589/18789262/18777055/18778549/18789071/18772818/18786520/18788410/18766148/18770366/18782727/18778134/18772569/18775123/18791756/109947186/18789678/18776815/18792771	LOC18788884/LOC18789485/LOC18793306/LOC18784995/LOC18766147/LOC18789589/LOC18789262/LOC18777055/LOC18778549/LOC18789071/LOC18772818/LOC18786520/LOC18788410/LOC18766148/LOC18770366/LOC18782727/LOC18778134/LOC18772569/LOC18775123/LOC18791756/LOC109947186/LOC18789678/LOC18776815/LOC18792771	pper:18788884/pper:18789485/pper:18793306/pper:18784995/pper:18766147/pper:18789589/pper:18789262/pper:18777055/pper:18778549/pper:18789071/pper:18772818/pper:18786520/pper:18788410/pper:18793306/pper:18770366/pper:18784459/pper:18788410/pper:18782933/pper:18775123/pper:18791756/pper:109947186/pper:18789678/pper:18789589/pper:18792481	24	21	18788884/18789485/18793306/18784995/18766147/18789589/18789262/18777055/18778549/18789071/18772818/18786520/18788410/18766148/18770366/18778134/18772569/109947186/18789678/18776815/18792771	3	18782727/18775123/18791756
pper04814	Motor proteins	30/773	82/4726	6.30248023232524e-06	0.000249998382548901	18776309/18772621/18786648/18784447/18771222/18768293/18775251/18772571/18781469/18772390/18791751/18769035/18773466/18778985/18768756/18773044/18769577/18774326/18778983/18768509/18776838/18777409/18770336/18774137/18790737/18769122/18769522/18791928/18782393/18780449	LOC18776309/LOC18772621/LOC18786648/LOC18784447/LOC18771222/LOC18768293/LOC18775251/LOC18772571/LOC18781469/LOC18772390/LOC18791751/LOC18769035/LOC18773466/LOC18778985/LOC18768756/LOC18773044/LOC18769577/LOC18774326/LOC18778983/LOC18768509/LOC18776838/LOC18777409/LOC18770336/LOC18774137/LOC18790737/LOC18769122/LOC18769522/LOC18791928/LOC18782393/LOC18780449	pper:18776309/pper:18772621/pper:18786648/pper:18784447/pper:18771222/pper:18768293/pper:18775251/pper:18772571/pper:18781469/pper:18772390/pper:18791751/pper:18769035/pper:18773466/pper:18778985/pper:18768756/pper:18773044/pper:18769577/pper:18774326/pper:18778983/pper:18768509/pper:18776838/pper:18777409/pper:18770336/pper:18774137/pper:18790737/pper:18769122/pper:18769522/pper:18791928/pper:18…	30	28	18776309/18772621/18786648/18784447/18771222/18768293/18775251/18772571/18781469/18772390/18791751/18769035/18773466/18778985/18768756/18773044/18769577/18774326/18778983/18768509/18776838/18777409/18770336/18774137/18790737/18769122/18791928/18780449	2	18769522/18782393
pper04075	Plant hormone signal transduction	54/773	197/4726	4.25087954254739e-05	0.00126463666390785	18792321/18772600/18771406/18772948/18793098/18772729/18772877/18784809/18785845/18791885/18782264/18776139/18767127/18767253/18769697/18775280/18783824/18775025/18791864/18776247/18789560/18793658/18784666/18772111/18790645/18767669/18771365/18782132/18782479/18767281/18790195/18793946/109948324/18768580/18788008/18789422/18767901/18768141/18769181/18790608/18767470/18786295/18768825/18784296/18…	LOC18792321/LOC18772600/LOC18771406/LOC18772948/LOC18793098/LOC18772729/LOC18772877/LOC18784809/LOC18785845/LOC18791885/LOC18782264/LOC18776139/LOC18767127/LOC18767253/LOC18769697/LOC18775280/LOC18783824/LOC18775025/LOC18791864/LOC18776247/LOC18789560/LOC18793658/LOC18784666/LOC18772111/LOC18790645/LOC18767669/LOC18771365/LOC18782132/LOC18782479/LOC18767281/LOC18790195/LOC18793946/LOC109948324/LO…	pper:18792321/pper:18772600/pper:18771406/pper:18772948/pper:18793098/pper:18772729/pper:18772877/pper:18784809/pper:18785845/pper:18791885/pper:18782264/pper:18776139/pper:18767127/pper:18767253/pper:18769697/pper:18775280/pper:18783824/pper:18775025/pper:18791864/pper:18776247/pper:18789560/pper:18793658/pper:18784666/pper:18772111/pper:18790645/pper:18767669/pper:18771365/pper:18782132/pper:18…	54	24	18772600/18776139/18767127/18767253/18791864/18790645/18782132/18767281/18768580/18788008/18768141/18769181/18790608/18767470/18768825/18784296/18793200/18767870/18785952/18789156/18789144/18769799/18767807/18785692	30	18792321/18771406/18772948/18793098/18772729/18772877/18784809/18785845/18791885/18782264/18769697/18775280/18783824/18775025/18776247/18789560/18793658/18784666/18772111/18767669/18771365/18782479/18790195/18793946/109948324/18789422/18767901/18786295/18792858/18784823
pper00960	Tropane, piperidine and pyridine alkaloid biosynthesis	11/773	26/4726	0.00150376542994058	0.0268222518955212	18789485/18793306/18766147/18772763/18766148/18777108/18772074/18780545/18777493/18775402/18775119	LOC18789485/LOC18793306/LOC18766147/LOC18772763/LOC18766148/LOC18777108/LOC18772074/LOC18780545/LOC18777493/LOC18775402/LOC18775119	pper:18789485/pper:18793306/pper:18766147/pper:18772763/pper:18793306/pper:18777108/pper:18772074/pper:18780545/pper:18777493/pper:18775402/pper:18775119	11	6	18789485/18793306/18766147/18772763/18766148/18777108	5	18772074/18780545/18777493/18775402/18775119
pper04016	MAPK signaling pathway - plant	31/773	112/4726	0.00153214138415185	0.0268222518955212	18772600/18771406/18772948/18772729/18785845/18789695/18776773/18769103/18778823/18767127/18771211/18767253/18769697/18776247/18793658/18775570/18784666/18767281/18772623/18776040/18767901/18786295/18791862/18770152/18772845/18792858/18769799/18767807/18783565/18785692/18776917	LOC18772600/LOC18771406/LOC18772948/LOC18772729/LOC18785845/LOC18789695/LOC18776773/LOC18769103/LOC18778823/LOC18767127/LOC18771211/LOC18767253/LOC18769697/LOC18776247/LOC18793658/LOC18775570/LOC18784666/LOC18767281/LOC18772623/LOC18776040/LOC18767901/LOC18786295/LOC18791862/LOC18770152/LOC18772845/LOC18792858/LOC18769799/LOC18767807/LOC18783565/LOC18785692/LOC18776917	pper:18772600/pper:18771406/pper:18772948/pper:18772729/pper:18785845/pper:18789695/pper:18776773/pper:18769103/pper:18778823/pper:18767127/pper:18771211/pper:18767253/pper:18769697/pper:18776247/pper:18793658/pper:18775570/pper:18784666/pper:18767807/pper:18772623/pper:18776040/pper:18767901/pper:18786295/pper:18791862/pper:18770152/pper:18772845/pper:18792858/pper:18769799/pper:18767807/pper:18…	31	11	18772600/18767127/18767253/18775570/18767281/18791862/18769799/18767807/18783565/18785692/18776917	20	18771406/18772948/18772729/18785845/18789695/18776773/18769103/18778823/18771211/18769697/18776247/18793658/18784666/18772623/18776040/18767901/18786295/18770152/18772845/18792858
pper00053	Ascorbate and aldarate metabolism	18/773	54/4726	0.00160022807568707	0.0268222518955212	18772834/18784382/18785553/18776928/18783812/18785965/18791334/18790292/109949905/18771383/18789330/18777134/18769065/18769757/18779066/18792656/18774610/18772001	LOC18772834/LOC18784382/LOC18785553/LOC18776928/LOC18783812/LOC18785965/LOC18791334/LOC18790292/LOC109949905/LOC18771383/LOC18789330/LOC18777134/LOC18769065/LOC18769757/LOC18779066/LOC18792656/LOC18774610/LOC18772001	pper:18772834/pper:18784382/pper:18785553/pper:18776928/pper:18783812/pper:18785965/pper:18791334/pper:18790292/pper:109949905/pper:18771383/pper:18789330/pper:18777134/pper:18769065/pper:18769757/pper:18779066/pper:18792656/pper:18774610/pper:18772001	18	10	18772834/18784382/18785553/18776928/18785965/18791334/109949905/18771383/18779066/18774610	8	18783812/18790292/18789330/18777134/18769065/18769757/18792656/18772001
pper00040	Pentose and glucuronate interconversions	23/773	77/4726	0.0020647714134494	0.0268222518955212	18788154/18782466/18770645/18787602/18781156/18781402/18776928/18782515/18789892/18770941/109949905/18777768/18789273/18788873/18785350/18770026/18769382/18781709/18774610/109948538/18786658/18790235/18779267	LOC18788154/LOC18782466/LOC18770645/LOC18787602/LOC18781156/LOC18781402/LOC18776928/LOC18782515/LOC18789892/LOC18770941/LOC109949905/LOC18777768/LOC18789273/LOC18788873/LOC18785350/LOC18770026/LOC18769382/LOC18781709/LOC18774610/LOC109948538/LOC18786658/LOC18790235/LOC18779267	pper:18788154/pper:18782466/pper:18770645/pper:18787602/pper:18781156/pper:18781402/pper:18776928/pper:18782515/pper:18789892/pper:18770941/pper:109949905/pper:18777768/pper:18789273/pper:18788873/pper:18785350/pper:18770026/pper:18769382/pper:18781709/pper:18774610/pper:18770941/pper:18786658/pper:18790235/pper:18779267	23	18	18770645/18787602/18781156/18781402/18776928/18789892/18770941/109949905/18777768/18789273/18788873/18769382/18781709/18774610/109948538/18786658/18790235/18779267	5	18788154/18782466/18782515/18785350/18770026
pper00940	Phenylpropanoid biosynthesis	34/773	129/4726	0.00230336506865569	0.0268222518955212	18767467/18773443/18767368/18770065/18786962/18772065/18772634/18772818/18772555/18786755/18781615/18769477/18777009/18778395/18790301/18775759/18792573/18771981/18782145/18790537/18782727/18784865/18787352/18774459/18790446/18772569/18776084/18772509/18791756/109947186/18789678/18791728/18778832/18771961	LOC18767467/LOC18773443/LOC18767368/LOC18770065/LOC18786962/LOC18772065/LOC18772634/LOC18772818/LOC18772555/LOC18786755/LOC18781615/LOC18769477/LOC18777009/LOC18778395/LOC18790301/LOC18775759/LOC18792573/LOC18771981/LOC18782145/LOC18790537/LOC18782727/LOC18784865/LOC18787352/LOC18774459/LOC18790446/LOC18772569/LOC18776084/LOC18772509/LOC18791756/LOC109947186/LOC18789678/LOC18791728/LOC18778832/LO…	pper:18767467/pper:18773443/pper:18767368/pper:18770065/pper:18786962/pper:18772065/pper:18772634/pper:18772818/pper:18772555/pper:18786755/pper:18781615/pper:18769477/pper:18777009/pper:18778395/pper:18790301/pper:18775759/pper:18792573/pper:18771981/pper:18782145/pper:18790537/pper:18784459/pper:18784865/pper:18787352/pper:18774459/pper:18790446/pper:18782933/pper:18776084/pper:18772509/pper:18…	34	24	18786962/18772065/18772634/18772818/18786755/18781615/18777009/18778395/18790301/18792573/18771981/18790537/18784865/18787352/18774459/18790446/18772569/18776084/18772509/109947186/18789678/18791728/18778832/18771961	10	18767467/18773443/18767368/18770065/18772555/18769477/18775759/18782145/18782727/18791756
pper00130	Ubiquinone and other terpenoid-quinone biosynthesis	15/773	43/4726	0.00232414071700698	0.0268222518955212	18774340/18772818/18772555/18786755/18781615/18775759/18780545/18768593/18782301/18791756/18775908/18791728/18778470/18793800/18776022	LOC18774340/LOC18772818/LOC18772555/LOC18786755/LOC18781615/LOC18775759/LOC18780545/LOC18768593/LOC18782301/LOC18791756/LOC18775908/LOC18791728/LOC18778470/LOC18793800/LOC18776022	pper:18774340/pper:18772818/pper:18772555/pper:18786755/pper:18781615/pper:18775759/pper:18780545/pper:18768593/pper:18782301/pper:18791756/pper:18775908/pper:18791728/pper:18778470/pper:18793800/pper:18776022	15	7	18772818/18786755/18781615/18775908/18791728/18778470/18776022	8	18774340/18772555/18775759/18780545/18768593/18782301/18791756/18793800
pper00270	Cysteine and methionine metabolism	28/773	101/4726	0.00247936782227507	0.0268222518955212	18772486/18790912/18784056/18773528/18788515/18788330/18770200/18792092/18792274/18782333/18779168/18774709/18782286/18777830/18791900/18770210/18780545/18770067/18786519/18791688/18768488/18785691/18779098/18793879/18771390/18771792/18772639/18775476	LOC18772486/LOC18790912/LOC18784056/LOC18773528/LOC18788515/LOC18788330/LOC18770200/LOC18792092/LOC18792274/LOC18782333/LOC18779168/LOC18774709/LOC18782286/LOC18777830/LOC18791900/LOC18770210/LOC18780545/LOC18770067/LOC18786519/LOC18791688/LOC18768488/LOC18785691/LOC18779098/LOC18793879/LOC18771390/LOC18771792/LOC18772639/LOC18775476	pper:18772486/pper:18790912/pper:18784056/pper:18773528/pper:18788515/pper:18788330/pper:18770200/pper:18792092/pper:18792274/pper:18782333/pper:18779168/pper:18774709/pper:18782286/pper:18777830/pper:18791900/pper:18770210/pper:18780545/pper:18770067/pper:18786519/pper:18791688/pper:18768488/pper:18785691/pper:18779098/pper:18793879/pper:18771390/pper:18771792/pper:18772639/pper:18775476	28	12	18773528/18788515/18788330/18782333/18782286/18777830/18791900/18770067/18785691/18771390/18771792/18775476	16	18772486/18790912/18784056/18770200/18792092/18792274/18779168/18774709/18770210/18780545/18786519/18791688/18768488/18779098/18793879/18772639
pper01200	Carbon metabolism	53/773	226/4726	0.002970467728815	0.0284870582214933	18789170/18793263/18781433/18785428/18784386/18785775/18776773/18778995/18785964/18770200/9978734/18770318/18770667/18783492/18781826/18772580/18779168/18779393/18781078/18768059/18781239/18793358/18781625/18786519/18778041/18793903/18777607/18768488/18778147/18779102/18780452/18780443/18784380/18779098/18766854/18787309/18792472/18793879/18776538/18777455/18780308/18771390/18782386/18781823/9978…	LOC18789170/LOC18793263/LOC18781433/LOC18785428/LOC18784386/LOC18785775/LOC18776773/LOC18778995/LOC18785964/LOC18770200/accD/LOC18770318/LOC18770667/LOC18783492/LOC18781826/LOC18772580/LOC18779168/LOC18779393/LOC18781078/LOC18768059/LOC18781239/LOC18793358/LOC18781625/LOC18786519/LOC18778041/LOC18793903/LOC18777607/LOC18768488/LOC18778147/LOC18779102/LOC18780452/LOC18780443/LOC18784380/LOC1877909…	pper:18789170/pper:18793263/pper:18781433/pper:18785428/pper:18784386/pper:18785775/pper:18776773/pper:18778995/pper:18785964/pper:18770200/pper:9978734/pper:18770318/pper:18770667/pper:18783492/pper:18781826/pper:18772580/pper:18779168/pper:18779393/pper:18781078/pper:18768059/pper:18781239/pper:18793358/pper:18781625/pper:18786519/pper:18778041/pper:18793903/pper:18777607/pper:18768488/pper:187…	53	17	18781433/9978734/18770667/18779393/18781239/18793358/18781625/18793903/18784380/18787309/18777455/18771390/18782386/9978733/18766255/18785018/18773966	36	18789170/18793263/18785428/18784386/18785775/18776773/18778995/18785964/18770200/18770318/18783492/18781826/18772580/18779168/18781078/18768059/18786519/18778041/18777607/18768488/18778147/18779102/18780452/18780443/18779098/18766854/18792472/18793879/18776538/18780308/18781823/18789951/18769483/18774825/18772364/18772639
pper00350	Tyrosine metabolism	14/773	40/4726	0.00311203157041524	0.0284870582214933	18766820/18767541/18793263/18778195/18772763/18781299/18777108/18780545/18777493/18793903/18774386/18782301/18775778/18777668	LOC18766820/LOC18767541/LOC18793263/LOC18778195/LOC18772763/LOC18781299/LOC18777108/LOC18780545/LOC18777493/LOC18793903/LOC18774386/LOC18782301/LOC18775778/LOC18777668	pper:18766820/pper:18767541/pper:18793263/pper:18778195/pper:18772763/pper:18781299/pper:18777108/pper:18780545/pper:18777493/pper:18793903/pper:18774386/pper:18782301/pper:18775778/pper:18777668	14	8	18778195/18772763/18781299/18777108/18793903/18774386/18775778/18777668	6	18766820/18767541/18793263/18780545/18777493/18782301
