# Supplementary material for: Transcriptome analysis of substrate temperature effects on adventitious root formation in peach rootstocks
Source: PeerJ. 2025 Sep 5;13:e20015. doi: 10.7717/peerj.20015 (PMC12422280; doi:10.7717/peerj.20015)
Supplement: Supplemental Information 1 [file peerj-13-20015-s001.zip › Figure 4b-2 CT9vsCT6.all_KEGGenrich_significant.xls]

## Sheet: Figure 4b-2  CT9vsCT6.all_KEGGe
Figure 4b The KEGG pathway analysis results between the four comparisons (CT1 vs CT4, CT6 vs CT9, and CT11 vs CT14). Among these, CT4, CT9, and CT14 respectively represent the cuttings cultivated in the substrate at a temperature of 25 ℃ for 7, 14, and 21 days, respectively. CT1, CT6 and CT11 respectively represent the control treatments of cuttings cultivated in the substrate for 7, 14 and 21 da…
KEGGID	Description	GeneRatio	BgRatio	pvalue	padj	geneID	geneName	keggID	Count	Up	Up_Gene_id	Down	Down_Gene_id
pper00941	Flavonoid biosynthesis	26/556	53/4788	1.3128233894273e-11	1.41784926058149e-09	18789589/18793306/18778549/18789485/18788884/18786520/18766148/18766147/18770366/18789761/18788410/18777055/18772818/18791756/18784995/18789262/18778134/18782933/18789071/18792481/18781918/18783095/18776815/18782727/109948912/18782096	LOC18789589/LOC18793306/LOC18778549/LOC18789485/LOC18788884/LOC18786520/LOC18766148/LOC18766147/LOC18770366/LOC18789761/LOC18788410/LOC18777055/LOC18772818/LOC18791756/LOC18784995/LOC18789262/LOC18778134/LOC18782933/LOC18789071/LOC18792481/LOC18781918/LOC18783095/LOC18776815/LOC18782727/LOC109948912/LOC18782096	pper:18789589/pper:18793306/pper:18778549/pper:18789485/pper:18788884/pper:18786520/pper:18793306/pper:18766147/pper:18770366/pper:18789761/pper:18788410/pper:18777055/pper:18772818/pper:18791756/pper:18784995/pper:18789262/pper:18788410/pper:18782933/pper:18789071/pper:18792481/pper:18781919/pper:18783095/pper:18789589/pper:18784459/pper:109948912/pper:18782933	26	20	18789589/18793306/18778549/18789485/18788884/18786520/18766148/18766147/18770366/18788410/18777055/18772818/18784995/18789262/18778134/18782933/18789071/18783095/18776815/18782096	6	18789761/18791756/18792481/18781918/18782727/109948912
pper00940	Phenylpropanoid biosynthesis	42/556	130/4788	1.62653324277741e-10	8.78327951099801e-09	18786755/18769960/18773443/18772818/18773006/18791756/18772634/18770065/18767368/18784375/18782933/18772555/18767467/18771961/18786300/18772433/18792573/18771476/18771981/18781918/18772065/18783095/18769477/18771351/18772631/18779847/18789526/18790724/18782727/18780772/18786738/18786962/18769190/18775501/18778832/18791044/109948912/18786174/18767441/18774584/18782530/18782096	LOC18786755/LOC18769960/LOC18773443/LOC18772818/LOC18773006/LOC18791756/LOC18772634/LOC18770065/LOC18767368/LOC18784375/LOC18782933/LOC18772555/LOC18767467/LOC18771961/LOC18786300/LOC18772433/LOC18792573/LOC18771476/LOC18771981/LOC18781918/LOC18772065/LOC18783095/LOC18769477/LOC18771351/LOC18772631/LOC18779847/LOC18789526/LOC18790724/LOC18782727/LOC18780772/LOC18786738/LOC18786962/LOC18769190/LOC…	pper:18786755/pper:18769960/pper:18773443/pper:18772818/pper:18773006/pper:18791756/pper:18772634/pper:18770065/pper:18767368/pper:18784375/pper:18782933/pper:18772555/pper:18767467/pper:18771961/pper:18786300/pper:18767368/pper:18792573/pper:18771476/pper:18771981/pper:18781919/pper:18772065/pper:18783095/pper:18769477/pper:18771351/pper:18772631/pper:18779847/pper:18789526/pper:18790724/pper:18…	42	30	18786755/18769960/18772818/18773006/18772634/18784375/18782933/18786300/18792573/18771476/18771981/18772065/18783095/18771351/18772631/18779847/18789526/18790724/18780772/18786738/18786962/18769190/18775501/18778832/18791044/18786174/18767441/18774584/18782530/18782096	12	18773443/18791756/18770065/18767368/18772555/18767467/18771961/18772433/18781918/18769477/18782727/109948912
pper00460	Cyanoamino acid metabolism	20/556	60/4788	6.69044423973607e-06	0.000240855992630499	109946707/18773710/18777625/18779132/18788923/18776644/18770931/18773316/109946518/18792725/18790921/18775073/18789360/18788307/18773978/18778439/18774307/18786211/109946533/18792970	LOC109946707/LOC18773710/LOC18777625/LOC18779132/LOC18788923/LOC18776644/LOC18770931/LOC18773316/LOC109946518/LOC18792725/LOC18790921/LOC18775073/LOC18789360/LOC18788307/LOC18773978/LOC18778439/LOC18774307/LOC18786211/LOC109946533/LOC18792970	pper:109946707/pper:18773710/pper:18777625/pper:18779132/pper:18788923/pper:18776644/pper:18770931/pper:18773316/pper:109946518/pper:18792725/pper:18790921/pper:18775073/pper:18789360/pper:18788307/pper:18773978/pper:18778439/pper:18774307/pper:18786211/pper:109946533/pper:18792970	20	17	109946707/18773710/18777625/18788923/18776644/18773316/109946518/18792725/18790921/18775073/18789360/18788307/18773978/18778439/18774307/18786211/18792970	3	18779132/18770931/109946533
pper04075	Plant hormone signal transduction	44/556	201/4788	1.61135208508476e-05	0.000435065062972885	18784666/18772948/18769697/18767281/18769237/18793658/18793098/18767127/18785845/18791864/18783824/18772729/18768141/18782264/18789422/18772877/18785952/18781401/18785599/18768580/109948324/18790846/18793200/18773652/18767807/18791885/18769181/18776139/18767901/18775280/18785692/18782650/18788008/18769159/18789144/18769573/18784296/18772169/18767253/18790611/18782132/18769935/18784499/novel.549	LOC18784666/LOC18772948/LOC18769697/LOC18767281/LOC18769237/LOC18793658/LOC18793098/LOC18767127/LOC18785845/LOC18791864/LOC18783824/LOC18772729/LOC18768141/LOC18782264/LOC18789422/LOC18772877/LOC18785952/LOC18781401/LOC18785599/LOC18768580/LOC109948324/LOC18790846/LOC18793200/LOC18773652/LOC18767807/LOC18791885/LOC18769181/LOC18776139/LOC18767901/LOC18775280/LOC18785692/LOC18782650/LOC18788008/LO…	pper:18784666/pper:18772948/pper:18769697/pper:18767807/pper:18769237/pper:18793658/pper:18793098/pper:18767127/pper:18785845/pper:18791864/pper:18783824/pper:18772729/pper:18768141/pper:18782264/pper:18789422/pper:18772877/pper:18785952/pper:18781401/pper:18785599/pper:18768580/pper:18789560/pper:18790846/pper:18793200/pper:18773652/pper:18767807/pper:18791885/pper:18769181/pper:18776139/pper:18…	44	23	18767281/18767127/18791864/18768141/18785952/18781401/18785599/18768580/18790846/18793200/18767807/18769181/18776139/18785692/18788008/18769159/18789144/18769573/18784296/18767253/18790611/18782132/18784499	21	18784666/18772948/18769697/18769237/18793658/18793098/18785845/18783824/18772729/18782264/18789422/18772877/109948324/18773652/18791885/18767901/18775280/18782650/18772169/18769935/novel.549
pper00906	Carotenoid biosynthesis	14/556	36/4788	2.28705997441513e-05	0.000494004954473667	18776649/18772557/18771933/18770963/18780686/18793892/18784309/18772100/18766834/18767270/18772561/novel.421/18787006/18780753	LOC18776649/LOC18772557/LOC18771933/LOC18770963/LOC18780686/LOC18793892/LOC18784309/LOC18772100/LOC18766834/LOC18767270/LOC18772561/-/LOC18787006/LOC18780753	pper:18776649/pper:18772557/pper:18771933/pper:18770963/pper:18780686/pper:18793892/pper:18784309/pper:18772100/pper:18766834/pper:18767270/pper:18772561/pper:18772557/pper:18787006/pper:18780753	14	7	18780686/18772100/18766834/18767270/18772561/18787006/18780753	7	18776649/18772557/18771933/18770963/18793892/18784309/novel.421
pper00040	Pentose and glucuronate interconversions	21/556	81/4788	0.000256191420954094	0.00461144557717369	18777768/18779699/18788873/18781156/18782466/18789892/18781402/18793253/18774610/18790235/18778373/18766891/18786938/18779321/18779905/18772879/18779267/18784790/18786658/18785350/18767773	LOC18777768/LOC18779699/LOC18788873/LOC18781156/LOC18782466/LOC18789892/LOC18781402/LOC18793253/LOC18774610/LOC18790235/LOC18778373/LOC18766891/LOC18786938/LOC18779321/LOC18779905/LOC18772879/LOC18779267/LOC18784790/LOC18786658/LOC18785350/LOC18767773	pper:18777768/pper:18779699/pper:18788873/pper:18781156/pper:18782466/pper:18789892/pper:18781402/pper:18793253/pper:18774610/pper:18790235/pper:18778373/pper:18766891/pper:18786938/pper:18779321/pper:18779905/pper:18772879/pper:18779267/pper:18784790/pper:18786658/pper:18785350/pper:18767773	21	16	18777768/18779699/18788873/18781156/18789892/18781402/18774610/18790235/18766891/18786938/18779321/18779905/18772879/18779267/18784790/18786658	5	18782466/18793253/18778373/18785350/18767773
pper00909	Sesquiterpenoid and triterpenoid biosynthesis	13/556	40/4788	0.000371835788326402	0.00573689501989306	18768153/109949028/18781703/109949029/18779527/109948960/109948999/18784434/109948901/109948872/18781109/109948865/18779875	LOC18768153/LOC109949028/LOC18781703/LOC109949029/LOC18779527/LOC109948960/LOC109948999/LOC18784434/LOC109948901/LOC109948872/LOC18781109/LOC109948865/LOC18779875	pper:18768153/pper:109949028/pper:18781703/pper:109949028/pper:18779527/pper:109948960/pper:109948858/pper:18784434/pper:109948901/pper:109948872/pper:18781109/pper:109948872/pper:18779527	13	11	109949028/18781703/109949029/18779527/109948999/18784434/109948901/109948872/18781109/109948865/18779875	2	18768153/109948960
pper00960	Tropane, piperidine and pyridine alkaloid biosynthesis	10/556	29/4788	0.001052132294799	0.0132909043404518	18793306/18789485/18766148/18766147/18789734/18772667/18772857/18780545/18777108/18790222	LOC18793306/LOC18789485/LOC18766148/LOC18766147/LOC18789734/LOC18772667/LOC18772857/LOC18780545/LOC18777108/LOC18790222	pper:18793306/pper:18789485/pper:18793306/pper:18766147/pper:18789734/pper:18772667/pper:18772857/pper:18780545/pper:18777108/pper:18790222	10	8	18793306/18789485/18766148/18766147/18772667/18772857/18777108/18790222	2	18789734/18780545
pper00908	Zeatin biosynthesis	8/556	20/4788	0.00110757536170432	0.0132909043404518	18766570/18769066/18769884/18771839/18770770/18793759/18791298/18792684	LOC18766570/LOC18769066/LOC18769884/LOC18771839/LOC18770770/LOC18793759/LOC18791298/LOC18792684	pper:18766570/pper:18769066/pper:18769884/pper:18771839/pper:18770770/pper:18793759/pper:18791298/pper:18792684	8	3	18771839/18791298/18792684	5	18766570/18769066/18769884/18770770/18793759
pper00904	Diterpenoid biosynthesis	9/556	25/4788	0.0013199549257468	0.0142555131980655	18767463/18784122/18792061/18786361/18773972/18788831/18778483/18787720/18790852	LOC18767463/LOC18784122/LOC18792061/LOC18786361/LOC18773972/LOC18788831/LOC18778483/LOC18787720/LOC18790852	pper:18767463/pper:18784122/pper:18792061/pper:18786361/pper:18773972/pper:18788831/pper:18778483/pper:18787720/pper:18790852	9	5	18767463/18786361/18773972/18788831/18790852	4	18784122/18792061/18778483/18787720
pper00195	Photosynthesis	17/556	68/4788	0.00151256390128143	0.0148506273943995	18788313/9978718/9978719/9978757/9978712/9978711/9978758/9978753/9978732/18785122/9978731/9978754/9978686/9978692/9978756/9978706/9978739	LOC18788313/psaB/psaA/petB/psbC/psbD/petD/psbB/atpB/LOC18785122/atpE/psbT/psbA/psbI/psbH/psbM/psbJ	pper:18788313/pper:9978718/pper:9978719/pper:9978757/pper:9978712/pper:9978711/pper:9978758/pper:9978753/pper:9978732/pper:18785122/pper:9978731/pper:9978754/pper:9978686/pper:9978692/pper:9978756/pper:9978706/pper:9978739	17	0		17	18788313/9978718/9978719/9978757/9978712/9978711/9978758/9978753/9978732/18785122/9978731/9978754/9978686/9978692/9978756/9978706/9978739
pper00592	alpha-Linolenic acid metabolism	14/556	53/4788	0.00221866292979219	0.0199679663681297	18787524/18766820/18767541/18793349/18783228/18767780/18774216/18787140/18789827/18769254/18768766/18789775/18773995/18768384	LOC18787524/LOC18766820/LOC18767541/LOC18793349/LOC18783228/LOC18767780/LOC18774216/LOC18787140/LOC18789827/LOC18769254/LOC18768766/LOC18789775/LOC18773995/LOC18768384	pper:18787524/pper:18766820/pper:18767541/pper:18793349/pper:18783228/pper:18767780/pper:18774216/pper:18787140/pper:18789827/pper:18769254/pper:18768766/pper:18789775/pper:18773995/pper:18768384	14	11	18787524/18793349/18783228/18774216/18787140/18789827/18769254/18768766/18789775/18773995/18768384	3	18766820/18767541/18767780
pper00500	Starch and sucrose metabolism	27/556	134/4788	0.00262035785164518	0.0217691267675138	18784736/18791774/18773710/18767223/18776343/18777625/18776102/18776275/18779132/18777374/18780346/18777635/18790312/18776642/18767135/18790747/109950159/18772467/18784720/18767546/18788718/18782108/18778439/18774307/18767692/18786211/18771904	LOC18784736/LOC18791774/LOC18773710/LOC18767223/LOC18776343/LOC18777625/LOC18776102/LOC18776275/LOC18779132/LOC18777374/LOC18780346/LOC18777635/LOC18790312/LOC18776642/LOC18767135/LOC18790747/LOC109950159/LOC18772467/LOC18784720/LOC18767546/LOC18788718/LOC18782108/LOC18778439/LOC18774307/LOC18767692/LOC18786211/LOC18771904	pper:18784736/pper:18791774/pper:18773710/pper:18767223/pper:18776343/pper:18777625/pper:18776102/pper:18776275/pper:18779132/pper:18777374/pper:18780346/pper:18777635/pper:18790312/pper:18776642/pper:18767135/pper:18790747/pper:109950159/pper:18772467/pper:18784720/pper:18767546/pper:18788718/pper:18782108/pper:18778439/pper:18774307/pper:18767692/pper:18786211/pper:18771904	27	20	18784736/18791774/18773710/18777625/18776102/18776275/18777374/18780346/18777635/18776642/18767135/18790747/109950159/18784720/18788718/18782108/18778439/18774307/18767692/18786211	7	18767223/18776343/18779132/18790312/18772467/18767546/18771904
pper00999	Biosynthesis of various plant secondary metabolites	16/556	66/4788	0.00289823780696887	0.0223578345109027	18790582/18773710/18774379/18777625/18779132/18772486/18781703/18780496/18784434/18778439/18778908/18774307/18780537/18786211/18776245/18793716	LOC18790582/LOC18773710/LOC18774379/LOC18777625/LOC18779132/LOC18772486/LOC18781703/LOC18780496/LOC18784434/LOC18778439/LOC18778908/LOC18774307/LOC18780537/LOC18786211/LOC18776245/LOC18793716	pper:18790582/pper:18773710/pper:18774379/pper:18777625/pper:18779132/pper:18772486/pper:18781703/pper:18780496/pper:18784434/pper:18778439/pper:18778908/pper:18774307/pper:18780496/pper:18786211/pper:18776245/pper:18793716	16	13	18773710/18774379/18777625/18781703/18780496/18784434/18778439/18778908/18774307/18780537/18786211/18776245/18793716	3	18790582/18779132/18772486
pper00591	Linoleic acid metabolism	6/556	15/4788	0.00474942757702429	0.0341958785545749	18787524/18793349/18787140/18773359/18775056/18773995	LOC18787524/LOC18793349/LOC18787140/LOC18773359/LOC18775056/LOC18773995	pper:18787524/pper:18793349/pper:18787140/pper:18773359/pper:18774983/pper:18773995	6	6	18787524/18793349/18787140/18773359/18775056/18773995	0
pper00380	Tryptophan metabolism	13/556	52/4788	0.00528189341179192	0.0356527805295954	18768114/18776421/18793057/18783409/18767531/18766324/18786300/18771823/18786738/18767402/18786962/18792031/18788121	LOC18768114/LOC18776421/LOC18793057/LOC18783409/LOC18767531/LOC18766324/LOC18786300/LOC18771823/LOC18786738/LOC18767402/LOC18786962/LOC18792031/LOC18788121	pper:18766324/pper:18776421/pper:18793057/pper:18783409/pper:18767531/pper:18766324/pper:18786300/pper:18771823/pper:18786738/pper:18767402/pper:18786962/pper:18792031/pper:18788121	13	11	18768114/18783409/18767531/18766324/18786300/18771823/18786738/18767402/18786962/18792031/18788121	2	18776421/18793057
