# Supplementary material for: Transcriptome analysis of substrate temperature effects on adventitious root formation in peach rootstocks
Source: PeerJ. 2025 Sep 5;13:e20015. doi: 10.7717/peerj.20015 (PMC12422280; doi:10.7717/peerj.20015)
Supplement: Supplemental Information 1 [file peerj-13-20015-s001.zip › Figure 4b-3 CT14vsCT1.all_KEGGenrich_significant.xls]

## Sheet: Figure 4b-3  CT14vsCT1.all_KEGG
Figure 4b The KEGG pathway analysis results between the four comparisons (CT1 vs CT4, CT6 vs CT9, and CT11 vs CT14). Among these, CT4, CT9, and CT14 respectively represent the cuttings cultivated in the substrate at a temperature of 25 ℃ for 7, 14, and 21 days, respectively. CT1, CT6 and CT11 respectively represent the control treatments of cuttings cultivated in the substrate for 7, 14 and 21 da…
KEGGID	Description	GeneRatio	BgRatio	pvalue	padj	geneID	geneName	keggID	Count	Up	Up_Gene_id	Down	Down_Gene_id
pper00710	Carbon fixation in photosynthetic organisms	26/676	60/4766	3.3056321531288e-08	3.93370226222327e-06	18780697/18788518/18789734/18793848/18771153/18775166/18779761/18780643/18785104/18779019/18785428/18788358/18783492/18775959/18768059/18781855/18783045/18778041/18784386/18774825/18772364/18780308/18772712/18776538/18792472/18768488	LOC18780697/LOC18788518/LOC18789734/LOC18793848/LOC18771153/LOC18775166/LOC18779761/LOC18780643/LOC18785104/LOC18779019/LOC18785428/LOC18788358/LOC18783492/LOC18775959/LOC18768059/LOC18781855/LOC18783045/LOC18778041/LOC18784386/LOC18774825/LOC18772364/LOC18780308/LOC18772712/LOC18776538/LOC18792472/LOC18768488	pper:18780697/pper:18788518/pper:18789734/pper:18793848/pper:18771153/pper:18775166/pper:18779761/pper:18780643/pper:18785104/pper:18779019/pper:18785428/pper:18788358/pper:18783492/pper:18775959/pper:18768059/pper:18781855/pper:18783045/pper:18778041/pper:18784386/pper:18774825/pper:18772364/pper:18780308/pper:18772258/pper:18776538/pper:18792472/pper:18768488	26	1	18772712	25	18780697/18788518/18789734/18793848/18771153/18775166/18779761/18780643/18785104/18779019/18785428/18788358/18783492/18775959/18768059/18781855/18783045/18778041/18784386/18774825/18772364/18780308/18776538/18792472/18768488
pper00940	Phenylpropanoid biosynthesis	39/676	128/4766	1.24456353190827e-06	7.40515301485418e-05	18772634/18770065/18769190/18791756/18769331/18782145/18777009/18775759/18778395/18767441/18779389/18773443/18771703/18769477/18781284/18787098/18789526/18773398/18790787/18790446/109948832/18773006/18772509/18782727/18785179/18792573/18782530/18776084/18769960/18772818/18793780/18773464/18782933/18782209/18771476/18774869/109946641/18774491/18772575	LOC18772634/LOC18770065/LOC18769190/LOC18791756/LOC18769331/LOC18782145/LOC18777009/LOC18775759/LOC18778395/LOC18767441/LOC18779389/LOC18773443/LOC18771703/LOC18769477/LOC18781284/LOC18787098/LOC18789526/LOC18773398/LOC18790787/LOC18790446/LOC109948832/LOC18773006/LOC18772509/LOC18782727/LOC18785179/LOC18792573/LOC18782530/LOC18776084/LOC18769960/LOC18772818/LOC18793780/LOC18773464/LOC18782933/LO…	pper:18772634/pper:18770065/pper:18769190/pper:18791756/pper:18769331/pper:18782145/pper:18777009/pper:18775759/pper:18778395/pper:18767441/pper:18779389/pper:18773443/pper:18771703/pper:18769477/pper:18781284/pper:18787098/pper:18789526/pper:18773398/pper:18790787/pper:18790446/pper:109948832/pper:18773006/pper:18772509/pper:18784459/pper:18785179/pper:18792573/pper:18782530/pper:18776084/pper:1…	39	27	18772634/18769190/18769331/18777009/18778395/18767441/18779389/18771703/18781284/18789526/18773398/18790787/18790446/109948832/18773006/18772509/18785179/18792573/18782530/18776084/18772818/18793780/18773464/18782933/18771476/109946641/18774491	12	18770065/18791756/18782145/18775759/18773443/18769477/18787098/18782727/18769960/18782209/18774869/18772575
pper02010	ABC transporters	27/676	79/4766	5.1807859694495e-06	0.000205504510121497	18784743/18784408/18766572/18788037/18791853/18768213/18784566/18768656/18768468/18782837/18766661/18787970/18790741/18791422/18780866/18775491/18785106/18792951/18790274/18772598/18767222/18772325/18771402/18785049/18771631/18783785/18772800	LOC18784743/LOC18784408/LOC18766572/LOC18788037/LOC18791853/LOC18768213/LOC18784566/LOC18768656/LOC18768468/LOC18782837/LOC18766661/LOC18787970/LOC18790741/LOC18791422/LOC18780866/LOC18775491/LOC18785106/LOC18792951/LOC18790274/LOC18772598/LOC18767222/LOC18772325/LOC18771402/LOC18785049/LOC18771631/LOC18783785/LOC18772800	pper:18784743/pper:18784408/pper:18766572/pper:18788037/pper:18791853/pper:18768213/pper:18784566/pper:18768656/pper:18768468/pper:18782837/pper:18766661/pper:18787970/pper:18790741/pper:18791422/pper:18780866/pper:18775491/pper:18785106/pper:18791853/pper:18790274/pper:18772598/pper:18767222/pper:18772325/pper:18771402/pper:18785049/pper:18771631/pper:18783785/pper:18772800	27	18	18784408/18766572/18788037/18791853/18768213/18782837/18787970/18790741/18791422/18775491/18792951/18772598/18772325/18771402/18785049/18771631/18783785/18772800	9	18784743/18784566/18768656/18768468/18766661/18780866/18785106/18790274/18767222
pper00908	Zeatin biosynthesis	11/676	19/4766	1.10292644838799e-05	0.000328120618395428	18766570/18769884/18771839/18769066/18784595/18793759/18791298/18771083/18792684/18784282/18769064	LOC18766570/LOC18769884/LOC18771839/LOC18769066/LOC18784595/LOC18793759/LOC18791298/LOC18771083/LOC18792684/LOC18784282/LOC18769064	pper:18766570/pper:18769884/pper:18771839/pper:18769066/pper:18784595/pper:18793759/pper:18791298/pper:18771083/pper:18792684/pper:18784282/pper:18769064	11	7	18771839/18784595/18793759/18791298/18792684/18784282/18769064	4	18766570/18769884/18769066/18771083
pper00480	Glutathione metabolism	33/676	114/4766	2.72321597371711e-05	0.000648125401744673	18779428/18775829/18775763/18779997/18794033/18768411/18793511/109949824/18766658/18769601/109949092/18783959/18792586/18790174/18792583/18777404/18792624/18777736/18766418/18771318/18791020/18766412/18766651/18777459/18781823/18788369/18779958/18780231/18783675/18779097/18790968/18776053/18771969	LOC18779428/LOC18775829/LOC18775763/LOC18779997/LOC18794033/LOC18768411/LOC18793511/LOC109949824/LOC18766658/LOC18769601/LOC109949092/LOC18783959/LOC18792586/LOC18790174/LOC18792583/LOC18777404/LOC18792624/LOC18777736/LOC18766418/LOC18771318/LOC18791020/LOC18766412/LOC18766651/LOC18777459/LOC18781823/LOC18788369/LOC18779958/LOC18780231/LOC18783675/LOC18779097/LOC18790968/LOC18776053/LOC18771969	pper:18779428/pper:18775829/pper:18775763/pper:18779997/pper:18794033/pper:18768411/pper:18793511/pper:18772608/pper:18766658/pper:18769601/pper:109949092/pper:18783959/pper:18792586/pper:18790174/pper:18792583/pper:18777404/pper:18766651/pper:18777736/pper:18766418/pper:18771318/pper:18791020/pper:18766412/pper:18766651/pper:18777459/pper:18781823/pper:18788369/pper:18779958/pper:18780231/pper:1…	33	25	18775829/18775763/18779997/18794033/18768411/18793511/109949824/18766658/109949092/18792586/18790174/18792583/18792624/18777736/18766418/18771318/18766412/18766651/18777459/18788369/18779958/18783675/18790968/18776053/18771969	8	18779428/18769601/18783959/18777404/18791020/18781823/18780231/18779097
pper04075	Plant hormone signal transduction	48/676	198/4766	8.07341383740966e-05	0.00160122707775292	18784172/18784809/18783824/18776139/18782125/18766233/18781401/18769237/18767669/18772729/18791667/18782132/18793834/18774208/18776442/18784874/18793658/18772600/18790846/18793946/18787544/18793098/18769697/18767127/109948324/18785952/18786750/18767870/18783381/18793200/18775029/18768891/18791864/18769568/18767281/18788631/18768580/18782264/18786825/18767901/18769573/18768825/18790608/18776765/18…	LOC18784172/LOC18784809/LOC18783824/LOC18776139/LOC18782125/LOC18766233/LOC18781401/LOC18769237/LOC18767669/LOC18772729/LOC18791667/LOC18782132/LOC18793834/LOC18774208/LOC18776442/LOC18784874/LOC18793658/LOC18772600/LOC18790846/LOC18793946/LOC18787544/LOC18793098/LOC18769697/LOC18767127/LOC109948324/LOC18785952/LOC18786750/LOC18767870/LOC18783381/LOC18793200/LOC18775029/LOC18768891/LOC18791864/LO…	pper:18784172/pper:18784809/pper:18783824/pper:18776139/pper:18782125/pper:18766233/pper:18781401/pper:18769237/pper:18767669/pper:18772729/pper:18791667/pper:18782132/pper:18793834/pper:18774208/pper:18776442/pper:18784874/pper:18793658/pper:18772600/pper:18790846/pper:18793946/pper:18787544/pper:18793098/pper:18769697/pper:18767127/pper:18789560/pper:18785952/pper:18786750/pper:18767870/pper:18…	48	29	18784172/18776139/18782125/18766233/18781401/18791667/18782132/18793834/18774208/18784874/18772600/18790846/18787544/18793098/18785952/18786750/18767870/18793200/18768891/18791864/18769568/18767281/18786825/18769573/18768825/18790608/18776765/18771764/18767807	19	18784809/18783824/18769237/18767669/18772729/18776442/18793658/18793946/18769697/18767127/109948324/18783381/18775029/18788631/18768580/18782264/18767901/18775280/18772169
pper00460	Cyanoamino acid metabolism	21/676	70/4766	0.000462003214255612	0.0078540546423454	18774793/18788307/18773710/18770931/18787238/109946273/18786519/109946533/18773165/109946737/18788923/18790921/18792423/18773544/18792725/18771318/109948555/18779132/18775509/18770798/18771678	LOC18774793/LOC18788307/LOC18773710/LOC18770931/LOC18787238/LOC109946273/LOC18786519/LOC109946533/LOC18773165/LOC109946737/LOC18788923/LOC18790921/LOC18792423/LOC18773544/LOC18792725/LOC18771318/LOC109948555/LOC18779132/LOC18775509/LOC18770798/LOC18771678	pper:18774793/pper:18788307/pper:18773710/pper:18770931/pper:18787238/pper:109946273/pper:18786519/pper:109946533/pper:18773165/pper:109946737/pper:18788923/pper:18790921/pper:18792423/pper:18773544/pper:18792725/pper:18771318/pper:109948555/pper:18779132/pper:18775509/pper:18770798/pper:18771678	21	8	18788307/18773710/18788923/18790921/18792725/18771318/109948555/18771678	13	18774793/18770931/18787238/109946273/18786519/109946533/18773165/109946737/18792423/18773544/18779132/18775509/18770798
pper00051	Fructose and mannose metabolism	16/676	53/4766	0.00199789952728961	0.0297187554684329	18771153/18767773/18767970/18778373/18788353/18773667/18787602/18785104/18789012/18787652/18768059/18786643/18781930/18774825/18772364/18772712	LOC18771153/LOC18767773/LOC18767970/LOC18778373/LOC18788353/LOC18773667/LOC18787602/LOC18785104/LOC18789012/LOC18787652/LOC18768059/LOC18786643/LOC18781930/LOC18774825/LOC18772364/LOC18772712	pper:18771153/pper:18767773/pper:18767970/pper:18778373/pper:18788353/pper:18773667/pper:18787602/pper:18785104/pper:18789012/pper:18787652/pper:18768059/pper:18786643/pper:18781930/pper:18774825/pper:18772364/pper:18772258	16	7	18767773/18767970/18778373/18773667/18787602/18781930/18772712	9	18771153/18788353/18785104/18789012/18787652/18768059/18786643/18774825/18772364
pper00591	Linoleic acid metabolism	7/676	15/4766	0.00255347762737675	0.0337626486286481	18788938/18793349/18787524/18787140/18783171/18774983/18774987	LOC18788938/LOC18793349/LOC18787524/LOC18787140/LOC18783171/LOC18774983/LOC18774987	pper:18788938/pper:18793349/pper:18787524/pper:18787140/pper:18783171/pper:18774983/pper:18774987	7	7	18788938/18793349/18787524/18787140/18783171/18774983/18774987	0
pper01200	Carbon metabolism	47/676	224/4766	0.00288045326999504	0.0342773939129409	18786228/18780697/18788518/18789734/18793848/18772584/18771153/18775166/18788353/18779761/18770673/18780643/18785104/9978734/18779019/18785428/18788358/18766210/18770835/18786519/18785775/18777607/18783492/18779168/18775959/18768059/18785018/18781505/18770318/18778995/18781930/18781855/18783045/18778041/18784386/18774825/18782190/18781823/18772364/18780308/18772639/18772712/18776538/18792472/1877…	LOC18786228/LOC18780697/LOC18788518/LOC18789734/LOC18793848/LOC18772584/LOC18771153/LOC18775166/LOC18788353/LOC18779761/LOC18770673/LOC18780643/LOC18785104/accD/LOC18779019/LOC18785428/LOC18788358/LOC18766210/LOC18770835/LOC18786519/LOC18785775/LOC18777607/LOC18783492/LOC18779168/LOC18775959/LOC18768059/LOC18785018/LOC18781505/LOC18770318/LOC18778995/LOC18781930/LOC18781855/LOC18783045/LOC1877804…	pper:18786228/pper:18780697/pper:18788518/pper:18789734/pper:18793848/pper:18772584/pper:18771153/pper:18775166/pper:18788353/pper:18779761/pper:18770673/pper:18780643/pper:18785104/pper:9978734/pper:18779019/pper:18785428/pper:18788358/pper:18766210/pper:18770835/pper:18786519/pper:18785775/pper:18777607/pper:18783492/pper:18779168/pper:18775959/pper:18768059/pper:18785018/pper:18781505/pper:187…	47	4	9978734/18785018/18781930/18772712	43	18786228/18780697/18788518/18789734/18793848/18772584/18771153/18775166/18788353/18779761/18770673/18780643/18785104/18779019/18785428/18788358/18766210/18770835/18786519/18785775/18777607/18783492/18779168/18775959/18768059/18781505/18770318/18778995/18781855/18783045/18778041/18784386/18774825/18782190/18781823/18772364/18780308/18772639/18776538/18792472/18770115/18766854/18768488
