# Supplementary material for: Transcriptome analysis of substrate temperature effects on adventitious root formation in peach rootstocks
Source: PeerJ. 2025 Sep 5;13:e20015. doi: 10.7717/peerj.20015 (PMC12422280; doi:10.7717/peerj.20015)
Supplement: Supplemental Information 1 [file peerj-13-20015-s001.zip › Figure 5.xls]

## Sheet: Sheet1
Figure 5 Heatmap of gene expression related to root development and auxin signaling during the AR formation process in poplar cuttings. In this heatmap, each row represents a specific gene, while each column corresponds to a different sample or time point during the AR formation. The color intensity within each cell indicates the level of gene expression, with red colors signifying higher express…
gene_id	CT1	CT0	CT2	CT3	CT4	CT5	CT6	CT7	CT8	CT9	CT10	CT11	CT12	CT13	CT14	CT15
18775811(ARF)	43.6962	1.62951	83.063	146.142	151.62	113.185	73.3274	107.309	145.592	117.339	99.9334	70.9994	66.8877	83.3254	28.0789	12.0647
18774376(ARF)	98.9757	75.1947	120.137	138.882	113.762	107.862	112.874	115.683	142.99	119.467	116.396	101.361	109.39	104.1	68.1064	43.8252
18772269(ARF)	72.5693	87.289	80.7311	120.731	65.0969	59.4725	82.1746	82.1565	66.6315	62.3286	104.135	67.1765	89.6162	64.4238	52.1847	31.487
18791569(ARF)	50.9819	97.5222	55.5483	74.8788	75.662	55.6256	57.7904	65.0251	84.7436	59.8757	59.0565	59.0327	46.2669	40.4727	25.2564	22.1779
18786733(ARF)	34.1114	9.43596	32.107	19.0856	15.0753	16.6543	8.232	20.1813	10.2077	12.5474	13.9735	14.0783	6.50799	3.83209	5.09378	2.67124
18774258(LBD)	43.9448	71.0099	55.4973	45.3071	49.5212	56.5413	60.6902	52.1488	45.3927	50.6764	55.2231	57.7124	60.6947	72.0286	97.6338	142.989
18767664(LBD)	34.0446	38.6324	47.4086	45.2811	94.2055	90.6853	44.912	78.0523	80.5978	120.524	79.3459	65.1343	125.301	53.2707	50.9117	28.0414
18777846(LBD)	2127.82	310.6	1230.42	810.512	321.62	402.505	1459.41	1006.82	563.55	544.499	1015.17	803.456	782.585	1545.54	1987.41	1967.34
18789146(LBD)	121.316	12.4785	62.3013	55.2624	24.7711	23.0629	128.752	59.859	52.4104	40.0458	42.9157	76.0916	81.344	145.149	148.341	156.896
18786806(LBD)	169.797	246.075	247.705	269.202	338.021	278.776	217.597	266.056	304.401	281.157	239.074	247.792	238.611	178.791	124.948	107.61
18774612(LBD)	240.981	365.858	132.571	101.09	51.8852	53.6413	89.902	74.3086	58.6972	55.8254	75.4827	58.2233	94.6751	111.76	172.771	144.268
18784579(NAC)	516.603	15.1042	230.926	260.22	270.92	245.929	363.242	280.112	260.87	246.163	236.479	142.45	184.449	97.4697	27.8602	14.8967
18787178(NAC)	170.286	173.314	212.674	263.428	308.63	243.473	203.361	285.618	329.577	279.768	222.263	204.8	200.048	122.946	63.6502	46.8278
18768537(NAC)	329.107	289.808	334.105	486.922	260.087	277.261	190.399	170.854	236.765	147.811	173.943	241.597	139.165	337.421	148.354	595.776
18770366(NAC)	68.9209	183.12	158.535	83.645	302.745	203.597	73.2789	190.027	183.954	338.053	163.493	109.409	248.9	48.8283	56.1559	20.4087
18790018(NAC)	235.836	10.1082	173.184	141.595	247.385	248.021	141.919	393.274	313.679	400.837	343.882	222.85	420.176	163.755	72.4456	31.0126
18772621(NAC)	57.3146	17.7395	94.5527	95.4335	134.898	116.614	61.3274	89.1353	110.404	94.4471	74.961	75.2703	65.9226	34.4346	23.1864	14.7509
18789474(NAC)	76.1717	106.349	65.8437	58.5556	64.4222	59.9311	60.9875	85.8785	93.6898	96.5231	87.1407	81.8877	87.8091	52.2271	38.5611	20.5603
18790535(NAC)	214.546	170.442	183.807	199.066	206.3	189.065	153.233	170.623	196.455	173.396	148.707	160.378	135.548	113.799	72.9101	62.8568
18777768(AP2)	84.2841	1.69369	152.406	109.495	313.598	193.317	97.5753	321.51	391.159	336.337	177.531	204.297	146.995	144.268	54.9423	22.8171
18773161(AP2)	162.428	237.484	199.819	279.79	283.876	238.511	192.951	228.713	289.379	243.759	223.34	210.451	177.316	151.171	111.391	94.7585
9978767(AP2)	7.67333	0.82786	0.934849	0.802272	17.3494	25.6565	29.3405	22.8387	18.7929	25.0003	30.9404	38.8753	31.5122	31.1098	5.85825	1.37404
18773090(AP2)	5.1486	0.205365	17.9146	29.0836	40.1311	22.7345	9.43034	33.7594	49.0093	33.5934	12.5357	26.9444	20.0788	18.4628	11.0443	9.10655
18766891(AP2)	1.05139	0.0281507	1.0085	1.63719	4.01361	5.12801	2.31324	5.33483	9.80318	5.43969	4.92055	6.44754	5.83336	6.12232	0.712486	0.177313
18773658(AP2)	1.66051	5.8768	8.25528	3.21975	7.01342	5.31741	3.46471	5.69208	7.20983	6.81222	5.76863	7.77905	5.08883	4.685	3.32515	4.41435
18770094(SAUR)	11.9044	0	15.8249	19.1313	19.138	13.8726	23.8459	17.9259	22.6588	16.5317	10.179	12.327	11.1058	6.10844	1.58889	0.880727
18787544(SAUR)	2.52062	19.8698	4.20388	2.73786	3.89689	4.69871	5.5535	5.52129	3.72734	6.11725	6.45773	7.02395	3.83515	7.42014	19.0336	20.0801
18793348(SAUR)	8.15537	5.51057	3.07808	1.3592	2.04445	2.37509	5.35453	2.40495	4.03595	5.42391	7.1578	7.73387	15.7189	9.86757	24.235	20.6863
18783824(SAUR)	27.3024	13.309	11.6957	13.955	1.93265	3.55173	16.2145	3.11773	1.91576	0.585201	2.3606	1.56345	4.03968	3.81709	4.34342	6.16812
18789144(SAUR)	1.17233	0.270526	4.32193	10.0344	11.6062	10.0921	3.60031	8.43287	13.4925	9.41545	4.86935	6.01025	4.96658	6.51319	3.47341	2.10813
18768105(SAUR)	1.04433	0	2.62953	3.92883	4.32453	6.41806	16.1664	6.32852	6.90097	8.47008	7.39135	3.47276	6.30551	8.35164	2.87484	1.47711
18783913(SAUR)	102.628	185.983	6.74265	26.8353	2.86388	3.29974	106.239	6.27175	0.934587	1.04488	1.57212	0.807298	5.77734	1.81757	1.91244	0.699787
18784823(SAUR)	31.0555	31.4164	42.9403	22.0596	12.379	22.4276	11.9947	21.3135	13.3237	10.9591	16.545	24.4004	13.7301	20.5528	21.5816	22.7123
18792443(SAUR)	4.13001	0.260177	7.24508	12.5879	14.8786	10.3807	10.1814	9.36324	16.5891	8.6736	5.00706	5.16076	5.32509	4.58485	3.84741	5.59372
18785952(SAUR)	4.40803	2.45304	10.2492	7.06688	21.1633	20.7444	5.87153	24.128	29.1121	21.805	12.2684	20.5018	14.9158	17.8859	30.4952	30.1278
18790645(GH3)	0.83667	0.131301	1.87033	6.8372	5.75088	4.8707	2.5717	3.33337	7.1266	3.73851	1.49687	3.58818	2.42231	2.57667	0.897474	0.635033
18781401(GH3)	0.311676	0.0262857	1.32964	2.02019	1.3077	1.87598	1.51613	1.86896	3.70738	6.03683	4.85306	4.02091	8.55113	15.1897	21.1447	9.96101
18768891(GH3)	19.5058	1.11903	19.3753	55.4206	39.0266	32.3631	40.1461	29.8633	46.3118	33.3093	20.0035	49.7229	28.4699	65.3403	67.858	88.0276
18773652(GH3)	12.0835	0.3194	9.19234	19.9811	13.694	10.7164	19.5925	7.29244	18.1999	9.32809	7.51397	12.8273	12.6667	9.59958	20.8439	16.3244
18767470(GH3)	6.76403	10.7937	10.5096	10.207	14.0101	14.9231	9.43731	9.34098	9.38419	10.3125	9.57915	10.0307	10.6734	9.8408	11.7133	15.7565
18786669(AUR3)	1.94454	1.67568	4.93603	4.91485	7.4085	7.12912	3.48093	5.02254	6.9079	5.43502	4.14402	5.0127	3.42448	2.06619	2.00766	1.60693
18786210(LRP1)	2.29777	1.19474	4.33594	5.28706	9.4723	11.3893	5.59155	8.21801	13.2624	14.666	12.4553	13.6183	16.5272	19.9444	21.7521	20.2742
18781220(LRP1)	14.326	6.13534	23.4267	21.999	38.6021	25.2484	26.4625	33.541	48.2309	49.1293	34.5929	30.3791	38.4462	30.4401	26.609	17.5143
18769572(RGF1)	3.73614	1.49944	8.88479	8.39874	10.4871	11.2754	7.52135	10.7465	12.1909	10.4929	8.7931	7.97188	8.39971	6.17563	3.93694	3.8614
18790800(RGF1)	11.2339	2.69469	13.0548	15.9946	19.3412	15.5552	10.1393	16.3523	17.92	16.33	14.1191	13.7003	10.2084	11.7442	6.70288	7.56921
18777415(RGF1)	341.141	126.475	197.228	165.977	111.146	122.359	236.152	156.332	142.144	138.587	184.097	189.708	200.937	271.465	381.865	355.762
18775914(RGF1)	28.317	19.3385	23.2362	12.6523	9.62121	11.9519	16.2859	11.8605	10.026	9.34103	13.7334	14.9255	10.7612	16.9528	26.0851	29.8173
18780861(AIR9)	20.3192	14.9143	27.0758	29.5902	37.2286	38.6219	24.965	30.3667	35.6921	31.4352	30.6812	28.4949	38.7021	28.4213	23.637	17.4052
