# Supplementary material for: Transcriptome analysis of substrate temperature effects on adventitious root formation in peach rootstocks
Source: PeerJ. 2025 Sep 5;13:e20015. doi: 10.7717/peerj.20015 (PMC12422280; doi:10.7717/peerj.20015)
Supplement: Supplemental Information 1 [file peerj-13-20015-s001.zip › Figure 6a.xls]

## Sheet: Figure 6a
Figure 6a Clustering and module delineation.
gene_id	CK1	CK2	CK3	T1_1	T1_2	T1_3	T2_1	T2_2	T2_3	T3_1	T3_2	T3_3	T4_1	T4_2	T4_3	T5_1	T5_2	T5_3	CK_14_1	CK_14_2	CK_14_3	T6_1	T6_2	T6_3	T7_1	T7_2	T7_3	T8_1	T8_2	T8_3	T9_1	T9_2	T9_3	CK_21_1	CK_21_2	CK_21_3	T10_1	T10_2	T10_3	T11_1	T11_2	T11_3	T12_1	T12_2	T12_3	T13_1	T13_2	T13_3
18773913	4327.88846446554	4092.13513163761	4272.41796236035	4848.22245988556	4424.26676258702	6664.11381570129	4848.23132932422	5819.30746002519	4925.53563924061	5994.02221982169	4586.73732861231	4561.39447436543	3665.83668993401	3867.70344741558	3352.67820350565	3668.8789801632	3470.91533814469	4229.20752413763	4018.7760684503	4203.06864689115	4442.6944727431	4740.58815784373	4748.33639176785	4552.70738735325	4569.49660017862	4398.10653341023	4240.8850346779	4222.18372653029	4216.45936700169	4537.17029428993	4495.08893687143	4121.8240655259	4312.77748675777	4150.52525111063	4921.85994359418	4644.48229408812	4723.13597548546	3820.79311291253	3423.47819734436	3827.44413423624	3855.21021259282	3791.02425280697	4387.40792534593	4324.79553196026	3777.27406290238	4678.81330577709	4512.63569189453	4745.17023790236
18784393	1862.39116678429	1887.06703867978	1946.2845295537	3754.31104226148	3209.84315452813	7074.68058788673	2723.4475605802	3619.9216001176	3209.37040335472	2753.27830965775	2215.24861525885	2560.8396438464	1473.56444497215	1189.2514646753	1269.4688254836	1523.09793521444	1356.84623543496	1836.66243957339	2971.03257495198	3731.25508562989	3793.67344002406	2516.25000515063	2431.73694824224	1865.29675556001	1761.70433676603	1827.62416955545	1649.07149844159	1493.76562888422	1464.57373875315	1910.62768186686	2927.64829633487	2841.25960640321	2399.85852979459	1775.80479840408	2059.43306558874	1569.49624418305	2193.72679938838	2214.50081254792	1860.46757842608	3117.75459187164	3261.00788620549	3167.94542145691	4247.91798868554	4188.61671190188	4353.24936937946	4739.83131924143	4610.09963825004	4918.18472094977
18779587	1469.99539801902	1268.50329346303	1645.18796961502	3242.32614763103	3322.69037082653	4474.47573693874	2614.83076095811	3286.69547371612	2647.38363446262	4064.39628785005	4517.98770355504	4295.16706468142	2793.31382424278	2037.74838739941	2709.14444927557	2881.70052861911	2704.1975814498	2789.44189604626	2574.35331404791	2410.40282981783	2519.48498513996	1781.10554888598	1729.88791021227	1497.36968872019	2145.34158211817	1975.52492335425	1873.63780607709	1700.19514251257	1672.67993322855	2016.79578160441	2916.66061894097	2768.34734008532	2734.15305855413	1659.06844003382	1985.08996245667	1802.38927499739	1704.76584279317	2261.42211885655	1719.67694754841	2590.2057719858	2292.92024029415	2485.94306558407	1516.12350445627	1482.32914396406	2007.94192055741	1688.05097330317	1612.33671402997	1619.8425804402
18792736	1592.93894486713	1665.83336365242	1706.38849236155	3371.07160675595	3088.27984508415	5987.71968511492	2750.65536105445	3210.60154065879	2940.40557191355	3253.93823846308	2741.2096384612	3201.37555804578	2114.07977366966	1702.86192683935	1830.44260954554	2409.48745333848	2263.04625768845	2782.8918431017	2168.6331816569	2602.45	2758.7679202608	1972.45598359922	1868.93828035736	1528.34824417965	1646.11262735423	1529.96496632866	1530.49985510588	1383.82809331128	1375.38011953934	1609.02423735649	2215.75033134261	2204.42428968723	1920.49223171653	1360.30900006207	1572.44969619279	1260.64699645401	1921.78719925611	1578.63309742276	1481.22505427543	2113.06839979312	2126.71986129149	2161.29892154734	2887.40446295654	2979.84145449204	3291.7510027157	3639.32957849586	3565.53705113644	3768.70716578718
18783530	140.242276179013	133.973389315831	177.160550732077	1080.6274254312	1098.45337430111	1614.42599365629	2372.22412441611	2498.34951510458	2144.10864984266	1714.53140830259	1277.64972442071	1635.92837660932	1641.14536902914	1473.26031248269	1122.36422962937	1792.4962401223	1783.52831028568	2108.10578814385	1503.16385968233	2338.85635666913	2150.23197248146	1748.14757136347	1733.70361931319	1524.53118224771	1358.55716853061	1788.68904834248	1565.00393268944	1244.64713945625	1185.97993056568	1593.60952191379	1938.43746827361	2001.19528814149	1855.02882047775	1743.93422300903	2454.47913258866	2324.99755081461	2823.23308903044	1910.72728101254	1639.81054595963	2512.4359477019	2554.37765897905	2589.52768801477	2359.30354990872	1681.03025431935	1828.68166437064	3142.8696031447	2929.45365169596	3352.20316883298
18781475	895.683	827.483456766342	835.576129205658	2064.46496426811	1814.62166066506	2273.66495131716	1744.63376173007	2032.12178256364	1896.6248620698	1858.63035534686	1551.01357477967	1803.5352278615	1170.05200820208	906.250878419924	1029.7260693612	1022.58194810854	970.973939680547	1255.77099218098	2010.64870897468	2265.95086833987	2403.35911849256	1750.16291282729	1701.92024825956	1318.26995751953	1324.62236790157	1379.55686576207	1306.02429714263	1137.94432114531	1111.78741788654	1366.70466559956	2069.79644369653	1994.26678287071	1766.20437609819	1270.9879571794	1587.85276791509	1149.58132769592	1650.2348443325	1721.33274979493	1481.72258044894	2426.67357171535	2645.51039227974	2545.16950685618	3459.07271867672	3382.59363744488	3287.09764682063	2952.09879418151	3101.68588355923	3125.75503468633
18781502	2071.40094030805	2170.2405979389	2362.98831334284	1815.08268242607	1731.8316200509	920.542132520114	2081.73431461771	2207.06756170321	2150.34475865878	2039.23802689425	1896.03737970896	1887.86885640252	1907.90686319946	1981.3625801854	1825.41939679574	2097.98926219492	1954.59888092146	2074.20806661309	1846.31914377196	1816.92145012115	1995.59059268255	1853.73067952843	1840.61938263128	1975.95301900881	1808.86682958293	1873.83733166815	1806.66868760052	1799.4107117439	1866.04923653988	1802.71777473886	1723.68826343549	1680.12295765049	1742.39805641786	1836.04103093103	1965.24163094497	1901.29412434941	1892.99582453998	1695.32667845219	1732.2966260327	1698.19382937323	1564.33247374762	1527.26916659561	1221.70253426947	1526.85607016271	1305.54097571632	1279.36402691182	1428.43515898524	1401.25768822126
18769171	1807.39088303197	1512.61406279901	1690.94124301101	2762.14263095744	2901.26509904857	3422.83520696662	2032.44030833079	2294.48584900578	2219.32455547155	1657.84040977441	1560.50802457239	1473.90610799264	1081.35707259606	1519.66925636392	1238.56354460292	1107.6847262411	1067.32524245009	1140.03197921002	1459.80919410456	1682.4786044612	1472.59636283176	1997.39036029336	2226.04197288275	1627.91710606214	1899.66396305671	2140.11641443483	1587.36880041069	1845.40800784128	1883.33226893256	2328.98582423973	2494.72867097283	2398.84849138504	2175.38126901388	1357.02924052102	1383.28929516388	1653.34010814288	1051.78	1939.2692136784	1496.70554161858	2213.0254849131	2360.99973987669	2412.99847584484	1685.37841957578	1218.44323788242	1431.43955468817	1485.6032424809	1275.13179053162	1298.79146632739
18790062	1938.86914568782	2041.74583064196	1964.00742924055	3011.95856414541	2861.44503360892	3496.56320869259	1347.75413157204	1284.97206464466	1254.08852777076	1367.26839671076	1305.70192471002	1154.17742187788	1342.4378439082	1813.7117995536	2071.77	1654.46827339081	1690.58839672841	957.88772511463	1301.42058971097	982.158033546123	1129.06710527731	1479.9043238958	1425.87708789338	2182.28074027066	2219.58390471842	2013.17764244256	2288.30102246911	2095.3242071997	2120.38407955681	1843.66561113265	1559.37444400171	1446.21668262131	1799.81360766612	1165.76717581151	1090.37320393795	1526.40249452042	2258.46474870371	2344.69195228223	2274.14851576709	2332.89288682258	2247.5740110888	1784.02338261082	1602.52155174115	2528.63851288363	1538.69110680884	1049.87580019188	1194.23349370941	988.64810020473
18778536	336.948681114129	311.058522257965	315.787392019266	2403.82523124419	2135.45155936283	1038.12257801408	1449.00801766352	2027.16884383533	1856.44779583722	1671.76270675384	1365.64798025261	1536.40616125675	864.209025885195	736.332725748297	800.378159119789	867.578019631599	783.13962811415	909.259236568396	1867.5244547224	1926.40502454021	2166.08864993385	1650.8428839454	1756.09117508635	1435.99824799293	1323.0760385452	1270.14015452735	1206.51457574944	1308.72474066122	1226.34338212454	1473.47595469201	1841.97544917009	1895.81987887689	1774.5756468693	1582.43692216728	1739.65926400726	1465.05107742501	1488.19165162705	1934.50112848283	1690.98768855998	2555.80887059622	2452.2068863996	2287.78141688224	2791.06615484383	3105.23707091603	2396.38457373213	2648.37465148874	2744.47072736388	2724.81164110782
18776773	574.402050667984	551.606025306808	498.571671631564	2485.03078081593	2143.5462824884	3118.55424353366	1501.4289267026	2078.09157357474	1906.94801804699	1674.6293276651	1316.76569850684	1445.43174704287	791.409994307371	633.816496084061	670.998704636377	943.662565347199	932.512923857939	1059.11503002203	1576.81701098372	1833.56391488885	1647.02961271261	1308.44322096296	1260.13447919355	1052.65521911971	927.380900279008	987.181981953071	972.077447333006	1234.18785521352	1119.30770313027	1349.0151350772	1643.95234046357	1727.99543501211	1520.38361358343	1149.94704791099	1501.58886089598	1226.26008657323	1493.49771400475	1795.37021755677	1663.30008485431	2027.76480830504	2030.14146865861	1725.14306532237	2902.90595222967	3269.30393948461	2546.95721610287	2029.93456477587	2199.29074549422	2180.63869905655
18781341	1466.12889255845	1447.18237360609	1474.96390600408	1081.07	1105.07130640528	888.009332593343	2309.41757812573	1994.65960456015	2054.31601761878	1538.74397281324	1573.90501157721	1750.84551820508	1996.99963840698	1914.70764909693	1649.38935454729	1800.28159943112	1704.30161760992	1925.33758363484	1305.66557581027	1497.62296761397	1481.26389918223	1611.54945857856	1498.22362371156	1713.84007027383	1572.22039093719	1850.50396849624	1615.18552023263	1013.70168085794	1199.78886337637	1063.66856213611	1256.72467046663	1282.66795104656	1490.03219436092	1665.28819201262	2254.47930450062	2687.92919466094	1786.93739684106	1483.25272973576	1347.19253341243	1604.85433589155	1314.86556867866	1722.33137456921	918.722276298529	652.679931290741	670.16807884496	1430.09692574555	1432.02788501179	1611.17124548886
109950660	657.09192465184	558.493210652943	691.219630282568	1601.33123460668	1405.31248227501	702.041756108901	1088.2360294579	1126.17092289308	1123.52	939.662381661078	1034.80527602234	1278.37014228182	1036.29816951946	1164.87635357117	1064.84941827326	1370.83403628485	1072.23505268378	1398.06743213582	1521.15217709696	1677.14269528991	2034.98646655654	1213.14026612201	1320.82543444547	1125.58201587202	1167.55185884819	1059.00571005576	978.881757342458	1073.19954177837	1106.82162796538	1185.97763813025	1503.19844299702	1602.6160463391	1439.53694821415	1125.88482547635	1040.18011268555	1038.21562775868	1870.58209617368	1449.1857154649	1369.04582547918	1901.29929546949	1939.85981727662	1836.59865257431	2747.1467842434	3205.61894115984	2626.24078692021	3767.40596006355	3745.6665416931	4011.24638362635
18791668	1656.28819060975	1481.08225300369	1499.60868794608	1746.24130243247	1599.68365414937	1555.3843598542	1938.36066557098	1765.8681100204	1877.43482105056	1347.92216251712	1272.66026161943	1271.0793347383	1265.30922911118	1532.44868183784	1452.62564239437	1341.38419850005	1320.98815697843	1396.78818362413	1410.04959993637	1455.00610377643	1901.97785933325	1593.88402482959	1710.06526425237	1827.29089718898	1649.10225359867	1775.68389048354	1638.02969238981	1436.4609370884	1500.26022409321	1353.88222792678	1267.35610199245	1229.16597694678	1351.41	1308.8920168665	1469.15585024585	1688.43093306371	1748.71614558396	1250.27639989435	1203.57695923314	1211.18058455087	1162.85204594368	1252.2739233551	870.375517628467	937.352655501127	692.651465036997	1099.84283453642	1093.84752147938	1075.19773607159
18787438	605.560988509793	584.402526740872	615.084690401114	1535.25916516178	1355.10506911886	1302.54072992423	1134.95886785119	1301.64327941141	1189.96427593435	1301.69589775784	1118.01329061574	1254.84383369047	928.406716983489	719.394451219484	838.913004701267	1042.9848132361	1025.66304030379	1225.7178743692	1232.13302683144	1394.72313034739	1449.61568481349	1077.87598590775	974.70511528421	842.548228353259	796.334311261991	837.604625208518	815.939094895856	718.175854297671	687.231511885399	879.871936173391	1459.92196422506	1432.35485468431	1220.53994686559	701.969018673406	900.499826684113	735.278197010487	1136.68904450487	1071.5932144239	967.152412174655	1857.23275402373	1757.68661574541	1812.18023867076	2972.7061926032	3466.59942658121	3305.21363882225	4156.64851997604	4132.92218850595	4289.72093058363
18789459	1242.05451813788	1342.65024668013	1267.94283346171	1145.92819784487	1265.49808598508	1786.95022750681	1389.35801431958	1237.95737509542	1330.90778832328	1772.62914698488	1964.67830262978	1735.49509173791	1650.81810841891	1646.1127418492	1655.47666041079	1342.59797961741	1387.35	1245.08334226746	1362.59339604087	1339.92377410183	1185.19930925097	1455.06614668584	1297.57586498561	1575.45457413746	1853.27637950128	1615.55675928748	1760.44739907618	1584.30121689012	1608.23741163091	1515.49076239507	1324.08426195903	1346.71417303853	1427.06293221459	1379.00103567362	1293.27465189118	1416.71051008471	1187.02227477132	1202.41184514792	1320.1528790634	1155.2926098957	1046.95017922101	1173.75559624283	823.05315867547	853.961353618366	887.536857576531	655.886303423759	690.533825839703	667.893841389795
18783155	419.12487689075	304.350400615723	461.403249261465	1302.24723871927	1623.40611540229	249.318648050708	931.08507435935	1481.8778558456	1515.35033095537	761.625704850598	669.403730426622	813.237991634665	487.237143450421	431.179516545473	331.605163407352	440.019138639155	436.128982664195	784.149145646064	1265.39324742057	1264.08778938874	1465.34828766457	1468.26923969997	1766.08395809114	1172.13615602706	995.516479469117	1007.10241431321	783.442585729419	842.259174485045	896.525624492953	1318.87650706963	2547.93111883664	2538.5501085806	1734.82630446966	1690.8997862075	1926.13136940969	1503.51024564194	1937.00553143476	2054.37060422824	1399.8377333236	1980.45995878956	2898.83955130981	2277.95563647602	2168.67404804794	955.40445295101	1645.99106319484	1414.97212482531	1176.36653331349	1303.92453342432
18774632	737.564635929891	668.010786008368	709.568226903225	1610.92215745562	1630.36344076617	907.21267827352	1441.12420071178	1473.41567124722	1411.29259479055	1913.68141867084	1933.51993651309	1902.10752240773	1590.19429739738	1427.30888034275	1580.91850754888	1362.93598880911	1287.7073814813	1327.62810126339	1797.85728835432	1728.04720852114	1605.81983529633	1396.72362947555	1314.66124714292	1372.21813018733	1447.73352122076	1331.85242766784	1407.55599828402	1136.84834058741	1173.89066037293	1230.44477635134	1222.85842010092	1143.37103415018	1257.74326972437	1255.66389180853	1314.1479021514	1266.69686922714	1315.44262079471	1307.24137274934	1242.48865977791	1232.69904525248	955.236839329575	1291.51290330338	777.971739338648	735.30470612448	871.535813178141	560.570768295052	601.019411000167	607.528738479253
18788518	2824.02727111211	2446.78428627345	2576.90924288951	1264.91310155108	1437.37501171023	1193.50905324448	1330.43984299856	1098.17580102752	1222.13281673805	1367.84420802736	1551.30469507891	1361.59593752703	1495.25499143635	1635.64849753927	1827.2500604852	1387.68776495772	1358.48563220235	1085.97730714423	1670.19794747478	1418.27661524576	1660.06520087567	1258.52734385114	1139.79698303627	1553.59166299202	1536.46306127771	1450.55694891582	1664.57492619007	1439.42392241398	1486.83274541341	1219.54973267213	1011.94372008928	1008.26455224042	1188.37771845074	1332.20205856326	1029.62987893148	1284.77008207014	1085.88750533003	980.319284072878	1107.97398490082	637.945963592711	556.097021302936	704.033905955779	374.739401267093	380.023555634461	411.348185824222	293.80484683757	311.660985445655	269.750471555911
18791163	522.621477015684	892.34085374601	636.439697579958	2494.58636582937	2846.01016543599	1624.56057662568	1909.08475577438	1772.01507947519	1900.28483978583	1587.39796451893	1552.53318337318	933.453036523808	1648.12172820276	3468.62705025708	2900.35608898459	2347.56563748955	2245.55964928124	949.208618330056	1384.49731433349	839.745461016558	778.789625379295	1167.70352925758	1228.35219556275	1542.18131804488	911.275560238042	1080.25252648305	1158.27648138544	2007.75247924804	2106.34039285471	2491.71055748345	1100.9305460785	990.689682374963	1304.16246157395	628.957544892316	655.32779187388	925.919011319907	463.619875146379	865.533640634159	962.915129248083	322.258092100119	316.54961868129	375.642111240227	412.974170917615	543.584413245631	484.515806768879	189.386939591883	266.534913615995	179.550961194141
18784230	212.900237636492	165.13289788176	218.822402854167	970.804616003329	1274.35431329807	140.542558360631	745.304676169477	1239.21226809796	1265.19116717933	552.451946676319	551.618062887999	615.49175452988	458.221313562979	299.535167983534	302.235946036331	360.541319472433	435.759486208958	657.12408042376	1214.59278858252	1163.06895869891	1367.10005118673	1364.77143873104	1477.47259515959	1069.60404821998	894.461328049871	895.812289285508	851.99693376344	695.445312806375	769.918890092613	1134.63167449134	2107.05998252242	2021.6036446805	1496.40827475884	1490.34788461338	2314.89980398676	1450.31915350229	2784.60523521976	1828.3261480644	1379.22624812852	1953.71849655868	2637.95708491483	2274.41	1826.75663597822	864.447746920349	1774.16818592082	1266.66709246471	1327.51601930643	1299.8775919798
18767091	1184.00422411006	1196.52625094976	1123.1386540768	1031.42255133399	1014.26837149515	884.734471941819	1259.9745117243	1142.52863052288	1229.03018491403	1394.21629656941	1589.14666417395	1386.5749948205	1549.29881505756	1749.40768964747	1624.70178328151	1546.16080012477	1473.24957986113	1357.91717441115	971.779290382027	868.270770641412	945.208725643081	1364.49783792842	1235.26849212019	1358.70028037093	1400.02072998159	1312.47156724474	1462.13120795747	1373.27259214371	1401.73512279972	1364.43215335104	1271.24284132426	1214.1489393038	1329.13473216556	1086.72600319367	971.076729778029	1007.28298163302	1104.25201504436	866.796054422766	955.712760991694	844.262564143996	707.848506944202	816.260746842402	557.579922762309	584.804830698251	560.015701212221	493.558677590807	546.892253137813	511.801051426628
18782286	1052.13227410639	1114.18402929382	1093.33336228012	804.847532874628	876.947443418123	569.358956307071	1402.73396163245	1301.37753876919	1251.16574519071	1275.77063951249	1297.9712269145	1068.39622383883	1777.04494586809	1740.83816775799	1644.26922284726	1226.96121076838	1404.01876692183	1097.50890845083	877.686831934036	870.591179892348	893.404773257782	1156.36981712789	990.774935298976	1237.88939949286	1151.9857843634	1302.55726407872	1209.90946314383	867.483485318351	892.055711493311	1053.11651229683	923.419728192852	1105.93185803659	953.491115651492	1269.95332617673	1804.76402426113	1963.19598916528	1287.75146817895	952.65803816554	897.495474745498	1111.09760349942	995.778621512765	1013.14419611677	722.828931169684	621.872001442973	630.14767351685	742.853420637096	747.685913234248	691.372278415923
18777846	306.050510447056	315.163599241141	310.586841888916	2312.92376710752	1878.91174796474	2191.63708837874	1011.82504985058	1426.16588132521	1253.26168872773	994.102450457123	684.284790031587	753.149501719758	371.700320813932	259.119467474916	334.041473484721	428.745136294803	318.074865216121	460.693959113811	1258.39551237553	1584.33600475445	1535.49779694755	1178.35265559268	1079.71011986525	762.390942809665	638.141714564375	499.211563438079	553.29696082331	503.105550251965	475.644390489816	654.747357490643	1072.93423332408	1054.55748633223	918.028435473493	866.700152813755	935.725310934452	607.942169998942	704.047290713079	879.174220472458	764.534847301354	1523.93836411239	1596.82764353429	1515.84425774405	2159.58498113308	1953.58698170707	1849.0511912437	1974.29641708018	1934.99213408727	1992.72119396276
18788671	1403.40649415079	987.953539400377	1473.56604471736	702.146884765884	577.913941954009	191.589973587656	304.972633349847	462.837355169959	533.241525255364	375.297526804984	443.954364241353	243.086091317943	1092.73925392026	760.794955933219	934.495248575297	1558.70907215138	933.826764605351	853.247919624828	1113.30428639607	673.473663781396	605.676724969894	984.018103983981	786.48851375578	794.051284765962	2413.79041843746	1097.06055058757	1340.12830057227	756.938514578488	796.542558502221	1083.58738900773	1085.99269954901	1083.2231492129	1881.45508291217	2358.56085915058	1876.57843147576	1834.55370548752	251.79512258148	480.839912879187	548.710898462859	2011.33597623958	1057.83359399947	2042.53523732309	395.782353479355	562.901878831261	787.610428754542	1782.54941931539	1574.21924346174	1666.42358651326
18783170	1830.47189251656	1341.0632464244	1546.49467862861	2564.38287787448	2568.28689847183	3186.04529956491	1072.87751421178	875.364640155829	980.529280340296	1032.44906017605	1279.79904748759	1299.97325501273	1024.35578077807	1243.51645362941	1175.41829200189	887.63067851899	877.400559482654	807.978985233345	1540.68047789328	1500.90415370968	1512.08450823221	845.431985924584	818.62583091307	1095.52644436509	790.038414680294	848.210149306692	875.457280734964	1023.44317986827	984.142341044846	935.726845301985	1063.73819828554	1063.39020961004	1180.30277264416	516.386708462276	524.906136145255	799.520146971965	562.120971932809	1246.14594139232	1116.45617266199	600.522	513.810929400722	498.703104023441	316.450524474786	388.842556785982	206.623372635652	143.300427671335	176.911671822984	140.870034744882
18773012	894.749055297521	946.046173138291	934.437487775213	900.979119842611	949.641895515654	1257.54727270477	950.221053036725	792.328134777472	890.200647314721	1132.78030049184	1451.65481005196	1262.42235125004	1249.68395210389	1187.10821164151	1316.41323506054	1099.93539815048	1092.28805665597	996.297440895795	982.305931705897	943.981152495493	1002.69353115372	942.920345005716	888.852825237726	1037.92283124058	1237.71347392018	1112.42113757201	1230.07654800834	1039.50706789793	1091.40250350653	933.413265865405	953.314719731427	936.321688062545	983.617372439288	1096.95449812241	819.994347947965	889.166453423777	989.78631477251	823.241118319442	1016.97447872245	866.916037099228	847.29608162738	991.917460197584	809.903032126852	862.260155737774	915.621785420953	804.92878536243	856.248640650265	851.377912734902
18772546	276.652155589048	268.239296396132	212.228746810936	1401.04660540326	1270.52072364178	1892.6756585234	931.396094409593	1187.20285223151	1089.39955128314	956.86990216709	738.539049799283	748.798318879788	576.097	605.886490415572	616.472713473382	632.94674977424	625.056566134586	616.500154468986	1086.30528092048	1244.21757327539	1179.04197664419	994.469688100932	993.713301754728	942.283244977002	803.402544515029	907.797451224177	869.245718001462	963.885393394765	893.338603244859	1024.26940339383	980.294879465007	1004.56046112459	933.574619899434	926.716417504425	1197.86895961544	1063.71458106262	1186.84725588452	1166.9643937075	1135.72035940591	1219.49017874812	1302.25052443615	1140.66	1333.34283734683	1373.85373737522	1174.0853726925	1212.39572998003	1234.3477818967	1202.00267513392
18774130	776.914582378989	803.314802846397	796.492400640125	1041.16224894899	969.658279397436	2570.22286576005	1057.10604267829	1104.75727533287	1039.60771355796	1090.50410408883	996.271315694506	987.876423290508	918.494856058107	880.438226038077	818.966899115347	874.423187884459	875.449766342083	924.646137781937	1003.47162740322	1009.21502378669	1058.07584373905	1041.43509640765	973.097417442032	991.393005054861	897.072054615956	944.562789855163	923.18202746109	875.719038290664	885.817801315726	943.272531872476	1011.38032545221	947.66309710817	937.33416549002	889.479141144074	1053.57917188004	978.812497719721	1179.51529192742	952.845354358737	907.700236342024	1008.62011920217	1034.69224348335	1008.34003931387	944.164197069827	901.359172586172	891.561202757743	857.361747743126	826.416622292026	840.846520876799
18772051	674.857112245595	638.564728204388	629.071767747275	954.122287888488	911.33698589546	982.648246207708	992.637889893591	1149.8108183491	1065.1724488531	961.728078387195	888.472736483087	924.343398295759	712.104907779635	729.483608735408	704.033932041683	774.040202782844	742.708797814528	873.800978127353	976.757529648753	1096.36163918728	1137.26670376874	955.648668460997	959.022076294951	869.441474026829	877.331666206529	904.078866306607	847.620215634308	805.506167265415	800.772691931293	887.637938625624	1034.7845078133	1044.36835113407	925.006035160287	871.505181483521	984.970174219173	897.896691900669	1231.36657046834	939.48326541985	879.018299328881	1087.77167294993	1232.2161081077	1165.00552705433	1406.82403106701	1353.79490668799	1340.12135892591	1195.88732223259	1213.28992934669	1268.34981641496
18793644	3237.58796203278	2928.50386683943	3095.02071637982	1070.66186220858	1006.70887594459	989.500612128992	577.570456858088	319.915509772358	440.781695963165	450.675802244781	560.01681147381	636.446555782867	572.118132540063	936.308478813553	1284.3784890105	831.570784156377	877.513752665117	412.310896857292	537.001808865951	493.813871727767	687.960957589401	553.005727368626	601.826717959757	945.249992086814	1263.03888970912	966.104029001569	1245.08849584752	1195.02676337787	1084.60314896487	911.695327041837	607.436406253284	604.095052574476	1142.60243350642	608.483562224913	294.957619185553	419.287370029067	908.13748971331	981.190105331283	1134.03914211355	603.961127030524	410.269766940778	652.138143656959	413.952063262969	1115.10294990994	223.896879136997	402.550054874041	519.605918798279	315.847663606285
18773532	799.418736279739	831.607098882929	788.957017196235	739.817646030653	735.078459064491	1100.93692454042	761.60666377319	660.711918732006	711.919004042698	860.810403326911	948.06416725582	852.059871270559	802.188663802555	778.686952080754	810.294405781622	653.687068800396	680.547626560132	611.185404969716	910.110538098916	882.137407653272	914.651752928096	996.22630647289	1007.37374387752	1008.02582033502	1157.90927909022	1090.46345117985	1087.11309860925	1025.35177926102	1069.45777632737	1057.39714739044	1093.97590748388	1084.87609417177	1140.88224185831	1061.46223078349	1049.48105875444	996.176426040297	1049.39712972996	885.547733409973	957.107144220141	830.611169894919	767.25172771711	905.087439127067	685.651902284123	646.876439699515	841.840098442071	457.708948957774	477.197226570599	476.788655345356
18770752	844.943383727186	951.629	851.514821917376	1886.95986897112	1619.11663588032	3410.59403363675	1368.74330378513	1753.30993147022	1582.03127736852	1318.12237111073	867.263425910477	1033.39265118657	518.694974288198	484.019312988765	434.069287911914	480.167852617279	404.922985601203	533.628628541526	1003.50704119284	1104.54699926917	1060.89899001375	741.983951937922	672.233245728209	556.670478540705	527.27044561031	539.534287666121	519.388383553409	503.312477603802	474.647176802168	572.450670752312	815.129997754948	763.966165374758	783.081284782253	656.765010126807	789.749385914154	613.720234724142	683.728221375559	670.138576706535	602.336623292338	700.047608746187	704.368749799356	613.693	768.532050649263	795.697596268226	686.533834592337	688.428471181776	723.865758551974	735.634215380739
18783672	1237.10801361277	1248.1078436326	1203.66266323809	1191.40058850584	1105.48530378692	1190.71740818388	865.860442294378	982.173074587347	917.484281649659	1042.97542644167	1051.42185008905	1103.25383439093	788.056785225462	710.115558902859	743.917802073143	685.679356702331	690.962365848601	723.178977479591	829.592468145185	887.000192501362	873.395045055994	764.431115751526	737.81009946163	766.152463501707	729.931284355513	701.14361841779	713.07051644048	685.438946919649	662.72786822294	712.339218861605	856.523548832223	840.266605169872	890.027158731313	681.588371610971	796.808196749737	743.26963947219	939.867208741449	881.197017557692	798.159185952039	882.79176680443	877.090231486906	853.84158041667	690.036600529488	742.424085742387	697.77017879971	599.638276128787	622.677860850581	606.099951223866
18772872	585.381071550888	568.99871119716	581.151231419355	956.183339876934	910.334493759223	1392.12833830003	793.67210194185	899.62651614344	877.264099956516	849.415862248389	779.546801503521	757.662923431606	695.415182213876	699.196935583892	753.531509685337	685.176447226187	771.107170286229	689.38499209376	848.153711540788	796.440181916283	913.649099354462	729.928847006628	697.357728347017	793.205075651428	737.742631374198	799.840409743276	834.695320325184	845.422	784.961270966802	861.219723945212	798.785677374755	798.056260877371	868.845010353869	677.507419193177	885.710431277508	832.159678810366	1064.01128339404	912.402834567861	889.632263146427	884.10203083046	735.632719414787	814.81733214924	836.106824760112	1006.32022758529	873.233066394217	981.085686803322	985.592495428559	964.888349097001
18769018	4.29291661784551	4.13975156417246	4.49990902949679	1965.02389186382	1677.06870085216	2013.90326956991	1046.45527274232	1842.67522152038	1702.64126346417	1165.49989467148	777.830174482418	901.34898622058	105.527901873104	68.4136977813612	110.856068252089	126.125707463643	121.607276222621	334.324696267247	865.159630413705	1184.04250749078	1070.92866738435	858.758155714554	842.492926302984	683.596641367416	458.162859121916	396.723858143437	448.964297374237	208.387988975043	196.978597199048	308.517067773454	512.778886536773	521.474754576419	339.737865552137	653.978301987294	773.369207455281	499.691289310223	552.043915637359	791.068895187669	597.66863580221	1006.40470137507	1408.06613025693	1237.47336916623	1927.78605280113	1122.89091890709	932.826953828041	1508.54793474819	1460.1370694573	1598.85386482244
18768211	591.955091991663	624.208573687887	681.061786180592	926.722041484544	938.471335832841	797.445627031601	942.830063105079	882.197677647982	898.88393539331	1039.71747895854	1119.88684041518	1098.6717654746	880.284119114251	894.397607463833	901.145842324691	794.442593457899	692.170319665504	757.405959528232	954.985547980326	1006.7543722578	988.074461123498	842.049982356461	791.88514182708	828.759192725251	1004.85298955634	931.381198981863	901.590822406777	830.028	867.455654149264	809.501713492446	809.93264141391	812.100596023454	789.658555493302	802.612006923245	664.500653989475	760.100706675659	663.217740824644	663.288271255757	720.208361491148	714.022509623845	678.333692295657	785.818	584.748765314919	597.67172813242	601.74617410778	659.051976882831	662.646517510108	691.763357684522
18773046	504.254057752372	487.39790437965	526.070257475944	1376.27657647825	1227.22470688568	1746.21815974141	956.675663220861	1225.73461758343	1107.33779868106	1101.63520829195	807.687726721426	1003.34176945331	444.487091052989	365.744338605568	392.884075905456	475.774365547385	414.68201501496	566.480979636576	902.800691590352	1035.69217320874	1131.53855663301	726.125148906007	724.727381123653	609.203377997089	567.791	562.022034020384	526.225350035763	479.033248465287	480.273296153645	543.474873317633	764.297209417928	761.24272208551	657.052081645989	541.598360735031	619.093389389247	514.896935695306	630.096854604223	688.995836882693	609.592002965415	837.187416258172	969.118919645773	862.822847647607	1315.65712368988	1188.19148356481	1212.24382910579	1237.04452078155	1164.05170559157	1265.86926846421
109947555	662.377843071596	631.441100047835	885.59609990341	1010.32964997465	985.944126570797	1447.15541631613	1003.46	967.706018957095	884.148814654458	949.305630960963	882.36978834705	1104.7128668439	743.854319171111	932.49903172927	734.851158851262	815.767467792047	568.236782124172	789.194825920024	1096.8466712237	1163.20625877667	1317.01855019907	859.933126351834	840.086371812703	903.573169901765	958.028358855339	896.29730669521	772.959734511361	807.077618194012	793.306200160961	770.189416917851	766.622061878005	818.565553958203	885.112411421815	757.481227210023	569.596118633101	822.316884121784	505.857610854371	687.276673257718	674.733731577422	626.876240548958	607.073594010973	678.486845324093	489.658399030884	461.466162843242	419.281974655053	511.450427387823	484.992416627098	478.096682095454
18789641	156.793267276685	136.874889690302	157.637087114411	1409.8846054551	1239.71845874457	1495.94776235131	1036.53384408756	1360.62538863062	1207.73281114775	1205.0427600673	1088.49631152574	1297.10949802299	546.236797550197	457.688052945312	477.093962016673	618.837880333828	549.968904476486	643.087978039188	923.659774988986	1016.39871464698	907.510109978323	728.289198372708	689.861977866246	661.726791393918	694.666580479642	703.864494322381	701.718282195566	603.521787693234	583.101230968591	625.125172151469	842.479155502586	791.857287571316	840.911947630756	808.639380377288	958.448200568273	834.779932659958	672.823321918941	803.397839043639	701.940780686454	826.860151636557	797.504266078954	821.509434352133	711.766938470651	769.617655727486	630.978578231079	704.401564897996	731.766303461691	721.743873329595
18773737	188.105930122881	170.659696889069	207.026365146965	1195.08025421256	1259.15663825701	1284.03410205185	904.761684399983	1157.87836071199	1125.67695144126	906.158409570061	745.262920738894	804.195784750632	553.670859229309	608.279537032387	459.834820036082	553.379010304461	561.427175353091	839.612898029222	981.93273407215	939.318531063527	955.299504987866	819.856080957844	981.678343720038	670.949746908894	747.107609825066	697.541429998211	596.543098682012	602.799386782251	692.037896333151	749.781877284699	1455.26296062442	1535.59425783239	1132.79061205525	919.386597762102	918.193931565644	741.461	552.30245476851	896.587330676679	753.261001756218	902.46291418442	1253.45787283375	956.622278939363	894.68002928389	489.805641339627	418.474667565407	354.783567205765	369.113519849799	348.00045047132
18772279	472.952052880387	469.666459936873	497.393201041602	761.686441769913	704.955615583501	695.518471944752	764.164547132445	813.986556361044	760.209083511625	844.269838118189	724.477925543815	777.463268879849	706.382625572532	649.55493829835	628.641774311014	788.65920176044	741.882206062898	862.577399256457	650.674072983502	729.07359258721	687.381622046167	597.804371044549	602.537676870519	537.56298662132	544.574776736736	565.655071569389	516.279953048359	519.765738312298	493.498141663286	572.096395312245	630.75574320598	643.405415292902	565.468382802977	501.461966012108	568.523408919013	540.176203884408	626.717646648617	609.161491105019	571.635058374079	851.74381670582	847.259500865739	845.690636770406	1193.85264856743	1137.52393036335	1223.78001466902	1543.49878678498	1395.74082505868	1548.85099364779
18778233	571.328389508219	579.767233964632	572.531703748483	1026.17572125136	880.78659555891	2025.28733210213	690.309282180004	892.428730168868	797.018182830422	721.964817285381	555.31517525213	616.932077482122	457.903897380708	382.446031534841	409.254293710161	471.121384683309	392.426832458588	465.338595365296	679.719147558497	805.552974468943	783.644650284388	622.846292493093	583.014537403939	497.652113759988	449.932974044525	414.035287587189	445.462127496398	428.064292776052	401.877265301815	483.479490507827	683.185315852721	645.908910033192	619.173912840399	509.918682924552	552.89085703212	424.973020497393	537.815562812675	630.672451868178	573.770836328149	875.945906293389	880.822863426264	868.934720497214	1280.87976111406	1274.25764770461	1275.60276173934	1476.18538816405	1468.44344618569	1508.89135561936
18774692	42.7377848413506	28.6290836588142	30.1356381964767	314.762089841759	342.520748021988	433.841886811233	763.958683583135	802.021062572511	727.36297893298	505.886950449806	560.559610699371	503.364236106504	595.150311207121	620.544434134134	629.300529803809	696.038427593458	725.039385454379	609.138655904109	543.807718450735	520.458371820109	529.771981150821	799.750179704802	750.009448456545	828.601896452383	797.682090059481	874.626717309029	864.883599714232	837.802402780442	788.040189314085	761.121971811314	683.60232051563	738.307840533904	807.018562377497	741.158354628667	1012.86057999922	1138.31530438051	890.790628420767	937.113390764316	943.568018893466	1197.52148459534	1171.25504265643	964.370413478124	926.296350110521	1284.91974258534	903.670464851184	922.056220648244	989.274443239086	1030.91
18785337	710.941947450717	788.116002142851	697.640282013127	327.571705695792	317.152094236474	362.179904383813	518.370138683176	449.881864644901	474.471768177414	280.769768819478	278.529144320676	247.554183715019	458.263620898215	629.17574960794	577.440328921095	664.665344633774	665.816376489167	542.339018151902	452.76807721184	488.351292555608	472.444448180458	721.252297748329	642.785143947093	816.33433234165	667.172569401764	785.53584091136	786.630830760038	877.718129097029	849.216061265861	798.768917067667	562.022679243566	657.567528977655	705.533241980872	694.844202039293	817.173621612828	1093.97979723088	925.101670433671	916.371507392764	1005.08052752367	1225.82408015132	1215.78601353481	865.341331958543	961.031115981469	1495.0298193078	902.161742715438	1035.02606105312	1190.67207767352	1295.24415747224
18783322	409.553830548875	420.501670120689	436.998429641729	783.971826058601	775.626696724291	1231.77752847803	783.872935766316	716.239428270107	742.916388737822	831.729089537998	837.878345493164	866.338873769627	652.216891611975	659.70446200662	629.422231863273	662.281363859688	569.679635868266	676.25701024443	673.609322848431	693.35646154133	749.695438514942	677.236026617297	641.972815131226	618.425266579864	735.518053875701	669.27113741389	650.278502423352	598.321311221113	596.138889770708	600.530323980434	683.27237071666	684.600261409081	648.132509142953	573.746181111351	542.228493667856	555.441109037378	594.644167445513	575.448523964383	587.901696982775	804.283688158648	749.184847814139	874.873529433158	902.634198969726	812.110787740404	987.168367088669	937.012341826939	880.333226773984	905.277693741836
18784160	569.812971010924	415.155090858444	459.307881120902	2638.93892089099	2345.11900214045	4623.22789907123	1086.77374368077	1508.01842996058	1200.57044242003	1243.62251431905	937.451027401725	1216.87277284961	502.928	474.584594777203	482.492030481392	450.728817027697	429.003313247751	511.902256450479	1105.46373873444	1403.24092744797	1006.97143815902	717.515829590819	606.374247874946	682.720329178818	351.527258048642	471.432117378934	414.018377674615	433.135072795112	394.713196986906	469.544134557472	512.284133957298	440.352934016714	539.891137234061	265.00449516421	279.650580530947	313.140841127047	171.329564126318	467.667472721753	417.517647677258	168.773831687968	160.390154991404	151.226748697441	52.7413160196449	74.4591721543745	29.8558900948411	43.8751482505444	39.4440431836455	27.9826122477267
18785336	518.121606538486	540.183232396816	561.210361603939	725.233590749296	739.582594198897	921.889367671929	726.525037240283	655.837553279258	639.643159614248	751.484089366963	830.686798692932	818.28204775344	721.932658984881	698.179177539496	705.575285852594	654.412518340823	573.07708283138	616.893862563019	680.35638665175	710.40359182772	733.576756110104	702.534058288447	649.951443232275	651.947611960223	800.056691244804	729.165890943986	748.26110175685	661.803807018066	699.157	653.380843768275	664.093077817428	704.005861478815	705.771714599888	619.981	523.686374042182	603.924276834882	600.449648026533	596.104430105771	636.270332139291	748.656381517586	706.496485231286	847.126660123158	673.680208671771	628.961621173897	811.380987463968	747.511085163102	704.684546693439	725.418
18771153	1241.84796556343	1085.31769594645	1139.0159216878	775.393005201918	885.236393880079	971.520966291817	683.618674786376	551.463488679231	621.936536454473	797.247433366362	941.613884308307	828.956533553597	788.826525749738	837.001942978154	917.178902848019	705.773166422474	691.604801442061	602.977027157131	1135.29673502633	933.374925629328	1267.48546811091	650.253660201374	583.669921161844	749.487588613663	756.159444792622	708.666616071586	824.813665596235	709.432600400349	736.267546896706	654.693302942085	587.372832582131	570.911470596062	622.124939342804	667.266288283063	561.62848600077	622.514007016769	665.118212829391	543.831883784887	632.373425051875	394.243477020506	366.503285146442	409.022633300276	284.811916881416	293.605939827969	322.979719416425	237.389663590683	247.601661119891	233.602541995605
18789808	61.679594722887	72.0892249025564	72.1347715972463	350.899712704031	357.059605586696	195.588721140403	648.687641824635	526.148771793349	575.661600237275	444.912568762642	566.755374380361	480.286060680102	614.57696831743	678.343678470734	709.499264738694	673.269612211595	733.256917882263	569.96904194379	454.452505069455	482.195655822277	511.289651565864	677.580867412139	713.002917630114	810.783875435662	769.357163244092	762.504710011251	764.390791896389	600.272373404214	558.078477491798	527.641029739547	624.635813932069	636.04	673.71304514487	549.614252431315	753.353318045352	779.432432173399	1348.84903757867	990.259155962918	939.602459426058	1219.55620949551	1176.83134449548	1338.85203404005	841.258296327054	942.735483182454	716.797036706687	1132.86838144121	1173.85351104293	1101.85826938019
18770520	16.4495757604427	24.8437880910522	24.4894262516844	320.769815529876	418.901823929972	277.935567121398	427.257978433863	323.302078736294	337.984	685.669833445882	907.47888647716	736.330224725841	713.181304028353	801.139715741873	835.072633115187	519.069	680.725762004554	469.207520663148	574.338380516393	430.923963809707	595.120949518486	781.982750130125	736.964595286252	905.647345369488	845.007014831393	1004.77460204338	993.785932903323	840.027109653935	756.337209409598	855.755269598445	776.092470493974	749.414978889028	887.654666447661	654.786135726602	904.433347951824	1011.1419636815	1041.38574462296	870.731053883667	976.104417589139	1048.32764634671	837.340148410238	979.902072484064	601.685743193602	754.700290345012	687.346041183692	723.676021191569	743.396	762.474016534482
18783666	658.130073571348	705.810157781956	702.637546793747	686.930155768658	721.884263228176	745.627429631907	771.942094569418	638.669340308585	686.660376467201	792.613658659675	941.391917406483	858.939076436102	770.034571442794	832.751661076923	791.698110715269	637.363207995861	590.100715366228	591.343036241455	725.345083388349	701.82546010523	776.746256746974	786.104953160123	703.944090388082	772.874417992573	938.614857928581	836.030336171129	860.201617315766	768.323523153513	787.278033891449	722.451002226387	729.864786298363	709.213086084969	741.732923875793	716.487490004141	607.977476617666	672.236109461741	743.76134116072	580.963380854896	621.829290409458	561.128687756795	513.470896103859	630.454382220242	388.921709048321	399.874038241663	440.827474764689	417.653437876286	410.240439634929	401.551206560368
novel.464	231.131104198685	322.307640923654	191.011762932644	499.516757240355	312.433415437151	435.386146716744	241.988418657688	254.358677164415	329.706	247.666601817468	254.42278095364	241.524608453175	619.993465895353	599.49481617423	315.432312415988	437.877441139405	532.905871480589	803.938041363839	1575.90905035473	1784.0129493377	1913.73779547932	1286.26702395442	1074.97619404419	913.300421647771	922.425394867607	397.309565297892	724.283191178002	614.760459809828	638.563687697712	727.675541964269	1009.05956241691	949.167843061669	798.085318455936	929.327731496445	536.330341370378	371.03151316382	968.688571301076	574.066673084113	694.068391827244	1059.52302111023	825.026037531587	1308.19078689818	665.525788408549	630.586681567067	393.16869127524	378.828255050919	429.872493269645	631.601309798193
18787594	571.152562867056	609.756264597465	652.295808016691	615.802551524208	618.642584916508	505.263123883941	718.713804256785	644.198161462143	672.25717297109	755.523496023681	886.140501604937	843.599275897202	850.310651204837	912.934505608179	868.668633593402	784.123852372082	722.249294879143	721.201274431893	768.961393154584	730.984979462869	711.469059020083	771.641138148056	718.620984547322	823.934802527088	907.086758446357	816.919489713858	873.505361628802	737.698468740587	768.930362948698	723.389999317899	688.327381381506	710.419563784886	735.689619866074	700.698642738687	597.698016786264	697.146342044824	622.866234961224	560.04057378215	632.168729097754	550.893712771012	510.837127518704	591.32556119279	459.338961382956	445.18905391172	505.283661152958	402.554367191353	403.928229763986	425.22236610903
18777926	485.356542459591	335.383404321126	462.367468904198	1590.33692042154	1587.0419020779	2510.55224655027	669.111235190045	583.288166867855	599.115875878758	1019.40994438973	1224.09120539575	1291.44991400558	640.256737562861	639.56513597314	772.716756062981	559.616776926251	526.543252701987	552.570861004285	1377.22263107659	1358.71905600333	1500.38836908963	673.550517086474	642.706855328554	956.241238267096	720.505500645297	700.624258946347	751.295891483062	537.898195787212	532.707609625882	491.541654728728	514.168889124565	467.890772622384	584.489148811223	385.83081915143	371.85252993351	503.569988612581	370.474116971568	726.020901112347	670.275352015564	291.438002190988	312.338449571387	256.727514733873	164.666821704643	212.853809569813	113.179744227726	95.6770338112029	95.2348106769932	92.8909988107552
18778663	92.0343069915316	46.259956232358	70.856794320113	630.368040228961	654.427703385754	183.386927759583	772.055212045993	613.476100866804	691.126628075664	732.379776158346	949.870842204354	904.097781779349	831.465987247442	900.207555181952	1030.22880092378	866.824785643109	892.480810372173	797.223352771881	761.417292037366	733.968839707628	715.307004095194	751.475553312659	847.166292961186	750.259268959036	926.419671629124	781.261089106625	858.395673963368	668.740925649694	704.532757541114	635.046634582142	904.881664094994	852.808004159295	976.03057466888	701.171841244833	559.166212915452	584.335428758731	427.744527945924	752.428230868545	721.598919143427	607.525102493367	750.663504361131	687.513293620731	605.063046455132	574.030756245122	373.420966903225	260.055784565008	347.219404132651	247.919551627179
18777710	471.063530449458	524.09502081726	538.441676679741	730.690701856605	822.845823524142	906.418	682.934573168699	665.458662916112	692.996390047665	819.403507947284	929.030496735811	851.725751506825	704.057	688.028793104621	757.024410646935	621.050348736523	554.57223646918	554.575746023849	765.413469341309	778.985721175087	770.816398934904	711.368398093628	669.468213409379	697.686020174091	838.199521994717	718.525774503198	813.863936252663	664.399625447156	700.534386293699	637.993633624906	691.76365485764	706.551116255174	710.98151993321	626.530971670339	529.720705382379	589.73427080962	534.911190906957	547.450159086601	596.45763627697	694.493326447149	589.860308025989	729.533643117041	460.046819788654	456.092892692467	504.088790801498	381.936722965442	439.383406736808	400.926582594454
18785063	114.271634375345	70.5612288536564	94.9877620781872	725.541653906856	775.862088532186	421.501990163676	627.191932793441	570.452700583132	596.063857509814	754.270729109741	912.085035271263	853.687015942772	628.211995726392	710.224133146553	676.085203611109	520.974120612908	528.11852814229	534.40083961442	916.037764249026	838.089	984.976834625969	776.170384508696	786.55040482917	794.883330627008	644.023353651476	757.053586071193	683.158271227662	653.902372495175	650.017273834812	686.17254637141	899.094665311161	824.988	892.434170667317	522.570629236631	596.336500095679	670.190433644025	873.395059098167	952.42488191007	908.322543821407	810.270607084415	845.109541173029	864.96451275141	556.753248419073	523.497628188142	453.263916319836	295.750162795582	326.736048482277	288.824053707776
18772066	62.7336536740658	67.8126864514745	73.3749592884667	795.574821421192	893.396389988087	716.41999831889	540.720380144453	591.021563051052	554.298567556837	768.042197500755	560.243772075679	606.614037716414	375.290746953258	364.264873483953	314.038214153773	458.73381087065	359.047322090156	421.616741593131	987.943303423907	751.617460028205	664.84041364891	619.742014983068	554.379143071811	437.223968408329	540.651568402469	399.937972842322	424.97939362709	645.978664792722	601.988098605816	668.265660872796	669.817258072981	792.025611467469	612.434084775518	917.292226092198	969.167685018158	623.935638821574	582.734448254424	815.628307680285	840.286579938068	749.984450593079	1302.27380940916	794.314261690383	1235.26984724813	1089.52318648545	1290.66035688593	659.027610105438	629.806863085446	620.532334688949
18782751	533.265639746552	553.541	559.341994483117	725.362570658155	747.849602365812	587.61641972575	769.947573981565	754.840854878104	735.825259524647	697.903294220091	659.443796004026	636.494110141693	788.685487755929	860.089796146454	739.689851498534	789.305834396023	763.079324180158	754.834092005017	760.488133948782	672.152885395444	639.259162633334	676.500253715696	642.265073490621	787.364136955173	688.333126897257	702.461946169622	727.641427180908	789.16177660562	817.749826451894	744.018142119746	665.780264993692	605.322123432142	676.94564467754	709.966611238938	662.667095811034	687.560932757273	575.129292060681	692.889940752985	722.388713682445	449.428470698316	472.559603859157	471.833307412393	334.803284804895	363.499924394712	403.972547002454	303.671470926811	292.392612572309	305.856302055169
18789797	860.775619091808	814.135018056379	792.355988713317	710.088571401837	690.232266361318	1138.39777865845	733.564538720215	734.993275345508	707.563950966423	707.54200818201	714.061259347212	712.659861082347	751.707592926284	708.347607867512	651.699966875355	655.827431577039	639.146757235827	687.694801982094	649.004334443467	676.542617746265	650.645516035881	686.825101595375	634.431260692523	673.303005961359	702.292223033921	681.462193456684	673.528085602821	597.68795626549	627.833968487646	636.906881370844	636.17573590918	601.17366066771	656.105481189381	609.921984074846	612.187745498244	653.889259235317	545.632026929306	512.971946366065	486.289766791618	463.660167886792	459.960071333493	482.498	321.381053312599	308.56131677419	345.450241957483	370.316876270496	363.525656123375	364.918491397283
18779708	595.940216370768	589.272053951203	580.647838418291	738.90962738485	708.424225157248	828.016827828865	626.807975368012	625.323297845682	621.732686265904	617.703336468551	650.299301652664	636.287441283343	613.144833935854	593.341119165131	605.616359076368	623.684773357445	604.357511370121	590.927934737401	693.804887921329	730.066002113612	783.946897282623	672.817143783951	645.361009818563	618.164767428982	650.59804909872	612.341235577204	646.873588862181	562.900531732231	567.282866135124	564.523008856226	655.000720598998	610.111398010462	635.662132927953	604.975329711037	630.690252759088	600.266183859927	703.595154066497	601.35724950468	595.194277909902	641.778124262392	656.798517594444	645.058707766362	602.069214344794	569.423694225791	578.292462305959	521.872147871994	502.043826276564	508.229332679478
18767741	579.378193810904	560.461446010128	593.061280971096	1061.33374127052	985.353414059681	1196.70123124831	635.325176957775	718.013944513785	699.159654068639	863.549079966453	822.708203776106	916.028345364213	458.823140755619	366.680318279614	430.241876635477	350.042324404103	345.697331411272	415.167973556674	867.557954435915	893.675333660726	968.193731794572	585.995623854496	558.622313274157	485.251085483876	517.954975956926	511.954160916372	516.89675438366	400.187379759822	377.462766724101	406.751020661329	589.444975776011	558.137950155095	537.682325375221	433.172127179124	463.477594966209	375.666334013139	495.172779689537	570.699766808261	537.26994955707	635.690210786787	621.196126236057	633.876103464507	700.605607435158	733.566359378118	663.681164915713	715.193658744001	744.179338609037	735.285583223945
18780651	561.960107925282	506.547327527669	474.679753588474	854.172777126463	776.65184910604	1438.57926765754	637.695283982346	705.343	712.759719486205	672.555647908711	600.533934334978	656.766529352529	437.476084299837	386.842403078457	409.778296053352	448.36074444961	425.579	514.768727043294	745.827593731598	852.63661972774	821.366209585944	525.629609433748	500.390238232958	440.758964215325	448.143274139774	446.830204032244	431.575825622044	413.553429806778	404.441842104852	459.981564663767	633.817463274084	635.749860685449	517.859518864535	464.55589552501	478.316893036964	402.679876447437	442.967838800499	476.303763837149	452.459863131233	601.291111933383	663.220080919485	618.523157987193	907.212345562926	915.32703970216	923.142881368326	945.197927576063	987.16067343566	1013.21726511138
18769323	446.467656718605	415.180273363364	409.006075311406	771.61568048513	745.057162379513	971.715765266877	662.209581400698	789.245692801098	765.630421784553	544.37512830201	440.546974382404	459.742733287357	477.903355113739	514.996882110003	472.565158422496	524.328174074424	509.164628408686	563.995768929856	632.181473193264	657.752618387012	679.146565365569	712.391631483867	690.69568774195	634.417802587473	570.689589272224	599.385066044586	573.525625905101	617.35191052144	614.370359220242	658.890142727006	731.62102336273	716.001914169868	648.68067838906	676.616490020178	768.94851444011	688.309142684433	667.766325366369	681.439594300728	635.184583066967	685.434126282057	747.889107492506	605.186755130975	607.142902425815	620.281775592002	545.979835170216	543.352660893985	565.69445647766	526.86780528414
18772877	308.413611104186	261.344167945629	283.885383352045	1038.10545153536	945.739194063933	755.059848903473	739.018217171315	1014.61952232311	930.006688444142	634.580106749659	491.923422586101	547.411175838861	322.639362364563	309.430932346666	308.781038080827	407.861434685619	366.57754906978	507.964244437375	739.607845207682	864.551698521462	999.012747954741	541.627747682351	559.488028327131	478.602055000894	423.815059687173	532.350923917793	451.885385057325	404.936862235575	396.022035080745	469.383704482586	610.343274073934	601.952716001113	541.515507382805	511.108936929892	666.85022298845	628.529362883236	792.848129499664	656.381886344722	556.711653647877	734.262511232815	849.70501753186	691.38384875977	804.88058139136	719.429877431099	674.422441336979	800.443202281143	787.171121877116	836.558797697646
18792034	605.32736049173	606.388317840188	585.021652782954	620.434228225083	638.86496474794	892.670045235407	683.596483961683	703.550054687336	680.046369478718	713.837094157336	712.793028240268	696.404588015971	731.472344004022	700.021469068768	676.887818600634	669.315325397742	661.421416462023	679.103475315957	561.153363115179	599.603180614636	540.165212490411	662.00918205232	594.392489246841	591.633351303568	588.202018227319	577.258137977381	589.843853552896	545.951121893522	545.749121226768	576.039852466088	639.148166748433	595.030370676059	613.903382489695	548.166547781561	570.058	556.243145840988	457.76249086304	520.760208136541	509.750347636218	576.665892285024	527.331568934952	590.434924008194	527.540945171972	464.819928819393	540.839523966448	565.037894843206	571.832779724728	591.022023996161
18768414	542.493736728234	587.616228983157	571.985108982869	557.867549925862	609.758259505526	460.519584552173	631.065171292735	547.420557672239	599.684780276697	762.12965983013	899.023612348128	784.016697528673	741.018505127689	746.772539116272	768.939509350382	624.468471332049	607.095960113808	582.698968591178	644.304501782253	606.837378172781	617.931673176465	610.718887127511	580.507476634297	664.729882342587	825.914421907581	720.550718388432	772.891874715929	655.793	677.776111972214	621.019759996597	606.028840057457	621.23700974276	649.855634530893	620.156538139193	531.024615138429	597.898095178315	641.143596408056	512.771860467874	583.316869403872	525.299917514905	485.79169513035	562.09531917156	387.366651410569	417.76722964731	455.420734027936	418.675108077802	410.131577481724	413.448532526385
109948297	9.34652700703139	11.4375596303295	16.5885494636033	713.417611515172	931.558755349658	755.716896970356	429.833006703231	355.391708478323	352.229804915095	436.710079503301	607.257949208117	563.860787122734	709.178124145124	717.195653434926	811.342996834693	558.001267138417	564.064857101363	461.298222364161	562.940961596808	592.706526981044	554.660964919234	623.563778571994	507.759309074192	1003.3053319408	706.525875309781	846.715005454074	883.234036173827	1128.51555647689	949.288777959897	842.244752014335	736.655775095726	823.139110740924	1058.14833276067	385.78537716595	366.044176417987	653.137823224893	493.20642382942	1005.79154760847	943.631492893879	1078.67486592231	757.034331088133	504.607275344722	256.580284698299	850.659	135.387636235569	255.495158599298	247.432733524298	219.675586599176
18771170	519.600936476167	560.897783576518	555.795272194648	587.993856578393	635.320686262616	1003.29263029791	674.564658134196	573.64470271104	601.262957459024	740.734300561245	854.562130623637	788.07584888146	736.238360198455	754.784047660313	748.993453510975	660.204253842112	594.417692746325	604.431537117281	587.166358122555	573.365834857334	552.826203475122	598.078855055716	590.653672710846	642.476629537198	784.691555675429	692.142850234264	694.080221426378	623.010149606425	668.899354103266	592.985398623586	584.939652892674	597.58481540221	607.107677934962	556.892299746602	481.799128465299	563.036095786399	448.329137439585	466.145510948097	537.593461715777	512.64331442552	448.641635423663	567.96196812468	413.448981216451	400.84305353837	488.501050227542	470.232350958513	446.049701031802	466.565281098217
109948609	406.833424315785	393.959571776438	459.862530500651	836.135289962474	757.623615935193	1114.16117318043	904.948048258464	926.190753844593	779.704091025063	870.887040033773	808.551186072603	816.922301013456	844.109336912242	913.135490246814	780.206022307897	758.011399429913	714.792922855388	696.224312299543	390.054837578202	405.527882798386	472.639327491305	537.43893867795	505.977151731013	625.127304727154	521.337323644509	601.668272814618	528.905460602359	592.761435521566	578.040129980456	527.655935274441	500.140284486978	542.275282068659	611.44760069509	384.885756893434	496.327566155196	711.974783371135	758.674468699386	602.424596797976	547.926770611555	457.58546046566	452.075894170733	433.695188992207	352.431680854335	447.734253919582	317.087820259234	385.844469945759	363.470933007897	355.266821942786
18781169	461.516080197199	508.370230505932	492.585821919516	744.506400863883	735.499252483353	919.709253488992	647.695	640.194329489109	638.77484485143	765.498399447058	780.657539329175	801.39061433878	623.259401184898	612.188620240259	619.099948991733	518.784089597653	521.374202305525	527.898267852118	710.852744069742	721.798363623471	751.135152664267	656.434733462738	588.292830209374	619.043301874878	681.602584280655	620.099764275038	666.245333026472	554.743125434196	580.879079495821	555.516082935756	596.319524764039	608.602238899281	602.990852517979	510.618606335621	504.47273136805	490.866304583601	560.535456021472	480.771933498518	489.876710570258	553.627876297785	517.073054517668	601.745612142576	470.158445748527	446.223115890708	492.999896290344	381.345961194127	434.742599598643	412.302661541525
18767142	307.25868604611	312.843868004046	299.694392619717	644.552197439192	590.923126559563	934.531121676677	800.46204991504	894.961511597679	816.702864888832	855.472132014859	696.386789206145	713.041220570556	597.467491424513	617.357721191381	556.063119205658	647.331088220248	608.486478073176	647.011245854953	591.823911277274	594.897109765024	561.122137642121	621.333	624.63201332194	645.705005106918	602.811629943238	645.588676395482	617.183047275028	577.11993122549	611.07317171952	623.406261394539	556.966042875627	541.15939415493	553.460710845348	569.772028422002	651.412881994759	611.44546013861	512.029641381104	564.351899320063	538.720797884076	545.954163386854	561.52205482452	522.048597715674	467.542302954696	462.076402670196	461.648170470175	394.051740384636	420.285194586903	425.21031676727
18770737	326.584632528911	324.34741613422	337.260035302506	645.249648593443	635.109369664125	1391.99938266413	595.778133256244	633.39818684807	609.427142437104	628.594936228607	653.459769863578	627.786585500774	480.220574757321	496.690063475115	490.979831145891	467.575850964344	428.423171768745	419.840057523154	579.118926551602	573.937628505215	527.238772757611	654.018517473695	600.019548832779	613.189817037535	665.766971593044	652.71250016249	671.945408225778	618.011325787623	639.057400746668	625.659901959407	621.421655241099	628.442098446438	612.830107397201	588.639023605255	608.120578880323	636.834841030096	495.820134700042	539.201842248759	518.479180870936	592.841243209947	548.155590854186	550.059862723222	488.850510193958	462.913	488.518436293975	585.992702188006	540.084414701063	549.999000042737
18791413	438.199456848026	484.632869260991	463.98190887954	621.209657094959	654.677620161237	788.283453474829	603.22758881086	551.823057128724	590.532875120233	736.883454306651	832.618016958286	794.108653140296	605.500080162188	618.085213696572	612.89960737585	522.633524416185	505.146506479216	462.587374979855	679.181618631562	652.058752281266	644.876361769907	627.997524160141	589.244697294088	603.492806530009	743.086609550737	660.969218372638	721.268223189493	586.387075977503	598.81795930961	570.159972698037	574.900726555954	587.916347106948	604.289647218605	569.860232664865	520.339248326183	542.979587968956	556.882501900324	485.866229576126	515.032842724662	534.387601971403	503.082493054356	611.025516542608	409.964651545766	399.799966148765	460.296526470364	399.080466957431	410.234485933992	404.226289949736
18774098	465.291321376334	431.141881402134	412.871855968698	802.963290554928	711.684994839361	1587.94864189279	672.26192901477	759.98591442595	714.391540679714	830.713488600099	710.863710106971	840.938379622332	486.729885451228	385.288657023372	451.665840867146	451.869256984382	437.27057877819	559.392687146862	524.775585939115	595.808395258477	580.812091481288	446.473315795926	423.423323793778	363.471076996364	402.828465067058	403.558987426085	392.769761481555	341.212668309507	324.026817114198	370.230360130769	519.399613782664	497.344042742995	466.261020617659	340.57301843083	360.006332552404	286.999836307567	383.385392072249	453.309	437.282152783048	571.11191360475	566.781963575292	591.575688908067	812.295096273784	917.48002171305	857.284288982563	831.292409923975	851.085865562949	849.755020053893
18790130	471.523189115611	478.91650233128	473.537389960275	1002.04349485122	918.195380904698	1201.84514975398	657.239091410612	686.532058710868	687.777752069673	738.282371559073	778.166051504685	787.230406530644	510.013009921209	494.557710543724	538.813001746465	426.889992477234	389.892659565596	415.482463932234	669.935274911749	697.04169180993	766.314769502784	564.328249557987	515.127870830067	518.13345996151	608.894258697823	531.263912632256	558.124797764777	470.401855646018	476.728165902484	458.780936483906	533.099351037419	526.296097777516	552.257842861434	474.291510838471	405.67518930603	407.601369025721	451.612882263023	389.780956216033	442.541917949699	506.729485892511	475.545855933027	565.536969366735	504.503159492098	546.841291046443	516.089540991602	499.240124391627	562.737715678985	543.585174827917
18768433	396.13440949523	429.976389254459	438.332358458614	648.193294235349	662.869268885549	929.113219475961	629.626204964865	611.581280839508	591.168970151049	692.607140342294	723.99317249973	709.807293141381	604.812911275941	622.015751954725	610.46473808998	562.638820274285	476.33371600779	503.153075587659	617.445222099039	603.028490988333	596.760248545493	608.623180049007	533.819689436953	587.066	651.710657347929	553.772967995002	601.694180964957	576.81751767839	566.833327129415	567.519297796983	572.886342255529	549.684735688777	589.771857595605	528.307869586419	478.703925671048	525.663078827758	457.182488388542	496.761144597787	503.605823342146	578.707072441395	487.292347339806	592.155236637721	480.558201337189	465.889822679155	525.973165021823	517.826553265082	481.962457168471	499.349627120062
18772669	289.772320545761	279.523452064134	296.776609276353	844.719984508833	783.733061079329	775.940690361899	613.282706950528	846.778457348119	711.823315339706	711.857135210327	600.810225207979	552.054761666665	399.097660190179	401.544779783996	381.319238629936	437.468138737227	358.226813351825	390.351168107326	557.115453243916	568.363223194323	600.065868367659	608.740882798201	594.378312496231	531.111776597555	566.401799905925	499.951362103627	492.679745297326	550.018500692983	544.215480581405	587.831442836442	611.870579607481	618.083241980842	604.877691772914	547.808892847493	567.940918819001	563.062186006109	548.484463339066	545.842307828284	526.413230094258	692.412861335364	697.650560489119	643.601616798112	603.410353256464	642.381736341544	520.719561074322	612.531874382703	648.239696969729	668.843793880729
18774952	375.537593778485	404.203377949633	390.558448337415	476.737910128442	518.26858342719	400.65375845766	568.863023677881	492.724064436352	530.917822372841	633.317195812883	665.708843953044	627.28817203223	724.205531941771	752.583257429132	771.091274232515	639.081114525373	651.955967684027	611.925069600962	568.404444096816	526.362421903331	538.116388354158	604.625466785684	572.131840398812	705.264124017787	738.989757695653	706.970700021676	743.567014741809	644.096816933942	667.174360966071	622.371592602113	597.854710409393	583.465449073146	623.345681073416	651.306291236875	578.882903515759	643.035795647151	646.141943907259	567.378061889739	603.388221100577	468.04633364953	469.254643149228	516.068638341755	420.174476225506	364.323273980122	455.441838230804	386.447139106671	366.646332988726	382.579429510722
18784812	700.989856946014	765.018904548395	753.609791168999	532.694614790883	575.803929816968	399.978991632683	546.883012905897	485.010627407026	531.815785437093	587.821074148371	639.015545758303	570.501629379774	625.296482869584	670.78634891877	688.509698431497	611.032863362683	592.514109649599	521.982898370832	610.706498489797	605.130309771908	578.741458045597	599.682913700874	574.687123117059	605.700402763345	717.740308420158	616.784605190752	674.691041486405	615.155963072619	637.67783418372	602.438889430002	557.920258616465	533.368071165025	559.476918379772	646.22967840386	554.86192572619	547.540435209759	582.106861308433	523.788808105364	612.295768451831	494.549766795037	469.85708666325	524.905225243065	437.741085442963	390.385206759019	406.908016085265	366.289388778144	353.230261554318	351.272796548979
18792825	321.522775024478	349.290267042252	317.947126580219	1086.63421509426	954.094978717483	2450.75004303833	802.325902845262	1119.30099386851	1028.42673509306	1049.09537221588	780.123001270884	776.290389398274	291.202637399247	252.641733664215	269.349672518139	359.976502783965	328.938672003787	340.092255665858	553.431579592642	654.770114824316	610.729507588619	464.183707676113	444.745172979884	382.425560085331	488.833299484557	424.697921124003	431.493	352.562	341.075797546327	410.533457062752	484.615566279764	571.72030855301	405.539860555225	454.100175785027	618.664190174272	558.359871767116	466.104728969638	532.737539995329	444.201160848143	491.779579944594	520.173576324529	538.400958048348	514.92994950807	457.350866613206	350.055487817276	299.768865374944	352.376617187338	336.802135514326
18782384	507.638457466332	411.449357658772	451.783155531203	331.813880211237	353.512871089035	333.756423381014	472.919490776529	378.386187093933	399.444092819522	341.591663951383	400.473500148906	362.518708449257	535.915192681536	603.074043549209	625.981184738697	509.051342033379	542.467517504401	484.507382617753	400.270935257773	357.316928186979	401.392544879168	495.348802085416	480.473856826009	669.279274602327	411.799219435943	534.570145661221	522.576314449884	723.631680207449	717.149045742483	625.765384137321	577.122779245167	608.58556872828	728.644939437298	435.973369458578	569.11551794361	743.435850474136	746.107722710487	867.078115303308	903.519238701438	889.791547916609	798.03042184815	642.908747735723	528.458681932522	1182.36704986657	440.981158511264	511.740983178811	540.597025505738	425.264499533137
18780034	371.328348558714	399.342566074277	383.267940930103	529.368420775169	580.205131572894	995.955102202017	590.348612139632	537.524317671719	547.882834897379	639.212551188467	723.321391355474	663.751865231464	675.355451602748	700.438186548097	677.421555476779	573.59415381747	542.302920117471	511.804554821637	587.307011834022	566.906564223178	511.416506661597	611.55179142284	554.790570574542	638.911934770424	722.407485554941	663.500441882967	702.343650782694	607.280279324869	643.53174653835	573.317715472042	555.98489783563	539.586885869035	591.261	578.673559145099	482.381253098919	554.536171222817	436.274423378114	467.863983802178	522.653362522045	487.799270142079	441.538820047543	505.796130916802	355.115608336483	368.92533370189	393.429031351588	375.436268568505	368.422	375.227019543078
18786614	530.744481688577	565.457891983592	573.541294747521	508.554927462027	547.51926235979	630.443024114668	617.144926595018	569.208923985587	592.977686943833	675.058992305375	760.920518573774	736.324536084398	717.803076923354	712.132774246578	707.048540060172	626.375184777541	606.295855896034	590.953282261124	589.348958088285	550.321851430281	528.802180763983	605.859705889719	533.115857857278	621.311648850381	727.400587032514	634.247031944834	669.344539195839	559.014340260548	593.529970685985	539.951208800688	537.931165416004	527.263244947781	547.983502655305	576.782850668533	470.884162487677	543.284350796392	403.775265101036	437.729888165704	482.009435797626	408.714215736291	369.129899374267	465.131900420119	297.814467388203	287.363309991606	315.058306367634	293.968132469581	274.823547854774	295.051236037577
18771939	514.239937571366	498.750499675563	504.035203613117	475.50851702148	488.190584968233	550.666198809872	551.992769086662	410.832333171959	482.405627063261	485.695491538113	605.530410387257	513.282927000601	632.36540712153	663.972440444634	687.65767062094	583.214195602909	572.244002504229	517.287124724113	544.659668052698	488.673818978862	546.829675952919	588.830889116127	541.566602425288	705.438854594224	673.359570875919	657.554311704427	684.583725659704	682.895480821051	699.430863506566	616.066698860954	585.299425308103	618.114847453683	662.181171695618	546.037266177203	544.913064311791	610.68928034403	678.735851210168	533.50844266257	587.548456719552	467.235151071784	469.222772228983	446.725673027426	347.795722919874	425.014750518465	346.142219232976	255.838216876758	275.259079885238	253.685688149107
18779553	596.588272417983	642.986214110298	643.212897061686	588.709722622745	576.002824435895	501.376717767132	584.609246158835	539.107109686514	592.120576007326	657.546825566102	766.488360295255	715.301681007945	642.198112209314	638.173849997177	652.858328305851	562.091800291877	544.400336863308	512.519847924012	545.061796301241	536.411124512929	523.587453296829	544.639916692542	524.274848354019	559.679682708131	674.027271287131	587.429160796057	627.944899077881	530.075570606264	563.511483845317	539.67237930819	533.360347823375	515.173399792529	566.036518099867	499.105556317743	437.382434664733	464.808641100027	416.753021763585	407.508071749434	460.807017465532	480.445284124048	432.643571319021	523.296624418415	383.502860076605	370.031167171287	421.378784026277	297.008923243997	349.921983506365	343.77504858678
18786972	619.983540775757	639.517392874108	653.936236283925	517.07492068898	529.867122492933	597.979579590449	572.018505003768	532.81619252304	560.346076406972	672.367776157301	724.15627569641	623.626481096081	705.188255448715	716.946904282059	691.926619589459	589.79591236028	577.340354557993	563.833480566711	541.610913082962	529.709766517475	536.566687704316	563.626439948328	526.929217417896	631.706092823139	611.64929971122	585.329794229242	614.123466166093	523.90518222192	562.857454365442	553.513407038044	505.66674215542	487.097210303106	497.002059854665	544.674054300502	520.33505151168	511.821993841865	550.101084715641	407.189290197066	424.834850854033	386.039051495655	336.535320994746	409.117341118916	297.934013222513	273.836442847713	399.375345395566	341.436043475703	335.481621144427	320.64331551145
109950421	742.585996559811	704.462278207051	844.828141887059	835.694484080761	703.111174785686	1319.15164727617	534.855435446754	738.934726307395	754.282577545198	409.349499243369	313.587572855985	373.455911085191	202.634601477668	224.699534765151	170.650610408462	267.57154526885	200.435620980944	319.604	485.417384719303	615.483887249322	623.22781241163	448.730062859057	504.977665593604	379.841509134328	339.488230120885	339.368086707291	291.673086544902	429.929209383376	429.850643010052	513.053741089822	492.523915140301	548.443541961709	462.368897954004	395.840580969038	383.838918078513	407.228098203688	404.561323859993	522.016906256801	471.489747746068	586.658979267325	598.498110186984	594.50970414498	881.636932602247	846.325694063686	655.626248340446	615.152818682738	662.130400190687	745.610925988845
18778639	0.957217990581786	1.49316592696219	0.993576311234844	286.763599840928	362.432685234812	216.900884419887	262.894881252067	210.93733811193	275.161922887178	503.208655472723	674.433182828012	452.256290790385	277.356185050935	275.206866787361	478.059126554642	255.391189946201	276.655986678077	144.43636510465	307.270484810541	230.924620901706	298.595713913407	543.81120696682	543.684335087344	705.929892799264	785.712340839083	797.905787930321	798.083057748903	423.499785525399	325.564473804277	364.181816472795	213.779556456321	267.344193840936	295.377086563999	526.361631127487	702.589882205508	830.651124087334	801.395348532199	747.320921088009	841.891102149549	1460.51340057109	1253.89855088624	1303.99620030816	824.979826879795	950.678629483846	634.476356636701	852.186804888891	832.313721943759	787.397746917726
18778161	137.382568040613	112.49378693751	113.94433768368	946.491363309934	870.268965296436	945.482283499819	560.85053269862	710.452332576956	642.234087508641	386.164715988872	321.389280455589	368.041181548827	238.020338650298	221.815216411009	203.050404155048	177.301866016054	188.635415760064	269.35743339723	556.882360895967	661.961666178252	730.23772163137	535.139757205127	578.411499418755	493.315044072446	382.15174489193	485.942050337736	360.278986256688	350.394993337981	356.60501933057	357.369245813759	615.284378136039	619.282877645039	551.139689176885	549.165067714556	632.222738207443	738.850574984183	935.501719106252	748.215124374219	617.01088197645	683.405191529407	892.72318371986	785.051382468536	658.236007958843	519.881081396728	483.967669133907	634.474343981525	581.06966771853	593.627159734717
18792274	693.032812173845	708.539334082956	713.139273512722	886.80943559044	810.598702076309	1078.77711029852	630.09387196773	800.448022624837	689.56236829955	670.179071372874	579.314515058646	584.936256162335	468.381153894099	424.124078259715	423.14391074158	430.717313993864	366.059637321304	420.746274505486	642.433312741723	669.020545773529	738.812496274255	461.875897565241	427.347281770697	390.94897140494	387.309115142166	354.862865051845	362.75440468107	342.905087362832	330.585995222893	390.995028189712	419.574315674999	397.377203450001	419.014843350522	390.961475243832	441.273953011433	405.820115559753	420.776178462124	340.230706045556	329.460410482864	405.842420986498	388.67348245871	413.945785812638	473.643307467451	475.325039692638	522.146573852941	581.906867154281	580.272	616.12377586213
18793016	436.55554717889	486.803331864919	501.617366252973	450.191394649912	519.101771002996	616.955943948387	577.211754803404	470.474884159743	518.628287175626	639.90921098961	790.492585181141	770.174705240113	658.155316657627	705.624906368892	665.885760674558	591.341063176728	536.493616036228	543.170344964544	520.464618173017	555.025871485686	474.88584810989	552.297003990091	505.350006052272	581.262269556016	712.900007095396	618.270085527627	652.755107019904	547.054108481703	577.664496365951	528.088503117006	496.091042829694	502.431087873399	544.642559867274	548.075124717989	412.934703262474	548.666420065964	403.907045540038	444.102938571371	482.319536616071	410.048882072475	370.322237542651	441.105360549556	314.597264006993	311.66120378927	376.993067551695	331.139504846964	311.740833452615	331.575031578104
18779782	316.678276438287	354.745550059997	346.119849667673	759.985169210837	671.143065953437	1094.73735371144	379.195360059177	474.346976587839	432.326136092818	388.316494856937	322.846515421343	330.105156644715	215.107561116617	204.549875893474	214.650560913026	231.380232021508	200.560621642657	259.322759579993	690.076157959828	808.155463095832	979.279962644412	461.740226640535	416.843381246347	385.920440771612	279.067784467774	272.387219343596	269.042403595608	283.869438238364	272.743605090296	320.476414841346	520.405061846436	537.338440149542	458.417920854488	385.248725455209	395.660848723824	327.47779193027	565.805243527294	468.195449854332	430.462707106203	769.314243842863	881.489020082167	765.642320683293	1011.69322971665	1092.00576809444	911.420563977382	823.681161900495	855.415128070014	880.097478369152
18785114	205.229272319086	251.74418411607	215.148489782649	318.438030843068	305.923136742205	176.952620763032	321.117719230921	318.816977937874	271.535217061049	282.245649463543	276.964843582396	233.742823025289	471.044972520044	392.766111900404	489.395538680203	714.273121918976	687.523877554329	654.838662618785	305.454088953287	355.686446968819	250.433818899154	425.275040996207	375.701152999996	381.075729176405	363.503667502907	304.371148112026	345.686032778821	292.276454062047	293.606247465396	384.382672974856	317.569155337277	329.165548124158	316.672927588119	382.462095992092	486.302757975363	416.089207953813	406.986832698055	472.182361649376	439.077208177898	873.351816895439	723.779649281638	822.928654533285	1206.06065335444	1866.8614429063	1344.73617681126	1132.88460587023	1278.09139426056	1228.56548836589
18789064	1553.35335843892	1262.51285030153	1504.70608108506	374.019709097478	379.130697528142	610.23719748201	410.718733599425	216.941501206638	336.46113924122	264.945534945172	354.687434332842	235.431793962343	531.42263782657	798.260147137181	679.493235374579	508.429423375961	550.296638538582	572.598092167403	307.459813141885	256.916821382194	305.092435215713	761.982286334681	758.244830525272	930.735640249357	548.088297022598	679.014191093695	557.815527457006	664.906836919208	687.573410198652	759.121536430228	592.085794153579	522.294383771938	563.166249896051	398.680169774337	410.89540360555	550.12704884163	384.619263341229	450.190199228832	429.760633856944	411.501039808565	314.237349735481	400.061680458784	150.634422299971	154.042755923593	107.943359473967	156.560075236591	161.529818190006	151.106932996948
18782083	563.431750312217	633.010786194524	661.384572533485	457.503527587237	497.347159659806	397.285945243167	597.850289003519	460.650401463225	531.083717461695	627.878637493196	772.970304186933	691.945426693161	677.944152184052	739.839163394324	737.768282362307	593.145460385946	559.845695403927	530.992123900543	497.821579161497	465.65731672382	484.357725371359	522.005257147333	484.967585021985	595.12542281694	758.606183424163	641.779243675618	707.34018097181	557.747051086081	606.191827408844	526.534798499936	449.793997763352	477.088308774281	522.862360365366	547.164428563029	409.044691507925	531.059318896708	458.998484686359	421.764987777181	496.044483476771	333.947174833314	315.671189707857	382.896	252.082971618103	254.866401821695	265.522011701091	266.502377435024	239.383603471303	238.23806135644
18793654	564.422740442729	583.442508357555	529.579234418362	433.080075384058	430.358968338936	532.078920200135	544.807327889695	433.286345459663	506.395291563597	553.453057786112	671.092000783861	571.756786918179	653.902762789191	726.128735027706	714.560382089478	700.495536497142	668.907091697144	620.571284175784	491.831181241581	424.564268705745	387.845724896315	585.790552464107	581.145522234538	613.716276066106	644.013770265506	613.944868510905	647.212352438214	565.831642080394	595.463792452744	580.273258330314	542.265295719018	536.661921055095	547.393244642979	597.624334990509	520.596415216626	511.540948341625	412.571057427928	417.325625697329	496.950576080185	379.887375191737	371.524117259461	386.496531480088	280.871044136775	255.469844254317	312.839472254483	219.55038880311	235.286061300645	236.270753302818
18772495	541.996220200622	592.847392573863	540.515626704527	677.684322617542	648.260542713447	1239.88656994311	564.409475548384	641.100318162291	619.900935048849	693.730193290697	664.665093243292	631.536819045037	539.978844016309	502.567723536227	498.035562710155	524.171127413131	521.06	554.855150979471	487.689691136063	517.876580570075	505.798064400533	479.487122127427	452.503286119807	408.958308371892	430.338223274617	406.770990731356	407.000426721426	389.767129084265	387.669316678604	418.075883531791	504.065592753726	477.832493212964	483.382338289486	415.049452372175	434.913681815741	388.539916812261	390.882685834625	423.557400230601	384.601119808324	450.456787544044	483.560245410438	473.195895460192	446.784584964777	434.857253292533	488.659279290337	396.951938769556	422.513470915402	419.377064773245
18777085	407.088352442559	435.344866384328	441.518650543012	505.036772738471	500.932867322251	484.518450748047	543.048419067763	490.135498026118	522.163938062939	602.797171774283	646.092925249042	594.190756546389	591.988999904706	624.67424420796	618.630971776009	535.348299177372	531.379372801347	498.27818429281	537.440730284715	496.540180328011	519.271919511154	537.538744889378	486.574166208863	554.195283087285	606.585191426016	562.891087244202	599.273792412923	534.99076250349	537.989570191563	505.883332774051	487.554666876791	496.068486527548	525.831136581995	519.411648570202	463.207595975135	487.678610487046	496.824896417676	442.657815594465	478.361292923552	448.237843108135	429.599900151191	475.140398551076	370.750004655231	389.283437822867	404.98618460614	408.28872120322	413.220039190039	398.401111265867
18793735	32.5714645392147	36.8920425717295	35.6919985884885	583.129388590322	551.210611087717	768.991426465388	324.960826989713	378.103871855374	343.152558360221	414.519029536159	468.581388408352	462.829011733086	280.121942886351	215.385537820519	290.111386915865	262.810849273762	277.065122361131	268.559421798071	569.390790866651	634.175189937797	635.38661489102	365.72919522363	348.959134774456	362.639849111505	363.502912728948	370.023379960722	371.301992044421	275.32105235955	242.795	298.52338046616	413.528281346841	451.228514014749	392.004998983369	357.527278332304	478.568443510394	441.747596642376	561.911049826393	600.313997972772	562.986296274489	859.842793083109	976.799895607436	863.629796305631	1122.39075138149	946.395439339599	1012.49	909.96816738765	911.641948954934	955.131355172516
18787343	240.941778352213	219.908896614149	221.561531665729	684.849505571508	658.980672578794	296.389969974302	450.725393603853	536.972950247332	492.833164602057	385.115389980344	435.72098180859	465.334894204101	317.789509428563	354.477844927533	357.632258074335	349.363604869477	336.246604284273	339.608130183248	759.835809528836	724.603559907109	790.685132448853	505.284023290509	479.339069083377	535.189416609034	466.738512839081	477.088936393279	466.264566763627	384.07256016896	362.902791175131	414.616255504463	444.719774736551	436.999836663165	463.093975630292	457.769007680548	529.249002312056	610.558026404775	469.735078454612	596.249032001118	579.268992172658	702.319187329858	635.389290391067	670.616414489518	567.651319031733	629.281483209032	480.491	555.664083425932	611.355830262473	633.580990655329
18774233	27.8009399003754	40.2429220929093	25.8874523586954	192.888681662352	170.782485652974	547.013042219849	406.523490002193	553.886154215276	607.979139646499	254.715052624985	131.096847387465	98.7459065366273	120.848257305233	162.384795483687	146.820165215769	238.406321494455	261.433169442498	223.728939946455	125.091290165988	134.532	145.961271567546	365.095841453168	368.436486458429	287.832835425309	421.845354876939	487.455247588636	469.081782698935	706.815633264568	670.694222044272	725.713182999216	504.093119244389	478.552883100291	464.82400213139	625.270770343346	728.137768245215	586.79596558173	686.391739214245	595.624972538414	672.353885360337	693.281640372745	800.714969049484	590.140785266003	1116.14791361184	1357.37288487853	900.826618491442	1172.45061104505	1236.5972514941	1246.13485386634
18783479	24.2411358681264	24.4826918365919	22.1271768613993	1083.19170511737	903.655580302979	1206.98527675418	654.539425806157	1113.48610768899	1067.44191060526	645.20972742377	416.270831696828	478.675863384083	134.868683615232	120.562075827054	130.397111548594	163.280341374685	166.028109823077	284.071716954591	510.802476149911	708.544963779482	703.849245607049	470.557202839605	473.939593537235	378.649733987663	326.245645593249	325.525067293414	313.824965565529	221.240767686464	214.998715552994	270.840688232855	462.236567624094	486.866408902839	323.897829801427	375.303904460341	485.292341262808	322.278260275406	544.161453672281	560.318629285707	439.533270549021	624.942873368629	858.119367243506	682.698736932349	843.224001320105	587.957860816749	456.126384318309	609.171715145344	602.020996628382	627.015251064121
18770476	302.843625240631	315.778577713942	343.941043264035	725.641191153024	692.544220767929	361.382104962173	604.239521216333	735.005954740654	674.387612545052	574.091278285501	495.585721333603	560.004837789867	438.449919596296	444.192051384096	410.784911138137	404.395662977507	384.802079153056	470.235845168377	596.580272506535	651.887933448849	713.157548318119	438.757407118792	457.286602344955	429.33881183302	431.615485248078	457.564012589205	420.900213226008	442.683468735925	462.137450844645	467.878848830692	570.095324876928	554.621401892768	557.128620519004	394.905577760224	477.043727654426	478.211745702195	538.768177847908	502.613996836196	437.691594054698	402.027911856161	391.787525720101	381.16194415382	445.548899599095	480.715746840433	412.583452676083	494.16286662334	499.980145464482	492.296373258947
18774940	593.429788379163	578.696914739195	647.721194051088	535.83961662229	524.847609672986	772.911727822221	548.026360474779	613.089638535494	514.422079713995	563.877331489134	503.600296895642	529.422595491661	459.923749079655	504.04960017255	435.205995076246	423.076415541171	373.862700868718	432.335795757056	549.894774538947	578.661348616565	516.621913201787	544.151508730189	525.435699261495	481.220114549178	532.761917226796	517.077590966007	446.080554684727	465.700753787295	470.855991088596	485.73394177707	481.098796243741	485.983975891731	454.969905551029	425.316379712575	447.803759557786	492.043278174439	325.847849734377	423.936315800956	386.54006896228	461.724246688654	421.796210887699	452.027996675172	390.58163280815	372.539065358807	421.309884304397	393.692680966332	372.819715941682	375.266824808023
18772756	844.615915998852	933.901796332887	963.063030302116	302.294758920105	346.52415773804	184.812392189712	435.838273001893	295.470539356511	360.606974572763	443.999779442678	511.100062673876	439.71071220126	448.306480281119	479.002454114363	477.232689541718	392.746	416.015879292899	359.731	432.798944095229	423.54478145539	360.467159411004	542.63316677109	554.848984454781	633.973572893273	784.033298353556	696.738079083498	765.815290470122	672.901477420881	748.729084045498	645.335978801331	568.040079805038	577.09051246763	614.820110087731	574.306625277648	525.201020709709	556.121345560594	371.962142914173	408.203327979773	490.738725861923	343.323473188809	317.378025570222	379.611847579145	264.005887516532	226.107679531308	357.619717658073	191.897979242291	217.459221834083	200.235054162568
18779350	568.647137086812	491.811881359662	548.866604289888	569.442058071499	519.329459895091	527.775613849347	487.602242927364	567.639313942691	526.769369627174	429.126360539535	429.846685054606	423.169988592377	430.173196477151	459.774504799575	406.417979184508	451.728967970662	393.811705839202	450.362486756624	466.149563448181	495.205020378102	478.748197172917	473.281085400561	480.61656336886	417.316796966938	417.20215577705	401.943035290678	399.265936725554	414.81949732983	424.600491003737	450.357842027542	496.464857315714	460.706789287313	446.70658497789	437.761142691438	460.825655662703	458.077733871314	484.543148357533	473.327886765097	430.796008681877	485.386853898922	529.795570827244	502.292428751403	530.551671446854	530.073052370073	564.006569530655	574.729306332912	545.152671362102	578.853345518966
18767600	449.969564800459	445.772439630259	463.286250367107	548.436782664864	580.492061036379	1060.01909770969	537.21316552954	501.027698299337	528.383925124906	576.34363659289	663.273365274027	571.871571241059	506.352231383439	534.668897406004	536.833694490915	438.57546165762	395.114876132939	386.312994312683	518.382450038199	518.257569570833	516.660452897965	504.313821311661	459.769721767588	493.849738895057	592.528253687487	515.709327906161	539.044461918514	434.352793098174	492.980262467342	440.92162142417	462.995397509924	450.714231017083	493.056336657535	437.983374790966	406.167759709445	421.916996292936	447.053718341696	364.722478140182	395.521753713625	414.676600562286	361.547528501211	425.141634451389	341.761877234807	315.125093104122	372.352859404521	351.347687175154	346.355293625931	345.647341661474
18788323	233.568099555816	201.607908688122	208.102169145739	593.565068125053	558.87423551746	915.034062894768	463.759222228523	537.673702859332	528.330676938699	404.759077365413	353.931738059219	370.977650678693	270.371918061742	237.66145933979	256.378472501877	272.129765051148	264.970536561982	294.547881272492	509.561454166088	578.360763907618	648.135385091499	429.401318980867	414.249983153479	354.992770403587	378.963882420302	363.381098816577	353.368303450853	324.725904693512	318.806292184456	374.977940062586	524.809190551423	495.540256450009	442.868566416399	403.30303213792	477.208260147006	376.667	518.928873783599	453.818840882131	408.527644197401	588.328390773228	705.910966405069	631.103252144198	796.54969717271	741.777398239725	778.126869113014	748.546287238584	760.094370227998	765.040586260999
18780647	479.937745342335	513.937073355978	537.11549548904	436.489731780066	460.795686485817	288.279511894403	545.421013948157	456.482	499.584662442788	552.241109733194	621.114385370196	567.178185365503	558.518931578495	634.891594776147	608.270359009532	491.604137881561	482.983004380781	467.721300869622	473.944296108868	448.883928367191	468.526483749051	493.160643709463	464.025070090798	560.787652394954	636.662073224093	560.747658828461	604.247191282851	523.119642658263	560.258836537897	498.580680859958	445.024610286133	467.277925265445	485.413608451135	499.430924550818	414.142654539822	496.610092528278	508.009341369433	406.650734135619	448.985737419232	391.375961771647	346.227867303071	418.558174516072	275.463360053135	302.953230404769	295.218966449605	321.775553954683	296.052168626298	310.250671359635
18788968	863.603207641399	735.072746887665	772.133945463033	1049.12463231883	833.401612219568	527.369315749231	92.3461562768011	122.145455168287	131.604966684302	237.884323549662	314.56037491066	317.09522196045	86.4045593947272	83.0641151497463	182.868287887725	111.929888396978	99.442317768145	72.5418840446016	416.701129285587	395.584504500981	522.948007613524	118.071168540766	125.329956534633	114.32502137168	96.3792614732762	73.4103727095681	88.2467839219897	138.575457278772	118.689924969511	119.463732679735	119.801212548915	226.717884742642	143.043479212059	216.697826544807	280.863751057453	363.573823874535	442.436655635582	450.410723942059	434.81118376327	783.193221010031	730.111274110559	580.773301657162	1180.34114025966	1772.27265979198	1164.94637998276	1513.2843184093	1650.06774704696	1574.08784936521
18770894	173.597763987648	126.214295197854	142.342462728638	753.334198991244	655.738014134813	201.091324971838	332.072088314919	461.491715092594	381.884495955105	300.151063356137	247.04181956196	304.678950259362	236.03150819233	204.506300080034	207.372536668013	291.700863737257	248.768530977372	341.473623030734	517.435701786104	598.049769273944	666.668561316778	386.087039920592	368.917280670045	313.27639670303	276.465321193881	282.392144379243	253.536615108782	330.780279067776	313.271497996069	392.774174630037	531.240292521431	547.92667543568	525.866723019121	301.539083658821	365.990208333109	337.309364788051	463.205947264314	544.211606305602	470.204977147814	721.742910716825	809.255458939379	685.698710117602	1004.4551637802	1230.79285248311	927.823865127285	916.175264670979	900.799606369084	930.623293332551
18789973	0.636086793741445	0.642033015274444	3.05244851409474	89.1151848983726	94.5448008496288	11.782117132941	50.0278211114383	159.930471726486	146.946064358172	22.0327855878108	17.7756147954912	14.8058774000864	160.279834512943	119.681527823243	65.4838807962906	185.734736945507	211.55857256382	398.07705736891	199.989790032644	141.424086827018	192.748734832323	504.82256626266	625.105844337533	487.471623756938	331.13650246332	340.357575353548	266.950687637974	604.436963910384	675.547977027714	1024.4493995883	820.561934987397	651.867311125094	471.654903791499	927.115194614565	929.584099468024	949.051099179924	544.405681627719	870.38641752261	594.891590031019	1016.96973006254	1202.77442932803	1150.12266685717	1113.29493441545	524.676577945287	855.859843083756	958.995337141155	794.930853232828	958.554447659047
18786213	1733.80055550258	1170.65130568804	1516.88225676262	1147.67423957573	845.779442915519	476.827737464437	354.430012444908	402.560916819299	442.999640698979	346.263755068392	300.309478335591	314.189804471023	285.872372444645	292.249759297621	274.997128641955	415.096036329342	335.010119414462	483.353109274396	380.090436928843	385.436660595132	466.832848033264	287.998771179268	355.592208379949	257.612082933638	203.048446703471	264.223686628638	191.705542860152	178.274818760049	182.230214407406	192.368392076138	284.480504138799	226.978720336419	242.490020490404	240.924652509897	253.674259051224	226.384232981919	280.305353530597	289.496593174795	244.971842839153	460.422561659648	491.834006448728	447.023132843684	570.043242675049	510.126155330584	509.453686708634	873.413634584378	885.198843739395	925.783366021113
18788092	534.617201283367	657.603234251038	608.429398771138	347.958697328748	380.018604899577	362.059219048107	424.647889036304	309.905636321934	360.69209215712	472.571530452579	631.721392868397	533.585472642414	540.643441912891	613.160126874363	621.636835806677	603.478245924279	574.431920847833	496.043581610378	512.347621843671	409.491973443568	405.603549857678	436.779302381349	445.104119849678	499.458371324737	522.685767289887	491.453498215161	514.981022614433	500.452963792229	520.580733668623	467.954956502577	400.433277182302	394.831048222223	440.915242936042	489.217466783184	431.526376754234	419.118904300235	520.312066747955	443.938618298398	513.64921783036	402.210761807645	443.221826624149	404.173017450143	495.852568397778	470.636358530651	564.60017176647	245.441213941211	280.226491547793	253.935192745087
18769922	430.603190274536	469.883880183285	486.062491739833	422.141899791067	462.441578548355	247.945549370111	536.248659532525	450.399337506408	470.16766840093	512.387834781761	632.108454726952	609.066359880209	616.533470845509	687.183677483294	653.598582947825	524.591551021519	508.75391324026	497.856624464914	472.475002521464	438.679418031197	390.241121180948	493.84109894988	448.560031430722	580.146279202887	659.168422420924	625.914971889487	633.26695440714	551.903108045883	573.577672196556	489.804864904003	439.827	444.894547407614	491.521517613908	510.183495132575	412.256529774469	529.757736483017	328.367716608598	388.354732249625	450.042418809858	340.299344684939	323.514457422395	362.401603227381	224.783007633885	230.362712761071	268.166239233038	263.107154721116	247.626359893223	256.238503522367
18767748	444.079640099512	439.07776542524	447.946491880607	535.900678730863	509.894503411108	799.128882968455	519.664435950705	469.850561981774	508.153361444227	568.684904155299	631.299853095804	604.255610941714	514.179890056148	517.416203699749	528.366733395947	467.963231432995	415.062574114672	444.61065372522	482.714427946566	482.269408833816	436.842985292576	491.476048312145	444.888930155895	470.090182956704	561.106145882559	496.540129791661	517.309185899425	422.605181306063	464.747021408613	418.815430845685	479.824647682699	474.634845285443	480.763053480897	408.048395835943	341.997991103758	370.056975743376	270.646765066396	352.172366045356	402.281591272619	430.315092685856	371.246292622023	464.47475824291	356.417862342024	340.149079290029	410.240498651867	336.163272797718	365.984563249998	364.862836956552
18789573	310.695644006519	374.031338942508	360.762782287816	781.94603969587	695.626250465278	1017.56255906374	737.458157163977	951.426008200229	1014.06	752.959	543.104789938869	575.735742349016	305.991290361185	293.067457594653	282.929254543259	357.600999414715	347.019082826205	366.799899766079	409.974478205182	433.512849332276	409.240165520306	420.048126330547	404.692683718086	391.984810226673	431.756470660112	412.485474355621	412.147280305778	368.774586661781	373.749903278195	366.764605341698	380.333537191852	385.397783764455	366.598050900896	482.443415972024	544.394042003078	481.230211644127	322.255069817921	371.251162848181	346.966621866565	391.262233890899	385.11123082132	357.798643867045	359.937818582187	374.25953735719	334.965181432848	415.383940901684	433.842394928906	429.465695773015
18781943	432.59422496254	458.470080254018	451.733046211098	472.98749770039	500.618590436159	714.505851448537	498.778771611708	451.252509912328	453.05013020547	569.745230928247	659.233615403933	623.878890078094	553.930638653351	561.419019621853	547.575888465071	460.193494362004	431.965229134389	437.384455751561	434.517297891617	412.557	444.924400689061	453.099532505281	421.592378054613	474.699249477504	550.756160756118	495.363343903453	540.195445437682	475.546	499.664092969011	468.894493313054	443.684233527347	450.321745824097	464.800208321267	421.830581662914	374.587092650316	420.832555833287	439.567188153776	357.510912037364	393.486865999148	390.690344095961	361.004271280812	436.099080010209	321.02869877929	315.428605271431	398.082041149767	385.566249759276	356.091006372246	359.17706395931
18785283	627.816398317639	654.936344141184	621.98429548217	452.928505275256	413.285883073161	573.58799455555	416.939359659685	417.774503748438	424.578021335092	471.275310399808	456.356687146221	413.999631201904	451.663965552888	458.614261817396	436.120432474583	423.814247717216	442.524264604564	453.321274533057	418.470019387181	411.330008669448	441.273249696825	485.852898073637	494.853071472312	486.241397757557	457.750082056018	477.457739162686	454.838017809943	464.212290426863	482.776067137917	481.625980750595	493.972719074377	480.935721686722	492.428345897617	500.390512001662	611.558420527707	536.832098137219	614.649378552462	440.100161961372	442.345979944514	428.492487197947	402.374040657305	438.736891711285	339.400556872719	324.720590101829	420.853	274.581246512718	290.315005403092	277.172877443227
18770067	446.307380895997	505.489559154028	462.934930012121	325.795792294135	359.724923016837	231.274377259484	479.693719995899	315.085055584088	396.377193076729	432.494997776543	587.311853948598	487.921433063524	607.595162582333	688.515695658768	733.021163630816	677.191825659983	650.188108861712	555.436845950442	419.39756408997	337.809627273173	304.712566785043	478.655904798311	509.958605902546	607.805756554986	635.525608438213	605.428073565526	650.891360647906	586.050835042849	617.19477086672	510.36910521938	429.534068713044	463.448412807193	522.869972787721	617.204586291529	468.060430224391	562.058192889085	404.391640912789	425.260290662751	524.540672288971	296.757471323201	305.777541524394	285.044758312962	223.599919938015	224.555568219329	282.144760593925	145.297409120242	170.547421498831	150.302680277418
18772654	410.404114554777	443.880379624993	461.556567404628	557.978310148625	547.537671809826	1114.82704813217	520.321439852497	485.427865712871	486.353343782432	607.847401346206	674.890219757677	585.187736458072	461.847076478699	498.795200146626	465.346701629886	391.207152346252	363.563245969719	361.980629919179	431.213555178341	446.225372967983	469.496561493538	457.802563635669	422.715581219353	467.855583681834	561.156649214609	473.815284290616	520.470798141693	446.557805808637	470.024663242639	411.722186139908	409.715221893135	383.138410018608	412.479045855743	440.350073017485	369.80926842535	434.542735145696	506.746793627639	352.791693947274	394.479879863755	376.047804608868	337.748633456696	399.241243191571	282.155855899659	285.991854175922	330.836822063495	309.495829933807	304.970332047856	329.411883253832
18772383	462.277636387854	499.852076450677	504.399574146604	426.370476124934	460.862110843552	313.215601457559	495.773961852285	431.60069543291	434.306717312395	558.482644630104	622.265602843273	612.43948319951	577.013087704736	640.152910654137	559.784612308127	472.007232398489	445.424354273381	464.345261348139	481.037343373234	462.746443489558	489.293692434372	480.055230957328	433.853381711779	554.193912998871	603.431191114642	551.665188045831	541.109000875701	459.588308446909	535.382149326681	436.708791185209	399.039550019808	413.704542266039	484.141915194884	473.955372276573	343.265326116347	490.964982639801	502.368566225737	368.380032124967	442.349696899592	324.259996425522	309.359482378476	387.57530739011	251.702124986134	287.794902672866	264.289867840907	291.962751224186	277.257883578384	270.158847355179
18776938	324.819970590976	348.347456496935	367.937694266567	647.245336356116	636.08887924771	1519.01699064345	488.103834506474	540.110997589959	500.516508811862	604.374843286107	615.965632625927	629.774143211165	396.184606543528	375.039814199253	411.477865761595	354.786154071486	318.408691094434	353.172266812801	532.925469249351	527.136614480903	614.74324004603	429.039014124114	394.319643502551	376.635489657125	459.782513940337	406.922381479994	422.733534936591	382.799316427479	383.698302324169	375.421450576342	436.683770125862	428.040924846208	416.705594653897	359.22404258211	315.82195879977	312.86076576323	435.046751478415	323.55600100407	344.109542646767	369.229858350957	346.026804095471	398.49114816558	331.06501653892	364.015397607324	327.176535426585	373.120956358503	399.295535685071	378.27075851701
novel.94	659.256222947555	585.988612003986	596.268286051525	341.597701324284	374.111377021224	280.233793324596	514.162638743168	331.621514078475	453.072255865964	304.321242622004	400.373188259825	409.091639367381	465.98477311875	575.916334370427	506.491460452429	494.759445482168	422.590022962617	517.305187353102	510.730329572904	437.044492125306	423.088471945804	579.117541615369	637.064430159753	657.010308246287	607.620782807579	639.915248638006	633.302694836729	481.807649275205	602.801611214648	516.809059617558	565.858804135796	506.951844008111	604.785188995923	453.653316429295	416.495575806613	496.30633639434	244.764122484838	361.656415564495	394.770064297652	306.85653559634	275.356054940624	255.329783984196	237.498222551119	202.285694462553	176.632255495011	216.703115589278	245.236635906131	253.52546067043
18769295	516.22940551367	497.202471775255	515.240432551731	389.324312407558	444.987377656238	334.036375878397	441.23775625352	360.126090321778	404.560432970876	446.980563553238	526.517137784671	476.702521800772	574.143479146511	654.718001822346	657.792673647817	524.275342101135	535.843086492787	465.731404744104	500.445608588166	441.729403381695	487.049411765284	460.129133964187	426.00414219019	543.765900025412	550.638162649904	497.076858720424	567.246141836792	559.048809994512	581.799937093009	528.61238041659	434.712527886552	440.709160446869	468.372621024915	464.108040000749	381.172112488002	466.035385633512	373.279563381817	395.484044284107	441.094911685462	319.47613714249	298.30387226273	330.252975008346	244.757013902326	253.477747339301	252.506374812042	193.944027040372	207.954674078187	191.503411999185
18779560	366.47273230331	339.547915123552	371.532741946751	694.522294987626	637.362549816874	481.89891460772	511.110402110564	627.372381695957	581.179939933443	578.910219990152	491.657345593473	593.670157649856	349.950323695297	329.146360656266	330.952166145624	342.247932101426	279.993794818539	363.743339272065	482.797762142759	589.726854453281	629.13634435115	419.423318381162	423.926190545021	352.106052745372	329.771849535206	310.21757339101	289.49636706449	310.964434909998	311.663058339484	342.561538203603	463.890295317509	449.394258753196	442.738603074218	302.642994938444	285.090946616422	266.562071393901	345.695258715239	345.688906064397	328.744483086941	462.084699965014	455.997405359062	486.320667018188	538.305607497917	490.989325006381	518.989042649037	643.374168043693	550.830523573598	616.287977733043
18788358	355.043210820755	376.145588028206	358.660800463076	455.247112260691	461.967607102824	614.051444343918	463.69637368224	435.095377990996	445.099011027923	499.076446879801	521.237283164707	460.267573740038	557.406695962792	637.952208575629	601.549428434036	561.240443726132	532.572893169816	464.239629173558	481.625777036101	454.744581384975	413.498880730865	486.895079488673	461.057334873696	553.842512524616	544.952161091869	517.049029160005	568.223054782397	537.779261610308	549.035607048572	519.154937430853	410.732512129114	405.626724070417	431.88620705341	522.908759118093	438.920082770528	460.256923093692	367.698823763951	379.386865971912	443.496583215806	314.381891655949	293.597010377605	313.31298382823	226.545564586004	235.557648337053	240.657749113148	175.199847401145	191.569625223811	189.043717523897
18772238	421.613243212869	466.79564150636	434.563241335074	475.38527029264	493.204314961862	333.065869576932	488.563475375688	433.749014898377	461.409930028864	570.759375833711	635.483020209645	612.661549266103	575.893119639467	556.791007805759	575.011997872707	492.432369208751	472.398	487.920003228791	447.838040679176	440.174555912248	382.591161871728	432.966018744435	411.368658770877	453.792559953512	524.575291306537	454.222853886662	497.842719495294	420.342451712735	443.850577151525	424.762746659418	386.021195911066	395.847522170681	428.820362865828	408.476305245876	343.854284469976	387.025331995478	358.535857359453	350.486835853315	395.297389958514	377.146947751178	333.506621181524	428.734753617707	310.985823541048	315.180664137456	363.418337860318	316.43415545855	331.099215918713	319.915629878384
18793743	372.762353217721	404.476200532532	421.777600173409	516.756646250481	515.859808990082	903.121425382463	519.811551203149	487.962682419945	480.083261709885	597.287275691424	622.885046250601	632.135226170427	473.665074022937	495.514693424246	492.796953938975	405.587056040568	376.822860595384	372.206618324047	441.289025725017	454.659038707522	463.343648944296	438.759554578976	416.798388226813	435.704603804683	499.590566174962	446.184281987866	464.650072446917	397.386490396987	419.856915452134	395.183741309486	418.486117207043	399.783979916858	419.924917878922	394.324539630796	348.56848790403	381.871737583318	345.535862949932	348.083334275488	375.719088634953	402.234792786539	352.053878930008	412.521952614602	299.482547441968	307.313232078258	336.875956644411	315.653018571514	325.388066388062	315.750886146973
18785293	302.665376759459	324.551475263221	293.575454229314	305.302901575932	340.588950529962	278.988299825452	432.551349762738	327.363907631026	348.657539934467	326.415863587379	430.129052616534	399.453781822137	514.070729148575	662.158398137839	641.339781127952	546.307739808457	575.81813821145	453.684545161987	399.61257268784	370.820441313611	387.974108745576	585.842081820466	520.753129792708	700.137376489264	545.827251976965	650.346782439989	625.649434205469	619.306404954782	615.668675401888	620.527317682651	387.364247712503	383.426849197421	454.368219172142	396.804325672362	455.275555912862	673.042124556243	425.994870443615	418.318074251957	436.332482942375	377.610219530533	286.344	319.768448206388	174.515684405463	229.678386177982	173.323571574224	253.82327384924	262.833472778082	297.003945246768
18783781	406.198364763487	416.887653836987	464.310702915166	450.502066745662	475.316446800954	453.249193210952	522.789474437503	447.796207244921	480.882445884541	510.405018735296	630.442805625966	593.195955371197	565.138308356985	636.889965567264	583.632014979907	481.978107596626	471.55736800728	433.919880486966	460.20886693524	405.531026262932	341.975252888751	446.856460960808	425.270820921844	507.090643621592	564.363376943876	517.665304182925	547.442563609444	455.736618080158	476.209176010572	412.96992982811	388.507131617891	374.542135858832	423.803107449215	429.913184091055	373.979575962646	428.383964660766	282.68774023433	356.755673865015	398.261452539071	316.371803806168	289.731790648564	352.021524151702	211.233120379933	244.341023241684	242.940519105836	298.666845319539	273.179234496489	278.910829284482
18790877	68.2965065259369	62.1969483547118	66.3274757686042	288.019819412067	291.517890239673	434.521547852934	458.811363332216	478.753426962931	412.260433300382	630.932389875747	579.443601167568	622.693484155487	490.208554601209	439.995162009711	434.944123923224	459.665887090191	467.442340989717	531.986553699611	423.793079167406	442.093884849949	466.442642346653	447.216701387811	465.203320460795	439.044832248825	470.094245321648	467.892693568861	483.697930508065	398.865663451135	382.722363301888	415.479363912307	486.290810638626	445.867470505974	470.47633618586	414.84023480427	481.109863040666	407.053744686452	404.709494284673	376.201017063497	359.687751591952	472.169733721412	487.98233940404	465.882933580824	390.164070977056	316.154340040785	371.14654302641	422.719006458016	415.902518025691	431.866465579484
18787472	460.388235164279	457.063012622359	442.274318171755	439.962989051791	442.51080782888	586.246957424632	477.956763005801	475.247836641164	481.294625912594	407.552551345115	419.484370637193	387.166819948868	424.958475342056	440.877392390384	427.253146308231	424.971407629879	411.692727163854	414.499201359051	410.076198030602	437.64440364411	414.03327945255	455.21342184889	432.448208040945	453.223798599188	450.224490834169	434.215525976676	449.129273336653	405.961009182264	412.396073547728	409.953545889175	411.359291546761	389.105850313322	414.191111112458	397.043463401791	419.481429124066	430.715716730047	438.975771186626	373.195739917818	374.105380381648	395.062689755342	391.530877099923	410.233599712558	349.741926347418	326.237942110609	335.985849446357	340.131304109748	359.615532462138	377.942761126888
18791872	437.605353966305	481.971690081174	455.486583434361	417.595391261541	434.788149060923	406.674303679156	436.115845100332	365.692361138865	406.437396812844	483.355698626211	591.263648140609	506.183537167067	509.725929273116	527.925167453313	558.814873770269	428.977024519519	440.743301794822	401.665741609396	408.378458555649	407.200167164282	404.691967048801	445.181380868701	396.303689412525	478.92285883166	552.963500873079	486.85027186033	538.224215680682	441.265938410322	478.198665278909	416.733384534215	398.073316952584	392.638005883831	426.577509135167	454.139390521458	371.064164487446	425.736493464372	404.127329770636	346.74581709903	416.720421953971	348.024210452935	326.204143658494	381.286504507672	262.035190871352	255.293450959421	297.34679937483	292.62066959242	279.606062677434	281.509247293388
18792455	42.6154851924214	34.8120648666665	64.9903186380062	220.343078329318	261.006273646203	40.8622478879106	310.43	412.442610677311	398.593543136587	231.394443975551	214.362194248045	259.512600219801	334.718037631814	322.594498856163	222.701406126875	325.531259768323	360.45529655163	549.261448630579	325.590329006633	312.119484555342	353.134356729573	488.869500759948	577.248015524458	401.778427389508	417.763241889698	384.055	335.47843246177	379.228496528791	407.365476429445	594.631472068222	837.527079722849	818.064977316533	627.142689067431	611.431213699434	667.692395578295	615.691762495632	461.675631758066	591.321307915594	483.109503735986	689.036944138504	758.831402245845	793.039850801637	651.53713259783	241.990079665148	367.551254403324	406.650549863189	373.124090578296	439.128088924988
18775159	531.775326448633	532.587364452565	525.408819142559	399.995385401719	391.892139622724	322.667971353841	468.639662351746	429.070432729195	426.269550445105	450.057091076184	486.267070913467	471.648216538216	549.002981940652	605.434453015325	584.495305866387	618.608430118498	592.272494326873	568.917681870486	429.413646762942	389.904641066558	424.77467650153	455.510668548994	478.229941862657	527.254143530428	502.990797411834	508.113928697921	519.677187747727	470.928785300838	486.26618711342	423.53601694895	417.92626554376	401.875237881665	420.593217005001	390.438653972429	366.82536104075	411.597736794944	326.250314865622	357.982633044753	377.800865500174	321.447161423482	345.318830250097	283.765243073713	196.475007255897	206.387764891841	170.440632282408	141.879221799525	156.48237876089	144.698804302019
109950420	5745.15748333693	5504.02933887716	5445.77331079266	315.578381990018	208.061336359894	368.303640285142	63.8496395300532	68.9461341355491	74.953406737179	25.6660547779629	15.3171568847928	17.8467654802637	26.9904858293249	55.0390843330179	31.7133243969367	45.935293149286	56.2135624102233	36.6193432713046	23.1846657946298	37.9829687185593	25.2458930521551	49.6761897780401	37.4458443252865	46.2806113059018	16.7436563409815	29.5847076344836	24.5848324152757	96.0048074595639	114.21721617312	132.697661263416	71.1852713378573	60.9623601774322	87.861132710306	20.4733364506388	26.1656541315152	22.5385983642603	59.0170878585192	73.4197136041825	75.8344145401596	83.5697673591438	65.1554278830064	64.1226287677677	70.7551689642985	143.51848494829	49.4713	75.7123744700007	74.8388504229102	88.6133193004422
18788692	718.036284748543	786.038868011675	837.192387249436	460.699121299892	436.654384961525	450.126206325697	498.583154532718	539.51324752075	481.169296695079	492.556	473.12675007416	466.307534839468	466.450909629783	514.756957506221	439.095097856448	484.794103811219	397.461842927328	477.88348769167	476.751204790977	411.512611610746	462.658425832271	394.470382256627	409.450408699427	422.51058130277	418.046255348511	422.909305863299	341.368303167388	342.746511102502	368.058205212046	354.642220442958	312.027023188104	314.983112379511	326.896154253907	409.911138584732	409.253272752681	508.132590605249	371.55552406443	326.376267080096	305.80444680887	305.171205800165	296.448889461339	288.216533663784	238.154213682086	247.287236067401	259.967603885148	271.053758434121	261.226264047952	234.543938312302
18783631	231.353469814539	232.491075836207	202.862135168372	432.917309831374	398.763745971468	1237.24490514591	452.254617041947	547.75822669252	471.790916187716	463.334892313729	375.018521274153	375.353905496412	288.759004384001	291.32345261205	283.501592653254	318.794581158374	280.544038659468	271.426201445113	409.715382000546	440.314168862833	491.304994862555	400.206211946442	402.301855304418	402.590123351133	384.643147561211	420.691339248945	395.313668224784	425.783465724194	430.924015399793	428.058930637982	410.923990435284	392.952766977114	405.170056911636	371.241541011352	465.478342445229	422.231807299809	520.005473071285	457.305346541903	440.522941142218	457.940729713379	509.895611518305	443.945214323542	440.953170616394	551.703366631886	399.644806822256	337.02172117776	374.370736918042	333.269338645111
18776075	359.726196322035	373.140156272942	391.392044088937	427.235667329541	447.256619671985	767.96572699985	430.785407446468	374.852423513399	378.791787854158	482.163545576456	528.689516714579	540.711500499302	440.610171403688	465.959319344535	433.293348451974	388.581024571417	350.47263106376	378.563455572068	432.265271165939	413.796702436405	444.930955594327	402.472501187266	379.98098069756	421.276798337655	508.884428776461	445.121385753549	434.877358885366	399.966171292941	433.337561638698	383.687877735681	367.36300392049	375.69815895174	384.013206938058	388.432346337222	320.415039989768	376.215237114639	408.107519533124	330.614792163893	364.025134085991	372.284352164102	338.893702719734	408.937972429357	342.540157276811	337.101648394103	446.942589017067	420.080175677057	382.30924217879	396.196822134427
18776953	418.011996555149	444.67176566104	441.015705480132	350.072267160213	376.591462174949	185.580562129016	404.857164098433	344.199562545458	395.892680468055	450.961674010092	522.58850481138	493.070748548977	489.756753971314	508.156780095005	510.91558421825	434.956436049506	433.877102237941	428.830766454904	422.88123480013	415.958757030413	465.339134556692	408.251179394521	424.592684769755	445.206989387228	528.543782193109	484.673775735411	485.927775291893	448.42355428718	475.526068986387	449.741527790136	429.577094355463	431.856795322176	445.429045553114	423.650852815979	366.425152009478	427.134297015282	547.470877847353	376.207337241595	397.921475862381	361.652406015299	322.301793820222	386.10217279367	295.042661064075	288.072545477362	321.039622605196	284.114111344994	288.526549839848	282.736199468193
18793369	333.335332219318	378.91932922035	364.44635513421	443.749031758694	434.046778900511	462.744012234789	435.791319649529	391.708907440603	420.546146656116	503.972161408569	584.117118891725	491.828160895295	478.483697605225	496.44249221103	487.527998934061	433.055943023635	418.529822264148	394.024	456.247864067965	445.343539536482	498.935046270308	438.524654446694	389.542316615723	444.156194418151	537.811518189904	453.475979555235	497.011410581855	411.504144985176	427.314272696713	394.408342823376	393.596967796069	395.062547099843	417.889418522494	409.568976547077	365.229479262357	373.320803160375	524.501592192928	328.86584367762	373.673671160763	355.01222880643	329.18688968824	381.891310717915	283.314493224984	281.313318442855	303.238496138434	287.646671367514	293.97032121998	295.39284611299
18791231	355.068724382837	395.635842669887	372.302604947673	322.826733244034	363.555554867617	220.819960514216	440.538831852581	335.323556194004	398.298412826474	477.497325482755	589.570444117405	500.081241061556	573.477315811949	575.685128742095	611.893389220347	519.462367976698	511.783903761525	448.703796071156	399.164190080798	355.312972490049	349.715312060419	461.639637909605	398.89043827192	503.721191084778	596.513644942301	525.964146493931	608.229092587975	487.293840755992	519.355486977258	464.510784100368	435.364660879592	419.461556809975	471.582568452841	458.973759840468	405.928595415863	429.527251419634	436.85066624594	364.57366758297	399.576730445148	309.50166940344	266.339825264265	340.651465328766	219.110797084548	219.480722402264	259.929451464216	196.973388014626	214.557788286145	200.289
18782110	352.62806933999	399.886169060765	374.394981917457	510.732685698938	484.471094946712	605.914953101946	376.644825106113	383.724948933326	386.514	469.700479790855	503.545793848513	468.403135721743	388.222394886823	372.906424034694	392.097945109632	347.827425183502	344.73136958213	321.240891336161	395.189831230445	424.923419099204	432.192057074902	423.023348174198	371.95091788566	412.11472708034	447.877143099919	397.83754960399	435.451050345855	362.58535762063	355.054019096217	339.251015942721	411.175540436962	406.493323839254	423.305429033459	384.780090276552	403.293810786088	397.083051137676	445.049481899401	380.602894852356	381.960801104673	466.968807140172	455.494694583569	480.074716028647	398.357594633279	390.849243729951	441.456590691835	382.781920936913	391.257680111699	391.932759915234
18773355	412.461100265473	455.488772041453	437.884162262662	482.920520284405	466.818503758377	286.148801756293	448.876052760113	434.584158916103	452.234543620487	526.836693279481	601.277982610035	545.563373919711	490.680453170659	494.962704739254	502.932275180456	426.030092562822	411.891711415991	401.439419226479	452.984833098868	438.938734707442	447.969449709011	446.655659736486	397.40858595237	446.883751570048	528.557984471822	469.01139400165	516.959514499359	401.607267600177	433.444918661922	390.164707787656	387.982849238211	397.857750806334	422.256711511648	386.637208937891	374.033087179976	367.241456065262	387.396026487364	312.22341830891	354.768837841051	320.222237490944	313.914392541508	358.950141092383	267.078727812925	270.936543933383	280.126516443017	258.723587463847	268.633018043387	268.891362365119
18792180	59.0640801219331	55.0282550756286	58.3196290871409	414.680592908606	386.398776458372	590.487602162719	384.069313156308	384.953722041079	331.063163225328	600.489705954553	584.735775528915	719.725105733459	398.754896008721	300.311867890433	257.916885554883	332.710871951074	338.168347440194	459.580525827275	543.044034884608	555.807594691335	520.209481586432	493.318286985725	503.409977286579	356.357695440571	421.027507784464	367.54867393892	337.720003559298	254.83390408805	277.059126204651	306.687188873358	497.959601332987	500.468809884998	405.247925316072	400.212367582153	398.086068331725	302.772078321462	185.749085396119	367.940161332543	301.055937892068	602.175627466646	780.936728651073	599.157650825071	653.860933836842	320.684264961992	513.729946146118	405.952558563104	387.365303830776	429.781754485671
18792916	443.096319339201	443.558062442501	430.494	524.147926525898	487.35523296399	919.732842967512	423.302034665154	440.362	435.640706749033	488.707384004986	486.119065610161	460.884862944689	410.870881789904	385.283827912638	398.337834740936	372.740160393474	364.323074465493	342.042904061414	450.295982995647	452.933844868838	478.629139467934	432.457522941416	394.644047241684	399.354184810734	435.887816500014	395.995393226129	432.62344612283	384.240258051082	384.80242781798	381.94178741614	425.530953226125	407.094551704188	418.577129106311	364.965067663508	374.224580016917	339.461949576956	390.851418529919	334.702403013597	339.73412292791	358.214112586086	351.08443947344	384.325913644025	323.570431151099	314.934423149292	361.890714794992	272.051669094779	297.037593507264	282.935047219632
18767775	832.742887148695	930.591436221168	1047.4518826038	232.367678446352	268.428972067048	247.530924705612	364.855437391976	417.547491766893	414.829080967682	305.863638760669	295.301124731745	272.204876104017	286.410834811349	326.338942778792	254.73806091887	344.313729779724	224.00980626966	202.255107483666	323.571404755743	233.282603529783	238.264795487975	294.71175848425	260.875251159024	289.409286647858	339.971615825209	310.784464113681	317.521924587775	310.861233039902	327.019939857516	289.088269370879	177.786600915255	172.481375979234	229.797137464977	522.911418693825	543.98031472686	508.633627815874	297.644158472673	249.668925986531	273.536561631703	430.822812636945	256.890496338689	398.292298961144	174.824630073807	227.217928384739	278.084533182848	1402.28565650485	1272.13670947308	1339.46333269857
18786880	140.400462297548	121.76721013513	110.114471312141	350.752890688807	355.311252378958	372.989087802471	413.035633386816	390.956773921589	415.442749883754	403.503725640579	401.103314801608	358.402409177604	298.275607507848	318.336146696341	293.187064423554	339.934787503558	321.376281684189	364.058260086006	349.091869593212	336.848213821559	457.888	447.494379028039	492.11553608781	442.847245092276	381.43056922586	443.149384230492	392.916949036007	357.575791264888	370.480043090986	365.635201914025	464.486048248011	415.348417523598	428.185551657362	453.767749183419	559.687317862776	475.29551002043	626.999790911642	470.296558796096	428.29005275261	570.834303513442	629.104073275868	543.394210218593	601.953187662624	470.862752683144	456.380036173499	437.40987925983	466.171161335358	444.197850981676
18772964	328.509820900856	351.369317443151	349.166448579245	383.17580157147	389.184472843341	551.768194364326	433.961822961376	400.90361331855	407.575116565383	472.746914140724	588.127467373681	536.970238903148	515.973704638252	518.616382097029	524.294169974484	427.992244296449	403.82896070749	398.483091035175	416.586956788656	420.370094614329	357.85825321077	432.380236354845	393.192554134213	448.377318383556	510.855389983182	452.370317491416	484.972661496565	414.300071150897	432.772403537728	399.631965373599	406.620161047398	393.226268821685	413.793745542651	404.039358763172	336.66873993909	371.215838871101	291.449820277328	330.306878141143	374.07498560306	382.669623472182	335.45331980116	395.524160839711	282.697662131009	266.887107674968	318.802848868872	284.872593621223	292.242858259068	290.866731210496
18772363	519.87386051841	516.537775380924	540.773970069126	485.541934322873	447.637928870287	521.182071745332	421.398930975688	437.518522578745	436.855326161594	448.963181261477	458.612594239735	427.582101395728	387.437260715929	405.265606335279	398.059848667609	342.387615167098	327.519353070485	297.89349898444	381.156591616427	355.084741960054	356.610989425717	376.799662114227	387.059006365248	408.978362187986	408.544745660695	384.554366567468	397.777186176804	365.686913728389	365.626914851968	348.751744226693	376.686294237535	360.095211851172	392.472858046525	375.661682595072	355.677514209423	348.904532261085	365.042091312448	417.855935990787	416.271524337875	401.432216836388	395.553155149486	375.313543790119	360.246570830493	411.250849981659	340.023209478478	401.656949271307	408.081792778727	411.442427762989
18788077	385.880743132099	389.550125475553	403.837400955196	422.044146340791	434.06989292873	254.638554253963	464.743299714034	415.745134487461	435.858158405922	483.920237105224	566.247646296172	508.695159037256	500.007255848362	540.258978851666	522.994	462.954995102378	412.064661090756	392.931718922548	411.881245777316	432.13559520216	416.953282086836	445.443098317771	380.566608019239	445.678985080171	528.69559076305	470.418144623975	482.648650737877	430.492871127291	459.273176511799	416.912090997681	395.782546067664	413.01825995645	424.412350128903	399.988425519936	329.921247072024	389.654817019717	316.806756155907	349.058200304075	362.985202965966	316.427123383566	287.625905427877	359.608731053424	264.933494065654	265.429346752988	263.695068606118	263.387828168218	255.480705842594	246.116400401238
18787068	393.414142238769	428.343245964171	420.189963832459	377.548196919153	405.906965218507	384.890298497169	412.119623077089	352.890234288248	388.595740971123	423.369092995848	525.07271982993	457.318969849938	506.664570535879	524.622519704678	525.81	417.248792702168	448.605040570788	393.125733365639	402.012572921098	377.49760944626	354.65474667303	424.078802618658	392.740149012085	479.964853004633	539.600567624283	471.770746787527	533.671310951937	448.071232203404	485.933405413678	404.586309415106	389.171719726147	385.167209926322	417.323462151583	431.819365031304	376.837733412414	418.67396522492	371.903301794463	336.799762765598	387.669407131353	325.135264829042	314.55931423316	340.643160627467	252.425387799264	264.806441176841	288.199981474543	255.222788606477	249.567750997837	258.852610615289
18789491	502.148917094757	376.87765069569	735.685835448233	464.164358058302	514.970836715578	36.0044981389982	341.548482059125	444.753085400147	445.103176381954	209.769610618599	160.05936071949	222.247478189963	189.052904933845	178.43514259258	119.233931309468	178.588847531842	174.474423740961	342.136409244976	456.392674875261	463.100865764938	402.035312047156	491.423546382274	571.809591353841	436.500325919254	286.065158503545	305.596527237939	249.587564940845	281.961649988247	276.702626025051	397.838310831384	663.97902528892	682.944968579589	537.232489741784	525.373736465294	484.655355324926	508.584943567377	244.316843163713	558.135168860746	393.880795944246	588.984164434822	724.162643366762	658.948712573475	496.745845231689	234.880381730245	378.240782218802	398.872467491432	320.544762249006	379.153675227851
18782357	438.048462981691	453.671858587309	450.312286980597	382.923528306553	424.00033451779	306.506479955601	412.988014501023	367.361952100817	407.931566687227	456.270842935117	554.020887308452	510.48440368563	469.532901507671	532.499154036428	486.902712923587	430.797428816277	395.312414053786	358.851781718682	420.138940617972	408.148563654814	429.768602885136	416.169388975354	401.812340338023	441.120376391012	500.503058966078	445.244880062822	473.965313863355	410.819770402666	419.750598982598	392.298647638546	393.686145210208	377.97600774083	379.014517969842	390.765035882125	348.114158418864	384.548111773944	464.473999744382	332.165616985556	355.18628946302	341.082436000379	314.803203306433	359.508629435592	256.473768580708	245.302081266996	260.689375520823	267.072391011246	268.780261302922	261.780408473642
18770634	462.495825782766	463.276687162474	507.818292637797	428.077512812062	437.690604465534	370.308399548806	449.927132302901	372.800068485997	414.354131840695	432.485372606202	498.525458247465	487.553906846936	451.296771635565	535.357887172869	489.483499965114	433.697502204734	405.800378799585	400.467681739754	425.799553380492	393.767581725271	346.602723371555	421.394313883533	417.291465534923	460.269497055229	534.685366637853	468.210881993582	483.191344411545	439.132226820542	425.744069166081	432.293313772353	396.477349683163	395.357705133919	430.981619655929	421.044300811823	311.998763236273	400.415503036196	179.785195554728	324.810127197891	372.904308296834	333.887081206063	283.813614957962	337.641454562798	218.151448053489	215.284344575382	231.73984805975	200.466939497347	208.513558947851	218.052123767975
18776263	428.299930086454	429.124001541694	435.000523135125	404.467783783387	424.804949613528	339.54382461959	405.50161114827	339.942	392.646154356368	449.510488425037	531.579510801654	510.140854373692	469.855222884366	496.397428209726	488.182990931673	427.459683940976	411.137460248028	369.672020115735	435.307750998979	408.57585430669	393.029139772652	407.001142501439	397.319437206052	442.179044195429	527.860157201029	437.36986229287	502.361480804351	409.533277437047	429.169153118438	394.423900224126	382.168031375567	396.616062882099	429.573919042995	443.023070906383	329.774745630162	377.558805551213	261.865870615117	325.119477129496	387.446147160251	333.803271185929	306.219589641574	370.939789229603	255.496549026376	246.204365865667	266.421417061281	230.288357128369	242.320595896431	240.244112976124
18781403	220.707855392547	203.001914307145	194.241359944772	575.494781433548	526.196998859236	586.200589879814	328.836972981251	385.880974911904	385.780989276448	354.633624851375	373.721540052793	369.752476121283	218.706520468923	231.669063570756	268.220813007482	245.798945408332	227.304940426768	212.187443383022	454.987200408008	459.736747513548	505.601040050395	361.202471652513	333.242063441094	359.665092082037	315.613043837567	317.033705235875	314.635378700289	269.16129818657	233.786565255524	256.585348179569	312.878147314407	312.250707016408	336.227688009393	353.198028726485	438.051136394278	446.572	541.115	440.639579240207	422.421635674668	534.943451161461	531.009452729388	519.201219139731	597.644346792746	655.248933093008	505.575722095779	571.786562064961	561.646803746253	555.805538023436
18789464	396.964048792292	426.155437967997	415.06838654228	453.153184931359	431.00541424755	707.758146903609	401.585385243268	400.694798948721	415.145249809109	465.672127069166	517.632129498761	484.908737686409	416.885762742013	442.221262165289	411.041670441733	365.698637038966	356.097200963241	368.345100126443	433.392832438727	420.466419831424	414.555733096613	405.661172939979	377.402664995629	410.015926858124	465.882769715551	413.142788885169	417.867928349315	395.190327671622	388.487653202016	390.200797103337	371.609881965554	377.106764730917	387.554936293581	372.358802035693	339.287075697183	353.670731259401	371.007547868181	316.769392579949	350.215388842407	331.828208404508	327.55989514406	364.058957421277	257.469174581029	265.000592277206	288.437036594056	259.417619670227	256.88808564535	264.405
18783057	204.547181199235	276.430881576497	265.965408874473	275.418077191801	322.686641354148	274.575970182707	289.895284484491	263.095	256.006163270378	253.181112640014	268.920980710747	183.332733600258	325.258093093104	484.36855603171	372.455074841591	581.061088772396	408.806772557537	392.074572823032	778.433490657735	438.061867659601	353.711547173862	498.584008484482	475.352712959337	577.192559637464	539.679695841608	480.284412011926	419.463535101914	613.235952033544	659.132959019918	652.204100599225	318.969985596428	355.138938140261	351.425419515954	703.396874951787	583.569163603798	777.13991486447	316.549426469073	396.711259026786	399.83888568732	252.292962118748	225.039768690774	285.694617478465	172.384442021501	181.614212370432	269.769108361945	246.888529528688	220.916533147578	240.022169959503
18781284	2.3771096597341	1.88518879054465	2.02296164242234	222.776810894965	215.038004556274	219.623304951202	177.724544701884	132.770630505537	163.657793139266	273.724861783165	281.722065811021	341.429424899251	207.874602178692	338.568066720058	404.480426943016	351.239395605014	429.413423477192	242.577913978865	271.607565965238	218.113150353147	290.689480234071	226.374024993759	264.085830247211	401.476	324.567266309595	392.128055493715	453.080702370616	511.876781370116	463.912457914773	357.617152725761	284.322136236389	325.461856520085	369.659401111448	259.046074801781	225.324263556824	262.596666131473	588.972927746676	596.025227086201	682.601585883791	924.657219536618	709.980387868673	562.252258708345	599.210897833117	1367.33503008616	474.64596771761	681.816238933447	723.276724099405	594.866540611828
18785104	356.565729495933	349.399263774333	355.427836427066	441.742753322292	511.760010432505	338.432111744397	380.389333695387	349.640931332039	364.356838305731	423.871082867743	498.274585246155	442.994471993277	485.236477213725	557.594911960155	579.528421171418	455.063792674704	441.141191641725	384.461866349519	531.46035286939	487.272694417185	608.696826254038	393.920247962647	381.479539063856	507.37775967598	477.093944302756	479.014142068401	482.756709245413	458.670345946054	496.220188094073	422.830108447115	331.373393087555	345.238501971591	389.718144916305	379.784861320148	334.982251119516	424.777450505092	444.36140674678	327.139274133469	364.113643850964	228.867203790382	222.673557008885	248.069917051708	165.235990710962	165.182571041231	150.415246247111	131.797341518899	132.039068011675	125.06518897021
18788338	109.717155840494	63.6754459652884	78.2935971374305	442.438948377808	446.575852536955	521.282283377658	419.292481210324	490.862756501479	417.495117784796	484.136354471193	414.612640919552	464.926673953373	468.080901871277	406.250670766264	435.297183071036	451.152349649927	469.600606594456	460.995133668391	476.770503519238	530.784976117669	453.036653450432	378.332920636645	360.791196818395	403.408208165024	368.696346602256	407.686909730625	414.987863983617	426.143732804445	378.421966324899	414.000099467356	420.083431028013	411.81140925957	501.651964421506	296.052877261591	356.342566090847	368.656362957786	321.406720178529	431.030534364965	402.17317517212	344.763325991247	301.670663944004	327.762803103462	286.57884058129	377.713540070884	288.656254932518	286.42	292.628206922979	274.280642674166
18768509	450.364139786383	537.171195584377	509.817416928095	250.391077918703	285.709010622256	110.123941720264	387.925539497479	261.768452174161	312.05675823221	373.087844719856	518.692835405551	480.679396322788	581.924334566828	593.936504989214	618.660402125088	582.371841829035	528.752100484065	498.902224997123	322.085315502984	305.894806674691	340.101287400086	372.294600536445	391.157713713151	433.833212629361	461.087016875082	442.741929019512	485.276169230188	407.319119290203	411.37352303447	325.687845226219	401.022154120034	388.396793006121	404.76163293384	393.598528832148	326.016498569299	315.272249583086	446.974902345802	379.056519953474	452.96340424229	325.628341530471	366.843398360276	358.55255630357	265.716162027443	274.380602007263	216.445166949907	139.169543698287	167.091944503224	141.670940375009
18780564	299.737568562365	365.342006458624	292.705264555951	462.542266932788	369.51360630644	604.051554601843	424.87911312521	386.862156994678	420.001599563878	425.464374327017	530.385788655801	508.435127766764	416.622800826386	440.502650444923	424.153424770615	314.119366232915	292.012638372419	319.973066220326	381.331692890203	395.378710446792	473.411502145856	403.841198870709	329.78346661053	392.219761621339	496.42072341602	449.132110487557	437.584892716309	353.119512003331	345.483448386776	405.832273032623	416.361706717365	441.662194953182	373.814693401645	396.983108313699	279.835018856322	293.840533672139	371.844560881933	323.945485542527	358.841656673903	324.277338751955	307.439160558169	366.139139697415	283.602	263.291639857913	315.243478608747	236.305559345325	223.256796271654	276.177463527253
18789784	255.501326449498	171.906297257462	221.622780478036	1146.39708719413	1004.23583232811	465.519134169937	264.270233669421	416.60172497674	397.296008342459	335.088391732478	342.050519339092	402.329670934442	89.1249408973839	53.4237330093208	106.401223163768	106.718903214298	89.6885054271716	173.87348580835	715.398814635703	898.62845565744	882.466367148418	325.449477930456	345.356961133102	256.359348391143	166.353251045413	150.291670769122	142.17055250025	111.984084227108	108.724827193471	140.735152079255	242.711899659313	257.613251157275	187.231323025795	239.102359337227	269.10456802884	214.782458775298	217.368298560458	344.382496636493	267.236496799413	481.346320155895	538.227265492052	560.577672422711	627.146802603951	512.743618566168	495.969400553714	747.635818883329	720.545988443887	738.297487556628
18769499	442.320539940344	356.126979201325	406.472	446.459688758001	413.984466016348	353.657257559373	400.823370964352	340.404611374839	360.318902538794	292.885276691954	394.590383348039	360.622056483502	465.902568883056	550.849901178096	514.166029986116	529.261868934198	478.439155678012	494.603899203717	342.886081811171	360.530724387763	342.522844475602	400.04691206122	378.40466146808	488.930211324252	390.982319875276	467.503384612849	465.368448798791	454.72906269999	488.342275630054	416.986288910957	432.664079838956	470.653461110647	445.608574123666	222.780651498285	257.317099642651	324.273530898501	308.591604410407	394.153677245796	374.857051562236	322.22044596223	299.386026227664	291.587133546286	186.861639110424	237.143771962774	153.851063531874	179.763184701947	198.356307597209	186.457566645241
109948408	0.529502970085521	5.77209058845016	0.683434618604493	1585.18926137725	2355.82124352565	1922.74719572975	997.680842764644	438.277750614993	832.349724783841	482.268128999581	648.586551535851	340.332531361918	219.249928341133	299.430290277166	503.486063265299	357.508981601184	271.276280433168	179.067706254098	850.55358463044	320.43926091707	372.461346352996	111.376938653902	134.238836173534	149.456396319586	144.359207162209	223.410726425112	129.726669168052	294.907618387087	249.816445202484	342.786956770702	129.936612048507	170.465960822727	181.056850083017	135.070877996663	172.653286787182	223.39116032873	115.881858004152	285.23486477298	260.910731680516	94.3768039451143	127.472580469137	102.903318897598	311.938392843863	262.982066438585	190.514369849243	87.6893940396653	122.525631589055	97.767448369682
18793801	354.954068376962	341.716042552756	452.67033806116	385.69717326581	416.067951741985	320.122283542953	449.145003248223	404.24006316745	401.410181313601	430.390600516344	489.729317249376	496.17820764376	437.846735339619	507.310770671352	454.669300818032	396.623440923669	338.429669196973	385.543570789532	425.959033382129	420.685815044387	322.978219778291	430.302814117346	386.331924302341	437.186928634472	513.022774899961	426.152846707162	438.331798215908	375.081717589014	401.941386420668	369.019447152647	377.598593505263	371.090563595132	401.164153520895	374.80259122531	271.595327771213	386.325284592122	137.568405617687	322.386012081671	338.738722326007	320.378162377663	268.235400206524	352.271041551614	238.171410876681	238.314962378424	253.165750829489	263.352320973008	260.923887019168	243.151577146029
18769762	327.135469368786	366.41224756904	390.707207494351	355.955319105752	388.307502039497	389.52873419878	403.987719557618	353.843371890229	378.686643644891	446.153430542405	553.431597909189	495.526709315361	479.730982951098	519.18236855117	466.161248476194	390.475409598345	375.823361610433	356.312036237234	384.184973093824	361.092645223576	372.303230061323	394.908497909057	370.18995918648	448.76873201763	491.174938952136	435.293310333668	453.743811063603	399.417019197543	430.344572322728	367.568940535771	352.703935026173	353.958468443169	385.210124440364	374.263244330032	317.44653504163	404.489934256681	342.939750411279	321.578442997896	347.194680644518	287.872933349541	266.402836936348	327.007862990143	219.743496387997	228.491077632437	233.303738167717	235.496246329179	236.379276143299	230.179689073205
109950727	493.39551856529	450.939882704547	587.663902478811	568.863079080436	522.771080603586	447.339671134647	481.205528479319	490.664485116112	477.597021047502	473.718376634432	453.707125518508	549.181765886191	349.293396195574	430.94794174391	345.626928752408	325.214731383963	269.404288057405	350.301677121943	397.204625208415	477.35814330584	459.631853569853	348.584906089904	409.591852254887	379.094841574561	493.503912072634	435.741207878746	363.910668720801	327.454101113241	353.861837781438	331.926119491543	345.293294886312	345.658587523444	358.557977635091	389.70309531108	268.978344185552	349.986433158278	254.568262254581	291.086222051646	289.959993420334	276.215360936019	243.412618882937	305.015226069815	210.602573751933	165.962256340034	176.466147893057	260.779247464531	217.775075055874	213.807081810202
18780194	321.987462028831	290.742752925984	279.826270307262	423.897469595737	411.243465017158	899.850209915244	406.410439977009	491.99164288294	463.677417022735	442.85360265033	380.461216645151	378.514561805147	307.500264040863	297.316789149363	279.849176016533	313.880973708435	297.025757167832	325.164485807124	316.424032304907	322.291883076239	347.027560851627	352.294023259283	376.676402879938	340.631226503682	340.843964724208	358.037693533862	333.127116916413	328.323436588391	324.146663399708	346.067742875017	386.431503933602	363.28422985844	360.790902356552	327.470879780119	394.684977533255	346.251068226998	431.207548527639	335.188025716176	316.10551242359	396.044689257088	398.087830204742	377.79352243247	385.342551387151	385.555028718468	358.542050963496	351.770063923668	362.868680503688	373.040314976428
18771511	231.179574194046	261.115785570348	269.657040709635	331.656789638451	368.407354574407	494.503570708738	366.393079531627	313.048823737762	327.472290329413	451.730655454669	518.145905904393	486.484864116668	419.275870248587	442.605551698082	448.764829403958	371.906172103508	357.010783973024	336.558698616186	385.408994529761	360.370061796767	385.140138493671	372.975489785477	332.04522392052	402.773356967002	465.46436835728	450.172781206596	484.396304581854	404.056615498152	429.173168349166	362.679398666337	347.82271185608	360.321259328321	375.063213051491	376.425791236608	312.252444320636	377.894923260827	340.363304602335	327.442065568207	376.482926726567	338.10432512148	307.619083828946	369.250851354621	243.408147603112	252.878219940075	273.255729962323	299.531758362017	265.163388015897	264.968529477958
18789381	298.34054944402	361.276264719833	353.271424708372	282.398698876811	323.081198435947	74.5784746825459	412.904717200801	251.341048203991	342.145295309917	385.989388183311	523.506456788654	486.136750407741	450.018092975965	463.947619117219	483.938824220728	360.876586020222	349.766480234083	330.285122584985	394.113240002909	355.291867714128	362.55576908632	412.876543434959	439.343737096323	511.950199108191	565.680005385338	491.715301526756	537.697042934506	465.242580858462	482.862843279453	407.654293802804	418.589781015718	442.890843461516	492.727978814679	394.840514495899	328.239	365.600670403453	399.698242298219	366.084907846476	459.374182531619	237.512934281717	253.260538450473	280.657010226476	208.698570208561	220.500183007306	222.007019019911	120.229102587726	133.271892434576	122.413774550748
18789484	261.191631889009	266.275279277365	300.287400370083	406.753013314224	401.02057289947	393.963251760707	422.066472468336	442.976201568466	390.961402099664	456.425346336226	466.680676228175	453.623368042062	367.676630750218	367.759051391891	357.477482813039	350.26421915114	302.996435808633	318.97149226208	356.59617762998	370.374676423048	363.386733431042	369.297548009103	361.890781272527	358.84579758781	388.952182194693	383.950561094319	354.476649302636	339.398875247518	358.532345204503	341.793148653998	360.605003427272	364.45721892029	382.337323714403	293.214291899264	304.289606690112	342.129527893632	264.962315491128	332.705629696873	339.260916002276	396.79944679237	406.336834244974	401.437039969577	297.069568365256	324.560930934347	282.87593804664	294.258753441921	276.320545833127	268.453206575111
18778723	349.827639028767	385.876549097352	465.397381758804	395.636574456804	388.116028020849	380.616271795886	417.579366952916	330.560720915782	388.767896772224	402.577781190576	473.218878811532	499.272698437226	383.348652996605	460.090745166383	413.259432987362	361.175375266909	326.230930335856	324.636213634788	364.461168524027	332.893021172081	269.425045040932	366.305199333943	369.169345465429	420.949210955615	485.195557663835	446.75207752038	424.775497413645	403.240541500326	429.134574156695	367.621823942448	331.406536780611	344.531910849419	390.273	362.485550891399	257.47686267122	384.204571098257	137.722008873851	292.228740569495	329.076156074908	296.362914003888	264.26384809245	323.93241210204	214.161393530186	233.77847317035	236.580232489731	263.939221212969	247.923411831775	250.060977652449
18788050	481.693585489234	419.318636433803	423.404960515013	606.22501784442	550.972995040293	624.265101308846	426.450139713836	511.767093994196	487.839033697381	461.11656238525	387.391992590345	377.620489969613	286.701021846277	295.554528992215	283.649688722944	326.414845385939	259.953431293232	284.681083233205	399.432661218953	435.742864009626	393.729615146393	347.804534147539	351.062752480172	268.828010053567	298.292301324334	242.758358948167	261.996099640376	239.034801142446	257.996602729916	292.599678507049	350.165625127751	304.07854175469	305.935896136361	290.716582166699	294.819379771296	263.620901329702	247.043665723597	273.404061378247	251.58202179343	316.735822324804	318.864892134565	310.47157843435	390.098180522543	314.521700840459	348.669806724463	311.833862912727	328.337805468856	329.947724923687
18788084	338.310868239935	350.449315278627	409.597726169216	385.301645322074	383.218622953483	575.264026148084	401.755836328856	351.214821900901	368.587822942266	390.211064351585	454.665372322007	457.724895223232	394.985605866754	421.595280142652	394.688776477015	363.022291926073	315.303641801847	334.710241810124	378.257022844231	376.764335731741	349.79867141057	380.71575461945	359.290985096865	390.27790524285	466.429209649658	395.085686372865	393.085083423477	352.072092370327	366.544717576219	350.572725104098	343.749873545173	350.849860737207	370.569513006484	356.272399862237	272.498810027217	355.534358789672	205.392130917903	287.795312617602	323.767807243454	291.367914652584	267.54674570071	318.534114639972	233.241258307021	220.774171913431	247.844725184539	244.716562171405	239.100871518246	243.043206079852
18773762	230.245766334213	232.398133506632	223.745979752363	392.159796624739	370.841626476155	877.687449856988	360.941754256809	396.879764089487	391.537173271244	366.208572704534	340.102989071185	357.263214409542	298.291827167742	279.389382638209	279.215766027988	285.922444573465	274.886534851132	305.691021542109	386.38969468868	400.633555219216	441.256060272973	365.031543262768	336.357474758929	339.658780768094	334.202588692392	325.646599262142	312.616853219578	280.955447466207	294.493989489292	304.061519087543	338.385607852969	313.978720283002	321.259464925826	305.880209431971	370.728897106965	332.935043409766	417.700104792013	316.125486014326	302.494742319501	387.976568022396	422.318985950232	383.599330110681	379.510658130651	362.973056851824	342.894213661876	369.621176126333	374.319912645707	390.172921049611
18784893	341.555890853665	371.83112782114	356.105710899621	286.39223439464	312.844739732537	185.860362893243	379.033179023071	280.148087762816	352.288447518584	383.607686327094	501.764975700042	417.567734141451	444.927220074354	506.404858580867	491.608659644678	410.33683755806	370.932212891172	354.80703202534	386.115669911571	350.221013153561	304.01271637808	393.855971931511	383.687384950048	457.973504031296	545.993588838819	470.514566188561	516.58189750414	426.906420047362	467.662370539775	399.712785951795	352.581080838219	352.537146215536	404.549989427196	415.804139834241	321.718840629975	388.885984754361	254.12012735321	306.820882783166	351.089622444476	260.283565713928	238.895204215569	286.627121336243	177.309711793544	173.241750163061	197.845498092913	156.000259254999	159.809008594041	163.172679043044
18788978	346.353915232937	353.962272753796	365.099014258079	294.739991734814	308.946396004375	133.726166229849	382.924630562541	307.410044631109	362.491873686669	361.82532423081	517.969004238392	466.153796268347	462.712962905237	479.733641081129	489.823703966816	409.201834118211	398.456988214538	369.614143320652	371.771560694129	334.366830965282	299.141285368062	359.705876691232	344.412255050519	404.715045272425	517.732786308759	457.706364134214	486.728108771062	411.55865687421	440.749224327677	378.204448237314	353.902148566615	362.396973077164	401.928961762718	384.917089175825	302.648881811624	366.454145796967	283.983284415056	292.628345507532	357.797867242826	270.282647001117	245.645375684737	305.348604070396	204.36716820838	202.161953304279	222.175497893842	193.101961597387	183.875879820716	204.128351471847
109947795	684.820042656719	671.401636080161	694.417331035835	420.431281372581	397.984030215022	691.948515958677	396.661842703039	448.246599989132	395.95671199538	404.211934220322	385.075616259947	371.998058024659	349.378593773384	365.571504833868	351.341048901752	321.674717716549	287.583352841414	316.035080607708	332.631028770731	351.173834909102	371.076164206278	343.991954641387	336.614	348.593207987172	337.129902788748	320.588550912152	296.769061254079	309.842488823275	326.518892680229	333.27854398265	319.048652449148	316.559884601766	317.059840426025	295.476034099487	309.578276346005	323.475488332446	334.873368979987	263.574386739455	250.145669437661	236.026223461302	252.710100124174	245.142757042803	231.027486046785	212.913488476804	217.310788461634	219.265782498303	221.45855308059	226.227257702425
18770340	736.273392332121	775.686435097805	799.786288466795	376.060123786255	345.996027407629	543.869051998973	329.850635891258	343.932663592238	343.391062680518	354.991790106155	350.618273051765	333.571317326696	339.46320318226	349.947031273737	317.724483575041	347.224129069737	322.053926950919	330.768244688697	371.100802566516	347.421768511909	389.492872879211	347.052519971264	350.324430451805	355.819530650886	340.218555862884	347.343416292731	334.075591904865	308.463789425729	319.558291769542	298.95836440999	313.269454579615	296.174508336999	303.065964843492	330.475777115598	342.221972186845	329.900143800475	383.622322827194	265.613299237298	259.56840265463	248.348754735641	243.442317597407	245.909889903952	216.03015190897	214.868357020381	240.328620067431	252.217461338235	249.793547042711	261.406225587617
18784067	416.664748444232	417.574894013365	418.672951819801	402.858657100093	373.297	206.280440101776	359.167257659348	415.596114860583	409.409752343465	332.44333992186	305.459906880415	306.660432837704	286.748743312013	306.997423176139	291.822770215261	291.047866569668	273.849778029299	290.202558979023	332.235180565245	334.217031033265	393.565370160184	343.356852525631	350.315246201649	320.566215670888	288.975300691851	298.238839208371	289.039976792698	275.866532841944	290.347403866066	302.38513628898	341.266056274536	325.561602729809	318.450271656377	285.829721368642	304.928	261.991966754645	430.719927448395	316.199716329411	311.401624131708	359.204851762776	375.176039704934	353.694219352474	484.402548646348	473.875416710898	434.962245267764	450.717970307651	486.106605442406	498.063355698298
18771674	265.814273147004	278.598808898481	288.386878239494	369.26705203155	364.948099113692	420.778516516091	369.813056716823	339.851550205534	338.810633631936	385.462510655442	444.93193016312	451.474837497684	381.601961013819	410.830741402413	413.239600263131	360.323158159149	345.926244039526	345.733133295116	351.829621125297	355.558087336539	382.267955608086	354.904884456713	345.917524403556	359.348506813168	428.652626926041	364.591709274437	388.200504472154	346.180695269506	355.197320800039	336.688655759516	369.783540359034	382.14571718158	366.344604083421	328.098073220981	283.58066270992	335.567385623507	307.232070249465	294.350454249279	318.504443778643	314.452568506982	288.81435715484	354.829331016876	292.931496646282	281.369831759725	330.145615799815	317.245168155439	319.241700841314	295.546397604291
18780697	453.843768722737	415.85325196708	434.183589333271	495.777613474959	517.447153227614	506.15078452595	327.618889274965	319.481922355159	318.449001146021	424.41929107859	466.962065854994	463.320220474351	403.72811627208	435.720418795229	437.174969860341	364.118617041935	394.77933946182	340.957840287414	580.659370556276	579.244311541073	757.131956297787	352.464217647751	320.479936432884	394.931202184562	342.919689631435	340.986469669878	365.660672204132	344.902033154182	362.349290137861	339.046940312669	302.40887320378	290.934183630176	311.693437846803	317.62690694705	288.880854524181	300.478767610971	321.173577808593	253.65660184323	271.571484908496	200.472284603701	187.75636985332	219.156781423459	146.604182077983	143.534205321716	148.722252758931	133.919454776925	138.995120465069	129.396951103851
18773388	225.841284353499	264.114110288085	223.254699323081	548.290445442628	507.312326306082	562.498947327237	481.80914253851	539.378155446984	450.334536050717	432.127346741606	349.555131036559	409.331623214842	321.803194966477	364.16490231109	309.795122882352	327.339093164307	295.429330455128	329.470833472185	542.358466721179	601.099647221845	643.135066145135	384.150134824734	362.563184556462	428.396697627582	307.946283575001	363.41499121893	347.250357305979	349.411999022164	354.314819411788	364.274769893586	275.252992931983	272.855445638795	279.216507414701	281.521780333522	319.959980829231	337.157951753443	345.758950212472	318.798618050442	320.131606542534	236.822223224191	260.266137076867	236.902844487164	256.008792842745	214.047756151494	199.547246044861	174.408564826853	180.812459599341	184.346532717623
18772704	29.3754466219294	40.8966235757009	39.9489379516473	463.891421742681	391.693013549618	1213.84342955334	355.035154018667	446.293297311786	335.789210249074	528.122484278092	452.598402061682	341.705497717069	253.644540342723	179.655436307638	185.271117701926	253.282839577688	233.305798310998	420.782940256896	243.486693334284	278.05269231607	282.764293442622	522.026822413038	666.677675007706	476.022486282819	302.996635093993	464.511234419291	332.944539295405	323.537715247595	296.311871485822	401.966203355948	511.222010792809	447.680900375947	364.185647065101	302.517621650244	390.027644572913	280.933165486454	376.768699426001	328.518771057276	282.967189920059	373.124512145198	424.064977487398	408.098701558138	505.097600847426	173.781738270549	183.327434726199	186.013214139905	186.27193781394	187.917468875869
18783528	262.286736337556	251.370924304442	231.954052379148	412.51938089088	368.34308377654	519.199193312866	351.798012352492	411.696893320854	400.300497976546	364.885819634174	293.329942452294	336.227631805629	228.024	190.573872791837	229.234789484468	234.283654415057	224.047688366659	258.871874355472	274.615486871353	291.948395911061	308.404204572176	273.514265431453	264.123426817674	238.274343249954	233.430826019382	237.221787048023	226.411696276161	210.074344582393	211.494211114477	228.53773542299	305.728	316.578289002479	283.514009338574	232.590501538539	259.114181599828	212.434536997292	251.174713963704	315.83488959789	283.638247747348	466.556335575432	479.750641235782	455.632820652171	739.865382089207	735.544287724707	709.972380024345	686.24844953674	662.728150094398	658.951766405666
18781904	299.14060107355	317.259301599559	320.94517178843	337.195538679459	317.385755769082	410.553296341455	392.59787745789	391.594088919766	375.441150187057	375.286940260846	360.763728540665	359.313951741219	383.224826223778	388.160070563909	368.581215762391	347.781546640338	350.639394762398	357.327428238309	349.159269361252	357.203742651501	382.355317562253	354.334783902097	333.763352284131	395.500928387319	378.169656164877	381.833210800749	377.894424121526	357.800776639164	368.786	354.905686621504	331.817952516016	304.163	336.323360117914	370.081278589723	354.709244041739	405.840971212563	424.914665178128	330.172218238905	333.853315836199	312.887464296886	304.115563944749	309.011525702216	283.82924644226	288.383394125829	284.424378940111	271.401799161606	260.111071024869	263.974261875929
18790735	295.515037633825	313.542248153699	330.019298983505	297.289342064685	318.114352162432	540.358143490831	375.217754832513	298.408145794302	349.68936980589	380.124987676307	486.330488369775	424.437925562053	393.500556298465	439.223301616631	431.014460533609	359.685	344.343650253591	328.316618999595	344.946341883256	330.121949980831	325.329281945926	359.342846805734	344.507997162961	389.024261070897	480.238148759354	431.579460548774	447.117242820137	378.951542736318	409.238937797232	343.641732021052	361.382362630781	342.894070313998	352.794927347457	349.305774853718	278.456820216689	341.69280693946	309.206558071861	286.797115200912	329.291018716772	300.189	280.524767184024	320.356245388417	223.675499930292	217.603522874781	249.785850988354	214.839638735074	224.969189977597	215.492
18773732	353.865254906942	369.165299584171	370.921659959117	446.765411349074	494.448721747808	779.11952571966	363.069988264729	387.922172218607	371.755617182465	483.02	524.440477863395	433.142631524835	319.035436384472	290.124250853054	316.28299940839	280.142858906097	274.066291939182	281.763756535439	394.147241390468	437.247122028352	440.042473282563	365.591442590466	322.398379513989	324.135391178862	377.102590535092	310.07787019961	306.386610451698	276.838472471968	299.053498381653	286.183532926279	320.059259941144	341.497693601947	336.757830742699	303.814974498222	271.107699600936	253.361973355847	333.817	261.534698954111	271.828980827628	315.593487296522	291.517051686511	352.107914790073	256.471825700644	234.708078864606	287.629991583633	220.892559690858	231.175661819833	219.753034171768
18790522	289.608116560716	307.398426794292	268.267098561202	384.773749410654	388.695856043473	528.065972705306	368.398022820038	351.80513544963	363.512189010059	417.927955433226	486.498370734787	421.664042091036	419.917669923383	408.934742527939	419.644197909066	334.955673009607	346.827512908683	335.014244338429	360.743622925344	335.806584910732	270.266896445482	381.638367595644	311.112603337455	387.261336213205	408.037531876774	363.118651243609	418.086419209113	361.03014106147	368.053187091882	349.581204255641	316.660722878469	298.154752542358	340.115681455608	323.61313004673	296.60194385644	316.926606103926	246.051230612249	282.551568813618	315.925530777875	314.511651184905	281.105240372926	342.009410925542	252.033053730064	243.697408856969	304.07752343562	264.731557603522	227.709104090641	239.924861765203
18784998	179.093163163052	172.466037581356	143.270104893884	498.455096604411	477.458955411345	613.563003928195	282.260102934101	339.614802807496	351.918637219557	284.701038303301	295.41310404616	256.442278929336	229.459038965503	244.165237547338	252.270211796988	247.674835102417	228.228508164709	259.196461090935	330.689	359.293907973005	347.387290019078	476.733549612441	458.249500457811	430.61632262098	367.007467967249	416.708700811523	421.203926325271	350.213563100917	335.347680816103	366.736443688685	417.996576971188	410.64893430839	348.660654234782	303.687085770829	320.626330515984	263.714514787433	267.958533826149	292.293050706895	281.045064416932	459.146103882368	428.832837572956	488.802003431282	370.327026529932	327.426716126765	296.229032625809	347.264103104054	347.107913636071	352.871314329274
109946293	23.7748465318692	14.4902597707741	21.8703938220964	258.965996798138	332.257192940151	252.946855569741	314.848393181448	313.943750549136	274.214010127495	400.738521045661	374.777885196648	257.717277739473	446.892911565625	568.553828482119	501.884092697723	554.443516434975	488.441292567845	350.82290574618	235.512217755726	203.35283000685	234.19357851779	269.625429311157	203.78585527439	276.877473190997	342.073719366921	282.218977342984	328.875237531167	529.02862831573	437.425733539058	487.970924711497	302.830989334795	344.660858075375	405.391748162401	202.051268028139	276.121583525449	276.473473268259	365.715287463951	515.359124961938	488.649997882037	400.42538792858	395.58076230183	313.572099311224	577.276287092542	709.98012074148	336.557670800118	273.537653845379	286.146	239.021643934314
18768561	347.590252054516	402.304496534359	376.776165168778	332.037622623126	340.548869187126	469.370404415636	347.495512201421	318.049304870575	337.71048035961	431.515424880011	469.359880552947	427.26835582371	396.714850630584	409.094102225929	395.224856309242	372.199222292222	336.864846719179	346.541504633515	368.079703843938	351.75001731947	354.716873069462	360.692060493957	336.613777323579	375.79744079586	448.586281909828	400.196533187862	423.387187472517	383.754563888535	400.611904119734	383.30372098424	352.988372202117	342.930881086965	374.500033933578	335.31114389976	272.328370441261	304.545076564295	251.242766065863	240.687371943198	264.155153544912	267.364684937718	262.018496029437	296.099199893197	210.429482520718	214.691618197449	238.721727874569	186.665593963099	182.383838852164	201.054771596654
18779605	338.100172864497	348.045898603102	327.037802791452	337.510066512881	357.535453362463	519.678561207017	411.249613613537	381.785630361008	379.857418479226	410.036979234797	406.793475535742	394.524988487537	366.92016288839	392.488772675792	359.79166849356	304.377156342391	318.133394268947	308.352878740059	369.253083188906	350.352303630669	373.292716946829	404.693312980543	381.202598770785	403.642228861875	394.402306345386	407.716867353565	394.737812145497	348.182066971217	359.831875316224	354.57064672421	334.649405646571	335.19708752275	349.080201928694	345.912864391112	346.331830071944	371.519508344578	402.232562689087	298.366477694762	295.989775059982	259.52162873419	248.392505619076	259.473841363652	197.374990908356	187.768824193788	198.246226614817	170.493861208807	167.123851962618	178.027199790806
109946244	414.071547687842	448.822697245308	430.253294752286	535.400217991442	519.355781247651	660.503347368911	293.76275632961	343.417530866278	330.489592690633	317.918345070452	322.135320583413	313.045112168398	276.229453862009	336.84009847679	302.346034494837	292.175	261.042766675081	213.931871492131	333.939899875455	316.794005261565	378.909802939292	283.831321945594	249.456574510244	314.733798467676	239.634371660767	245.872808243993	269.116910106087	318.93182516262	311.619826346059	308.008860110931	301.054881753452	294.12037560297	325.736596206846	251.74368464234	287.930602133299	320.880020948747	506.146119286419	363.313142275389	409.411631632008	339.880858960001	315.907048724511	302.549487924099	237.550121921138	410.487985692823	228.324247834086	352.116266817818	361.613115222221	355.772047390473
18772625	274.629584808492	264.354403956786	294.979074842519	146.343539598381	130.641068569706	186.740648448301	292.29413540283	281.512938305335	282.738580224604	110.954094060694	54.7965600231958	51.1320951684221	113.002600063835	110.494582614405	76.2925457321944	135.718895340988	101.19661576266	169.198358733648	61.6786752402547	96.3719684200092	77.2237077339878	317.123471671165	339.08172430218	196.755687566381	151.355528600676	155.433135513555	143.583866346678	165.258580951539	163.882873181942	199.262519826386	394.01436411758	353.188436585018	316.676581541649	318.668023767542	320.67741531247	222.273390617103	251.769252665849	217.971827556936	219.04923347154	483.181727779084	568.26050340433	470.26246321166	1602.40849799658	1483.39930590387	1220.73020624938	824.083887864142	814.780427196294	896.510250038111
18767792	250.089081647236	253.100863968411	266.332845057656	720.467830286361	567.543659388193	331.412058829329	232.733446546561	324.715967863238	333.004447396119	230.976327961295	225.86586946168	231.014742641861	139.07653000153	124.11553219063	147.330892897653	172.477537387213	159.368909017959	182.714310711762	352.668225673818	433.848690328939	446.269427355007	257.400942592069	251.216047218927	210.011543795087	145.415263860234	137.747478025262	140.658649231975	133.249244294321	129.293525396657	140.527095004998	223.289602782841	257.727520985539	192.275405348519	216.492611879951	229.526950643136	196.88842182017	353.575901519193	344.83523548725	314.32844778482	474.54525602193	550.707457689171	458.810932044837	657.501571165509	592.228979126096	551.675830750472	905.312601866772	901.495964958259	978.79552854815
18767368	139.489317274881	162.698384193201	164.412749433786	494.706519774438	420.485990537302	522.558775800613	351.814871524682	485.251649221648	438.451455256371	332.804129275303	276.011121689871	292.265662171855	190.433345075361	178.030581541307	161.401464664828	241.096157989515	191.141172204729	236.624127315039	377.605257900857	456.696328171982	428.971871350407	320.917781187693	315.767772671592	258.707682503168	286.110483256201	255.991548880296	245.250204238502	194.037943373165	185.223070106247	229.994696585334	314.339950772576	324.834708760737	276.736814867001	373.38644772953	409.829548319302	355.971155088455	330.988795881099	338.363421199922	288.572	428.285351705661	472.378690534313	455.611825966937	443.706831983304	400.186845256546	418.66137127068	538.147765102931	512.996373741226	546.864599972781
18792917	328.964197962918	328.127363581571	342.351608705678	353.497126219471	380.591566150993	478.384854248491	335.33086866475	282.940555912554	312.164851691283	392.573994625392	447.455564240708	417.908372747809	371.266798620582	354.500422634018	370.567255890117	298.019286540384	288.703378734641	280.229690501393	396.905326626387	395.187550591013	412.730238624396	356.974508561388	328.148831970561	355.563723351019	447.262453329656	397.287325628938	416.125911834077	347.64084347694	350.361483555246	316.142708236399	336.78178513455	343.078823171416	340.634498960533	335.49899409907	274.916944237725	305.478091979895	339.396562579011	269.650367280802	313.156302673846	281.138576507752	269.49831599075	332.471292161678	209.339995109295	205.832471448965	244.845729410774	206.005985388362	207.810895671903	208.569678808534
18792975	330.992306600459	329.110709579789	355.255010039104	336.58413354181	317.757502605222	498.912330462201	343.118338238204	351.500659409991	354.445464787534	350.55159870948	356.407425083454	334.533900851402	305.520494523996	329.574704791838	344.985321139501	304.565093052993	298.34199499956	304.072314377777	320.347017595167	323.50217923886	348.263538016062	335.759184822729	307.365945879783	343.817522081752	328.376425831323	308.627878053022	325.022175690833	294.542261532249	314.055182343864	305.77214283107	307.845650958176	301.413309365257	305.982631629475	311.400980040776	306.90447530376	301.134754441429	326.445875968972	315.518459074365	301.071246431624	365.891118143193	332.879605205899	333.360904273041	323.956841848354	359.449960073049	324.335700306083	352.474137409909	346.893112404853	369.609639847257
18778082	399.351882679412	359.817633342938	360.699191543722	362.093123332773	324.002568183463	530.611872819155	314.474236848414	343.737415135553	328.995511946019	332.454407347784	270.034774328027	276.793700659704	386.230105895913	415.939144889995	351.289241952872	433.386141356368	432.284941234378	436.821458937339	213.196901419405	211.265259767437	230.448396121751	309.324697306107	325.670346737695	290.856319202225	247.277976646994	269.702133657604	254.464257388831	298.844909250517	304.380830775405	333.945443455474	365.295	338.031990167037	346.694272010639	287.413157672739	314.755779441013	253.563270773262	319.155219334368	314.489367432976	298.918526787209	328.155765063945	364.25970484765	316.725285695781	350.85866544713	357.448373489358	339.683318136245	317.846787512711	331.139472576254	335.02934358095
18790089	317.414579640338	341.990809056216	328.850653741036	319.701159431246	319.258842939114	438.822823318109	346.878231608318	297.777876045423	315.524098948152	385.135548692142	450.281716505215	441.606444711007	391.142301116175	394.890541680901	387.72127031473	339.962281787397	333.366036139352	338.735052048017	359.808208985009	341.011885890808	310.241700588685	326.539028644808	307.523753366582	352.799990048727	398.395321965907	355.65981008854	378.193092142596	325.429264159497	343.748426118739	306.748753477375	317.894391939286	326.178358268641	340.890710988982	317.632767348549	262.083879990736	288.413921823903	252.732291072752	266.656585799295	294.034921933471	288.85145162371	286.883736625173	328.345941751074	276.300968432967	267.667120953026	287.693479867858	261.420283317798	250.28549345959	254.543036345863
18775279	893.682963836891	790.379682169106	782.396885679984	1242.32721352192	1047.7711305719	892.774666718951	199.152797443672	256.281795997102	247.703511670075	261.947398712611	263.463372874021	332.809539676492	81.8974508901998	72.0801780995016	123.12550410553	89.9323325284323	67.901099254078	95.1919596442182	1159.57237832129	1267.01594829193	1661.79093065201	243.789803809051	215.230080862679	210.635502982853	103.166868693519	96.949655196549	116.140253050636	102.69996862847	95.224722673023	110.742984428435	132.552127572179	114.140462002094	133.433887425397	138.025996792044	154.941790183035	163.900049608042	250.229031999248	211.728232826119	169.206919119993	130.92068663244	103.009281533536	133.613494778365	122.117536160103	157.101265811998	122.718505101595	137.239870220992	125.467272165019	128.447069114433
18789546	286.795823801673	311.014572444232	341.554676825213	289.048306926606	298.997581531007	292.446608085448	335.912143689185	292.290946643978	314.894887813908	366.736276690601	440.504884782702	373.784964018422	405.403090848915	443.998670066761	436.838776415121	382.776413741513	325.511313658741	338.292020030851	313.510847441586	325.085011886486	323.021445654547	328.106128174664	329.987	382.756474693332	441.245198792163	399.481402977147	395.779161193911	340.199428517581	378.394351760576	337.572118550117	322.763510033506	319.607739840728	356.783847090101	342.418604980562	287.60024781659	344.54448438982	302.861154728094	284.487384929658	316.634433792496	286.072876760206	251.314523109791	322.379785929617	216.853604351816	229.37207957751	244.693198655513	255.538543299993	237.052977376283	250.219935562507
18793522	383.302443280638	390.767399403031	427.772030881458	308.571682031623	325.519900225995	265.437417131125	377.781809955154	276.212483511555	321.197390575657	329.634254538966	406.183303759477	399.359511735175	398.059510248224	465.366937994361	445.124478777613	398.189173029013	372.047116345973	365.819073571559	382.687043792054	356.104326747477	337.081729989157	391.843921593796	397.359116100091	503.725831746671	497.007449429515	454.327361224214	472.916868195785	396.93983631331	446.507279821395	345.802771531008	347.895377803995	368.764087195298	402.761315680437	307.446669157087	240.305310701957	319.048749411349	192.375141003293	298.030122861866	337.044800776547	188.511805121907	191.229151562825	193.196522287459	121.339232905872	124.874492266059	94.1268310630887	67.2377271907916	73.1713255956872	68.1624666400196
18788192	306.224053988276	344.412660296608	260.337476283428	469.37342160502	372.879321552865	531.894950439298	505.308103492924	606.219078535035	454.196736919139	481.554574013811	266.349543107775	380.91760401247	292.97139713603	321.022261599886	245.065126519319	280.27328724936	245.12571900484	272.635697122058	333.129126261962	456.99584497908	427.723990993762	361.192852105493	334.131076171262	276.153223877584	186.115783439993	194.778031259082	209.670421043558	290.622471723811	286.409898479045	325.742138647611	328.613258451424	295.297572976521	337.692217190155	251.034760162224	288.461154281923	239.535056938278	314.909051279449	322.653453979343	296.942561361962	254.359431776369	289.536893913482	259.847147571496	314.286279261493	314.107607897216	277.198889195023	283.735038162678	248.63097648537	281.703868521438
18777117	209.55916642056	211.712265296871	220.218125390208	329.778253211153	325.200625840211	283.603701856036	320.632214119043	340.688212179224	299.379981618836	343.403699174642	320.236137601113	314.205141955125	321.134970321859	347.549002493123	323.374560889355	334.454111112539	289.293141441893	305.190151690291	365.462032989235	352.562938768959	336.317	349.498978961624	342.534964549495	381.018701646153	407.156522410789	385.642257898345	365.630983822686	389.200807897669	404.264486352296	412.67126645249	354.051752714978	335.812818025465	365.748516974164	342.689851025043	341.140704697649	372.975538439159	304.125261978524	319.786270698315	303.969701116588	294.422687760914	289.378955142188	288.547613388131	301.604090783807	274.009333560029	277.817938611725	254.675	248.767411784975	259.244828570815
18793783	9.79123238207363	6.35934256061992	12.4263068418168	257.41507009935	334.128966694318	93.8251933368884	143.336958400788	378.103097263763	349.267448888111	29.174715959697	24.3639514709876	29.9016900708085	100.270500222023	96.1172891844695	67.3762771002465	85.9086299730319	81.0722446860966	190.020996633243	333.646660943874	367.547266505229	473.741262921432	276.491602477737	359.458645743855	297.737817631524	204.23025167403	283.764022091367	199.276491354782	304.985055469367	311.568690621619	458.41290363864	770.187600413931	694.398782499958	665.453485271848	317.30729993717	351.84029181395	485.160738706153	537.094280558036	689.618432807679	499.865575529909	480.770099816682	690.526173828629	646.892749045615	627.29697145757	242.881937674457	495.116885467604	346.513411773175	316.653578125382	319.393844989262
18777071	468.741112485445	602.557275921229	557.758385844958	263.838352227641	291.007349163953	211.98277418774	361.527896923311	290.797368235332	324.121607382034	368.523597321474	393.412258536691	341.264452358942	394.050188305577	492.072354619282	472.143089950798	383.93879524156	376.506630158097	316.970899492889	316.386202139394	275.50609132531	272.830480861995	366.04470247053	332.854909801035	429.320870487671	426.378694285763	374.519104493707	446.191071960221	439.237614165227	442.883687926816	393.060627975501	315.826296183399	298.296550155025	310.204465813148	336.645618114146	291.116450508179	309.888642727381	279.211070008999	272.696	308.964220600182	174.380238056083	157.892048931866	182.191705932364	109.69202178293	127.074155781326	126.334447298469	101.349419533518	103.878760016289	93.1025327342767
18772421	231.846686784378	246.549342835387	284.481653401402	357.746940068985	361.821828270582	508.551966644538	383.055375917881	374.905616759893	364.863075313293	421.334026658473	467.820823579795	428.604039505347	340.134149837371	373.394223142795	351.98584909595	316.105393160193	287.086397508204	296.718535175232	325.930930227096	342.317222952206	339.912647894338	331.737967822427	310.820635369368	330.585463530535	390.509191314253	352.797676823046	365.253390680092	308.99635322518	332.890446531371	294.503481815492	292.429018348891	303.295542152096	304.781585395467	293.096607306305	262.783665998091	312.522355130731	274.778814911001	264.671199768734	285.079545068589	295.796122803598	279.568918905624	326.802734261221	230.863	225.650407492653	241.523963211994	236.102002782248	232.133092496263	236.770596918604
18786519	836.538647439908	922.171394567428	911.287339991333	407.881983794182	399.580183470542	581.937089041156	322.461556832496	427.180833346049	397.773968232547	431.748317144723	353.449151859034	364.937358633374	237.24821200523	227.657370257192	218.641240247785	234.739780020502	237.958425759663	231.473398619278	328.002106533007	324.758418192831	327.564305698091	250.061190196319	225.476199484585	240.082325263762	223.318981159806	226.172677973226	232.100443467579	211.582904035923	206.714641271312	225.641935791809	185.042115478402	196.584307936788	183.643685982014	272.117283805797	377.761798552171	360.094992873761	255.591582744029	244.959669568438	232.456374756396	248.986451140618	216.242134683579	228.186518346858	216.09555804008	218.380316353588	210.337265639554	307.862685019913	299.299271593264	295.439792631511
18791719	235.624134889018	210.684043854946	221.040945375074	419.165403603535	388.991147350906	513.361002804015	387.158064315105	456.894106504592	411.707438575427	321.084205781494	252.888394697923	280.780383559768	254.066735234039	234.88869947424	217.286271430554	256.058993636746	253.940159549138	306.652816036096	375.807372694505	417.060149079319	363.471461643903	357.730792284699	358.446497975848	323.001607000624	279.004434986566	323.480888941792	287.590233684255	291.877291530172	275.697993868576	332.902336171942	413.771476643733	386.673181434926	369.404272844219	322.782508937354	388.889570847201	361.454910340686	254.764156903546	329.237453132296	290.48247331642	293.30693815787	333.144718864269	310.621021208066	330.528926134719	258.32285355867	302.328918233709	241.470401935629	245.160852629552	254.818455231672
18787199	201.761945478315	223.485487355601	220.424654373351	304.941954653387	300.042743354453	149.850681710855	375.159467318844	376.898928327855	377.003710754807	358.345502632757	389.452884950968	362.256337848648	368.407988386235	403.364018105374	392.450510703045	355.785803638417	335.724357482794	343.431687663515	313.980560694281	320.183348614692	320.816344246469	357.540528668884	350.62553080201	376.696126252369	421.908404109191	395.766842492813	391.622753562434	342.861918647689	353.964721802662	338.199629208709	341.713370995213	321.188423007954	351.740180909183	339.226044215651	334.522084225881	365.609648516203	365.356454721737	308.758013413552	312.871151501874	263.799304724728	251.194308309508	280.703910340731	206.833144541386	204.358810948278	210.799149284601	226.394875348716	218.671622138406	224.350470967183
18766240	349.622173864979	368.358853470978	364.132697101419	319.048704972576	311.211333183094	321.926743998536	356.663187464219	332.344621648489	347.938631230101	363.779164776156	399.800051070506	382.724518588279	444.497819552308	478.295658166077	434.702288422352	412.85591478194	411.320309318632	371.455908353008	317.435963011879	293.450783030804	291.268344673443	329.279530125069	307.441407229047	376.232108632889	383.94314924275	356.150555644218	378.191796618591	338.15859778041	359.511085781209	317.840974723233	271.096434898503	272.173842134043	301.537857592025	333.882967620401	299.241143701206	344.198201959649	251.483808267264	256.198110137934	287.881524985733	231.741276880938	204.662860170508	233.581881140137	167.96291391334	161.94979013298	176.72938851313	172.841275505923	179.272926307418	177.655399096413
18774836	359.935211119758	312.069797570401	333.005114724896	497.373884595389	436.841038092221	488.378771485632	399.157418999821	453.720101088474	437.411303250628	373.424828630794	310.927897585152	322.899276139701	292.908936953728	280.888356480678	270.32655336508	299.402090254895	271.654714753343	324.329797845164	301.453040861732	334.776754410373	338.06103778821	287.374931419772	286.917116770444	249.589134414092	253.110098881852	224.943272057556	217.766224795268	211.677125605494	232.715267901329	249.983929713472	290.135841919058	268.444150701784	275.393601779707	271.051890250772	274.176763857559	246.070940272232	237.535267627869	240.755737438241	225.406673077739	307.322515802775	296.861296907428	300.024222665002	356.809509112876	357.607944566195	376.683596737235	360.45305789473	388.243166809219	382.627777483476
18770435	149.083227137213	144.35953860141	156.546376443389	346.440802348012	335.25112355427	498.352676806472	377.409262041698	371.351172421561	349.117776885237	349.934404848939	380.02302748262	350.293771852082	366.883270158677	399.831155642557	373.428190245991	344.229407869788	301.549169044155	350.188458239663	312.363890517228	300.929778646071	348.905739546841	344.300325267595	333.203918598532	357.297518922474	328.755530497238	349.741423126757	330.617639829118	368.563311100847	386.130575279008	377.534544779884	352.993861343564	341.245013892596	346.267859300767	286.462443799885	255.925680475602	295.105575192359	407.561560773417	280.846209207623	287.847843986606	238.26072096921	243.359031740934	231.367559682823	241.749013481186	317.762236669403	239.938241183068	204.872993798009	195.082958821073	195.515794771729
18789521	209.651820594626	215.34551906695	224.202231750227	430.924489856161	372.324914247992	470.995221169048	380.60438856787	406.535658509991	377.738949169629	397.368603700874	343.840705444596	334.128558700564	341.945923478385	339.384887547125	311.422591932662	368.520303396244	322.311818179579	332.290819227811	288.857175439093	306.091275644371	309.156272482244	309.940490106341	292.176711989823	297.316606207136	265.663309774897	257.896494762408	269.868692819725	269.354617048465	276.486378288182	280.751220779233	273.881132177923	273.255457760466	285.282723159325	244.894805899298	272.513713064423	271.595625443912	306.117575727211	294.324701706566	279.992204232654	321.487508339273	298.260627494987	276.685082358271	355.725674615135	356.392224299412	323.525768656234	315.717176081098	314.444127839699	302.040848113767
18791503	150.977711363455	143.642215463408	139.079470604952	321.382099193511	306.188204606517	587.647100546728	398.663202419097	483.995041085014	429.833314546828	346.076232067149	263.428062358466	259.296522712087	251.463957308623	265.254818053074	252.212159066925	291.068193722253	278.390297684321	277.033839897776	241.195764702344	248.639645328539	256.316848725897	325.395232873554	327.458085706254	326.897961341332	276.250277343151	303.165398759682	307.703933608902	328.174804027749	329.043857330976	331.048164403765	340.790987983576	336.114988949012	345.597672339517	284.644311631248	310.291904407116	299.207669761014	324.492268942603	319.973410245244	307.841355630029	339.127315509444	334.552518749081	318.811946401542	356.747795012126	377.724807238022	328.18230403054	312.935320540798	333.589174189408	315.478863885584
18777189	153.359544499889	117.612098666926	126.766441274558	385.484053805372	365.916728669696	369.132082867385	277.060713622477	331.494387024553	330.530077429543	194.288965694073	182.60166822613	181.997442003931	193.956952518841	193.459	196.123831750548	203.930043592742	195.776108596747	218.062055293364	302.791130635561	314.052959819493	295.455941412455	321.669590102202	290.090237156067	287.44760954611	240.007116490564	247.163149400252	247.019485430001	240.529587645044	240.318474186448	274.310468496272	283.094025152587	281.041418400126	284.512822203017	284.009252158752	318.291981992711	332.156636277423	241.603410175748	358.443425811124	349.360232462044	491.134962185897	486.132799315249	437.146383034296	505.665347167377	608.399378503089	482.224275609382	494.022811805002	528.76951364869	500.242232307431
18778490	366.726517063796	382.666184222685	384.806463946209	349.332560236216	334.218161483714	438.958664159292	328.813341788781	331.473535886894	344.228048010985	403.984010407056	405.652712012564	390.026154125709	351.751726875315	374.442388622529	353.19538992641	328.482867247977	307.99648903703	309.839293718573	309.929877826499	307.750836996724	323.633345195928	320.282111248558	291.436000718852	302.066774184923	342.038971652178	302.302992543391	320.110419328995	265.803155484692	300.170116574071	286.809435331621	296.697390494062	281.733206825178	287.026860011766	295.400449781169	236.417677914361	247.567655574675	268.984795956171	227.975523526335	238.407521462269	263.770004325589	253.06484132811	269.801844173726	214.108208423014	215.673399431122	245.662780447449	255.174717950347	259.000561436951	257.375025236385
18769583	337.605123360322	282.81791673307	289.504964559435	452.742163825037	439.115640427953	345.292676237527	297.803245207065	329.470377404335	314.48	284.433616821283	271.345909846737	290.029763859534	261.824712676621	310.177100576268	267.067899827979	344.936681748257	304.940438695028	311.12355306952	374.521459225497	362.374750146143	330.246973607279	336.719332638296	295.189630512429	304.546950117758	277.729679929547	301.800976276611	303.236468501547	340.275819415368	334.52625488002	387.715830623683	337.008002558134	338.997614352866	337.089393871797	273.489560485473	309.408337236523	324.510452250653	203.341845528041	365.101861414037	321.713627720053	286.40974599541	251.11881861178	243.381393463654	252.190678706257	285.957477584088	268.025197171213	198.747309720991	226.013122713446	225.953340118641
18785245	764.16166190155	706.431364806529	736.582740226698	439.926501878018	409.607512262876	1182.13249712574	318.475945359688	441.344198070648	347.205272731599	377.04020980586	288.356473228023	284.257963032896	224.575	262.771594954356	208.814121610931	257.364675337762	194.046442213336	198.585500048309	332.546313837508	353.40885864355	385.04990525318	294.330756103641	277.307160779122	233.255263212562	257.657876653507	257.205492152638	215.853491215927	232.408460752737	216.302768024142	270.319233745059	208.002057037911	220.904335777751	210.479395645919	261.936710787436	267.308385269064	291.840295972983	247.434288483132	184.829937969514	185.421590600596	183.047646228998	195.238184593036	187.789652817111	195.462005183911	141.797929454861	186.267561979955	186.694950447251	172.510479213796	168.610363258118
18784368	2.96236106946613	9.35350101605527	5.73155148441146	282.366014647885	303.177270210253	299.020408273036	335.192443202404	225.126477233418	271.05940546684	269.13549789673	325.701850388387	317.622504526372	347.053496899156	517.295788654288	496.74993059112	347.743082676322	311.082994054306	262.348652961291	327.401137523878	291.982656258767	310.51098406394	498.431405082637	479.291333874276	642.85625031152	612.323806743132	592.686928113648	613.050779761833	498.647360132323	548.235482844904	426.023613556586	353.802541995107	331.266217003707	365.176886744691	323.39581475622	243.253793169829	337.48705267858	202.789993522665	365.821148036499	348.342300212974	175.568716737795	201.583179157481	221.38353956594	95.0943335761876	105.156013394948	65.034847947791	48.9943489069194	64.7205649211525	38.3973946785356
18790523	198.642927518096	214.496367603028	241.349	340.164091770527	351.109842078382	369.404800526444	337.355471760991	312.947506864859	314.083598707878	356.374694950729	468.81371460418	428.693817107771	328.093941446137	344.25653490092	353.791483580152	281.827484711408	251.361526679056	243.577955152995	331.32201170566	326.224783251639	331.277169134198	335.263365138247	323.86753236383	323.103268080104	426.559441248516	373.768078503737	381.041898182383	335.304938727411	348.340848112551	304.322804927534	304.932840197025	310.250312459412	330.11897978944	305.062382745047	246.835354801021	315.289596008296	236.381116122898	269.570988308979	306.682215636439	271.086177969758	244.259505795324	304.463166816662	197.229545923778	203.526486778801	215.566163407072	238.233558136303	227.532895499035	235.664206794564
109948960	402.903979156118	360.510989492373	303.37458514977	720.015643016204	572.966195531579	1278.12558876574	545.26567617041	777.980012086052	776.44992506378	351.128367637352	228.358805921023	225.031949292401	287.450876730834	188.57493090524	157.256602824791	305.220462095094	260.662953875958	473.714273362724	253.494950544978	419.513061304765	285.91953929603	518.193249189164	579.584601628163	318.623430482543	166.340730999712	182.347102963783	127.833131478334	127.876622985782	123.191899322976	178.322243527201	404.672825416436	267.11368712672	259.961933612853	322.862905090948	280.088055169415	169.488603971166	150.117523724542	199.071569886405	134.697975284984	126.13003732276	150.112177486414	138.547064861827	144.930187072075	39.909776950165	95.2132397941786	87.7475072354658	77.144770096441	82.219325120778
18793474	214.285947049335	155.382637385801	160.701464263962	851.956746193625	740.557572205835	1218.45074233119	366.166408058131	466.862191508411	463.233797254863	280.251025493731	242.661603813678	279.212662893201	164.379219771962	135.920828708489	151.707731473104	199.192826028285	186.766507479618	218.784901532031	416.853954509849	509.767051282921	440.654769574707	281.334160013942	271.166759130301	205.142584042946	197.813932561104	195.252722790315	186.47683642143	175.83400167404	160.407324700024	218.154126767044	325.120067039787	305.727808352297	294.25524543018	213.690405826894	225.843397053817	198.846178762488	159.562768730363	263.867009186967	227.73173838182	270.353244532004	299.065104138396	281.557221777932	322.989982495563	270.488344970429	290.942887497214	244.10180839218	283.825605418533	280.990499103403
18790321	273.257669168026	288.761669617076	283.367444053231	306.536196132394	310.671901352297	267.42321442579	324.445187321542	316.798182637769	324.99241418806	323.249753497468	371.600964663398	356.612031999886	328.123059048537	312.815	336.105257364192	333.661791695281	303.84533343146	308.210182061576	318.433741842492	338.97071157393	347.683031525925	312.594157535152	288.566817650331	308.54590634983	346.490999969471	342.080578371859	363.328122839369	303.987021039321	295.733340136683	296.152468251421	324.671202204221	321.577210572134	308.775336371103	306.398767796667	295.615539563076	271.176936247946	297.985423958512	264.558164920278	292.989356090777	263.622234027716	261.181944385354	277.937053311731	254.674133660816	244.449702532303	262.115858239571	218.490399050798	232.422642098444	228.874781150558
18768092	272.543576106948	266.213898772854	343.257874223615	291.232369281454	310.988710904513	458.859088617276	333.752099824583	293.402513413618	297.517957211248	327.711349018314	358.300013472465	403.423230784909	370.659324714388	418.42415413014	349.353721281951	339.114418680912	296.638916309722	308.149586379085	350.721004783645	330.483312086347	241.806882296872	323.621119887492	305.471560851023	377.793309548336	416.946149618468	373.891470357396	357.120938700615	336.388896265081	351.838969056699	292.672475868804	269.194292154928	282.909423722917	308.235087267497	332.985625472205	226.883620644928	344.974043490171	123.997846203159	266.837629734317	288.173200860143	248.509917522156	214.68271213573	259.239523230329	178.693766271567	191.066022869879	184.069266393419	191.938534007194	196.173545791906	207.333800576135
18774331	336.390437760688	357.783150491553	358.243064084507	304.911088590148	323.471889869114	403.391806517311	340.676417248329	367.805706837565	341.993453277878	365.579237517575	335.906262630436	336.743548084695	327.281957879673	388.902282873643	343.764513394602	334.559329281875	315.911	322.672810363212	266.524145570729	266.450616177969	277.340006315144	311.867181720486	282.467185522633	317.168707920783	312.188429526828	300.99682551546	305.764175242375	309.089730303931	314.315445285572	329.839131644712	289.196344822787	273.574848828506	281.345649057226	279.250157300225	283.633245251812	294.920262463012	289.891422458611	279.677336041036	278.469851922227	247.72455886633	218.893308048118	240.688974954027	203.360083701692	207.958283832216	214.347326879872	212.962104493461	208.079005545581	197.370531267789
18784515	241.464428169049	225.62054265029	227.859636404043	357.128797114582	350.154267190262	881.030267614825	300.119301677166	349.522276473705	322.481154192569	339.633244140849	289.047931925736	289.222753973859	223.85568263687	209.377644473951	207.420409933737	232.810681198262	230.067974461426	229.003211095195	318.867390774872	332.662499196112	321.919715845649	308.207081510934	304.502048313899	277.219904403186	280.241967354458	278.265608214567	279.40384665682	284.454088401749	289.960453886333	303.470127756168	307.630044597974	289.212563707078	298.963814902049	298.198350110114	318.581696833501	296.677032596946	289.309774920115	288.107023684081	267.047399506293	310.298236689094	322.884497499253	287.31676512522	292.100754339758	281.920208907246	277.851612851474	251.841233449594	250.46904277601	253.770814845732
18784722	149.643071899083	132.641457038298	144.182588668718	391.42279782845	362.555449987202	168.017708629499	189.913925705543	253.015942895808	233.433540033784	207.94507055322	205.375447026922	238.687064172414	131.599053412941	102.369237224996	123.221014007497	122.328911416723	123.510456240555	148.45815059066	296.95445961605	335.786744523907	344.624800220579	254.073667402746	235.400615006398	212.582108846352	191.118660708354	184.789286834843	176.830887564409	182.83559258721	159.77756704119	198.771015630368	281.236139573229	310.77435794736	266.602848126684	252.630110386115	311.586126793541	276.786372360552	388.180189166492	392.328355195981	363.42560590222	488.239972084539	516.766874286913	450.516626301741	590.351695030675	662.329910043377	546.893326663964	652.147102348323	630.024689925664	640.962657094794
18785272	259.597047509825	264.168516608042	290.411673072976	266.913591081926	292.732904965465	237.450847640425	314.68663420213	270.932128738027	297.771758577352	349.099070840679	407.175412803124	381.854802685102	360.749806196328	379.116181787159	382.070764416134	337.988637252436	310.959479865075	297.238622656619	325.001307992353	308.518832599329	288.992470763857	310.10810292952	290.323726694077	325.334681793621	394.701533381819	349.062039803646	357.710162397769	314.727275365118	320.524283061315	282.907052302511	273.660795558989	287.852609935475	294.389724733472	302.585844969425	253.193462363514	323.38262503624	230.718336279292	266.542745182248	289.085134608746	268.104643619034	246.965273427166	299.311544097014	214.224334186651	187.761807989661	224.176970005615	230.755182412284	214.796342370058	217.082381890983
18772360	214.520081652117	274.111366193542	228.271235525811	422.039105936426	376.766167199046	335.469801492167	410.221928587451	492.530825646117	443.325635660643	367.946046151324	259.824826705585	301.143714140447	240.257184995947	295.923791085834	254.968976759567	270.095856123995	244.299253455081	225.788613051685	286.187817552569	329.808433538916	319.560648645873	338.935950256577	313.657127977591	360.012792616939	273.279874578448	281.349478615929	295.476174179475	292.817901075164	307.303818070393	296.371778043557	242.047372087005	249.512807508131	251.657809675743	275.433299801941	331.140753710833	356.861439252402	358.646983084116	302.554696578099	284.182048380182	213.397445352299	226.03365979185	217.354509346462	260.942590720566	273.126880639589	198.557674370045	247.458732447982	258.332500483514	263.017429185677
18777675	286.997608963543	288.322175533968	304.425935005202	382.617863329604	342.54944986526	204.284142458195	321.590769912531	331.364043958849	309.527565726945	320.971730330419	306.874536115954	313.848280683089	309.272669570267	341.986246457489	302.493732270308	302.914133948429	269.095349468817	274.626114535162	351.047134320908	343.231256456456	349.746689945233	316.023819752473	299.681694171472	320.748091478809	325.518275808003	303.472618610031	292.112742329503	289.992696910404	319.487797311005	307.451499762546	276.012862722635	276.968364340518	287.033067461306	325.430275085551	303.859987704564	328.87787333474	278.721687359235	279.251969525588	286.347241567614	263.755418391085	245.234560054581	257.813204740902	241.43654544987	229.125059837673	238.744247054106	242.972695984906	226.563887902306	230.456369944091
18780619	335.333223116418	351.180544121684	338.669678905915	290.999505152667	282.687424753721	554.304975558434	305.73395949056	306.099175895213	307.213172486322	335.715354988733	330.626435196137	319.006661715582	315.597798338075	305.597364780465	314.781093432455	286.727906985619	303.344146969593	315.903602147155	280.863457550186	283.480915784004	310.862768534545	296.061637454785	276.310134030972	310.853583000508	305.731258373696	302.216537410521	298.462536912793	300.986162677406	296.844662732937	289.591191727938	265.556953113519	263.784706589322	255.56011121618	276.250701346626	289.255192372709	311.298119362951	317.827020889039	261.845789207222	265.457155975015	263.406106391909	261.174332161798	255.563017064193	229.772545272001	242.023199448157	230.299449820098	239.260883479598	231.860526286468	234.192717703037
18787621	2119.83650773978	2226.76773595452	2122.90724788798	734.367910522262	662.733251576171	1279.14256534915	132.996999967657	219.926294909751	155.876902794649	271.817426295682	272.283134000998	357.693807897027	43.8949150688783	28.5580722691124	43.3080873082399	23.7560199853487	19.2740470693919	93.8132163150108	193.175145591625	249.681716545829	274.220577603394	53.538652490981	49.5818621249252	48.4795477399389	20.3980120610759	14.7352458892482	21.6078250651112	14.0076285975038	10.2348906378552	16.8381145914579	106.369514242063	109.600784536101	67.583397527149	20.9586081384225	21.9490389055959	16.2111479004519	137.924960160611	128.848040421418	94.8554570620932	135.523606917223	209.081120631209	156.449383833672	300.830699490229	165.675966767612	206.441321498547	125.115058333506	135.34	128.400227255418
18784897	260.102429170906	243.430717941865	239.08669418188	373.157043289861	371.913963966825	449.793764040763	260.403085778906	281.180855756681	273.482318739942	358.114177120453	376.357942120462	388.538903350869	256.633949624911	219.760270655493	240.675670976485	209.384800423786	208.785525988461	229.315340872324	336.690918039373	353.756376263827	379.893582449972	288.517511531774	276.998395563185	236.12150846734	283.409598305335	260.374004270426	253.55550865937	235.661615744762	233.279426126545	259.658764153499	322.965141826509	312.241507849068	305.158591882264	244.553055560357	238.195023932288	204.059367394329	284.746049168338	266.59238734395	256.521994234838	312.357416242389	307.639344323589	337.602980750193	346.467653922075	327.41192880908	348.984359221809	324.379474556438	320.338938488533	315.826119955904
18769540	32.2062372060604	23.8096985107331	25.131700884876	767.766055135359	657.069331884893	898.63521138088	189.122121717017	317.372708856572	287.715913371093	204.711987486257	191.320249645543	198.731367666909	84.6053597701645	72.7696631885633	98.8289818524138	72.9713552912641	78.4096774928754	96.8255005350131	602.179660549942	739.336279589368	758.423409711233	242.191764308481	229.334411972264	221.14442418187	167.122561890932	165.695881323114	174.270506434755	127.121472399831	113.296271963942	147.080392714476	198.693612162563	209.92813412462	173.052563145776	176.184892572448	263.849416897619	208.167129228266	337.731477717911	313.835713727236	280.30777400456	406.598586412067	484.363421575763	448.883195716373	517.739555322072	448.650481281916	358.132339621272	402.317828809153	394.531008106696	404.392655525318
18773260	319.852065978302	345.586691326144	313.661294838435	341.13936727271	337.993370331385	575.780392104669	290.351403116366	312.640081672012	289.046849591223	281.722884891586	269.274439222928	267.20581878402	254.689328655763	269.421506871514	253.361032495013	218.730005588193	213.922266873358	218.842417648812	324.661512874906	330.731833577505	342.353369856637	315.985904477158	305.124308473223	313.280915487033	306.345837167053	304.253210183721	305.839571431228	263.228993777189	287.082303919036	295.072722768684	310.732748111463	297.571252125201	284.920090292478	266.713873564247	277.260526027817	277.85015603444	243.691834488786	251.585739451318	259.27631404776	298.863932448101	295.701053360362	293.726463316357	298.231281521003	279.409076183475	284.254137140372	218.664701057734	227.742217181295	227.197
18787046	298.208104855215	341.768402395631	359.550760041524	278.108555859901	310.717802394716	377.989767740153	305.046336292321	255.356821790637	277.763048257349	360.981583365208	407.516303846401	357.408334340131	364.325	394.068138609022	383.523043924965	312.085117048951	299.560026308321	270.929705689429	290.305065960399	257.221736873671	298.382390544616	300.448051266725	288.561420489404	329.47312653178	370.705267346358	328.445692626225	365.369005511844	308.686034369717	342.701039544287	286.421985414903	286.015932451889	267.051877098651	293.527646536892	300.901138414846	253.994620188165	287.259386490639	307.414379496502	245.892534364697	259.102827958167	219.213445842898	198.314861848566	244.233502031277	154.045445242669	162.35860435684	176.780796383289	193.861393755915	175.103788486315	168.021226500952
18788154	193.676937221907	197.470353777404	178.067233387869	384.061462961924	346.860897811424	396.891242503537	212.972430432289	302.791427399658	281.998567034988	254.637404851367	219.714910530624	210.803793097073	154.029617685489	143.938465109874	168.496627872528	171.678769170319	162.531320671103	165.400312054044	283.866151984633	299.937516816479	330.792968322037	264.026458913285	266.104799375954	250.501228997552	226.684560390537	222.997300135217	217.07702476723	213.265248617701	190.444618733859	241.356250173036	251.769423149281	259.563829706155	229.044528311818	246.166197084577	290.729542539022	263.945642598768	377.341033320938	280.414091700124	272.470319301282	365.91728086791	393.381081815511	359.665726639146	528.553979877132	516.681300849377	449.923612945889	573.540865949893	532.789230298964	560.287891940616
18785532	188.434726885611	194.660060195725	181.591830100932	359.31251142671	336.765271870873	641.406355962397	333.165371798631	393.09904688316	367.275045521773	354.133016019403	296.263963784075	279.506490581153	263.096274345358	282.897839501004	273.261355539532	259.918189923878	265.184407020452	248.493870588422	261.753509710137	268.500979122321	283.696658158773	291.94959078764	263.153479327495	281.810821326122	258.809055665267	265.860151414993	271.714952324682	291.798494010756	285.737143180758	298.170544459359	296.309012368306	280.658590829258	282.274034454699	237.133897621304	259.856427007467	235.774539882937	282.759155007655	279.360791545946	257.563471993358	277.496394829406	292.847919091629	267.276681958131	328.516111771392	342.119267126355	288.306400290711	273.959034217208	285.543307780366	272.978133070755
18787947	245.557538001552	232.321780501819	225.342433184484	266.533403778266	282.827474605703	718.364313663956	298.388383309519	352.615002560825	313.979465792258	285.272232683008	240.484545831487	245.507097053839	275.207635081341	287.946206719995	242.238169130612	264.478232606782	258.433936899545	312.709177996992	280.101475105162	269.026441781377	268.797790541855	296.634414461301	277.178940949588	284.245867974369	275.084289243313	302.687471173619	256.643018699019	262.065407415733	265.723791894448	293.234089368903	374.466587378973	355.042430771584	309.635873941539	285.311242758773	332.974912964235	307.035928455454	315.282034233187	290.076096254764	248.881327573416	291.189718099018	353.895	269.976590449861	300.281126351504	195.085116372425	219.73471064013	227.205572622378	213.883999941335	236.440298169012
18772503	219.932270683479	209.686035445848	214.17688037704	452.009667861839	394.819967984302	605.783402741554	319.998292485926	377.229695342545	352.30968435361	344.876711351672	307.987033153754	325.885798748686	202.569400621534	193.559904743933	194.166649389272	184.82244387495	177.738662511576	206.629665741177	333.89358575669	372.049939161508	400.71448040793	262.810985397093	251.518867872574	234.389159873609	215.358386713578	207.269244077334	210.555061223104	199.207933040398	208.64610578111	217.922208147004	276.625026706959	271.360439163934	261.164691288594	209.537143921783	230.95629144515	198.217213253266	261.293479273406	248.266001597435	240.768929342007	293.912639855539	332.336804928578	297.176883249599	384.262533298702	391.881195139067	373.41085993312	343.728160510278	361.149264596138	366.877347088076
18792669	659.695653788489	659.197231243541	651.016867294138	280.227153272744	286.085027496926	172.183505118864	277.14957982486	236.265062380259	266.068955201877	237.843928790901	346.991814300688	319.981749102542	314.551177671926	337.736911343518	317.370533385045	319.294414862242	291.299801469969	304.69871169375	386.61	360.260526610839	410.768378852927	328.822292203508	315.920368999522	325.314817372381	335.57589374871	316.651030712266	340.583574728033	302.392095017358	334.215529788364	282.605226829564	318.369219455387	330.844157149067	342.462247655309	198.995961863404	195.403410172459	207.805512847432	265.582879837855	235.133	214.928585100203	160.583650957743	180.014819595784	183.463087882507	106.855500284754	111.253816525452	87.0926558125406	76.6635767969773	87.0674430259391	83.7412502912321
18776048	469.231018604765	471.048213683998	437.71992123241	415.304838549702	350.143856019896	858.362831385922	517.898025069353	643.235694317224	515.953068814353	409.706589613832	226.416511021795	267.796735445505	294.040823444338	269.216416685099	221.241057911197	250.890767176154	232.967197043458	338.532033332332	170.157526067456	226.861690107489	177.662396077757	318.619146917394	309.522187279369	225.982100017491	193.014872560887	223.280917116686	199.235288155081	236.259368028813	222.482290693001	283.350626654199	385.279990136967	295.459543184093	364.470406647746	222.272013465063	215.642305647794	153.246089708145	175.151626961329	196.158103588755	159.800298812529	178.429836916334	192.003888392591	164.596041461898	208.753983236111	173.377208832065	176.639390738097	143.923033636368	156.231264049231	155.039550673165
18777866	238.091631221091	235.448101335431	265.477398949932	288.724540694639	302.373794130867	219.018188220664	308.061776362167	297.447539219881	272.508883602202	313.76875658202	352.19635553513	332.016939979857	302.978529523013	324.896396401518	327.641911221672	279.09655196135	259.257696298078	264.385598408664	304.395597049099	302.265655670252	281.447597633349	309.866256466776	275.523302293069	302.845097195615	334.78523200099	308.273467202126	333.845541937595	287.342114600455	301.812817013753	273.714242188315	291.754856984157	296.084547074238	302.707807106319	264.330951728656	240.304179539372	268.51591082392	216.823823632796	247.720675507042	255.841192836346	272.386215937503	254.817341197324	281.438476639893	260.207717684751	264.276590578705	245.619577320283	310.504833574156	303.941621849641	305.396451446306
18793846	275.851895179468	280.094220918969	302.815785761925	255.252	289.330375140217	403.071633421337	310.382703907417	267.709448030974	294.421578181518	291.657957933094	365.96695081234	346.206178031478	334.94758035901	358.463360615945	346.607079746692	300.557929681212	271.607971837096	294.331518763101	317.089028484155	312.352650852219	256.995337193716	335.015437926048	316.912230501933	319.889325632631	394.39153319852	334.885178654797	351.340037360733	299.890688333878	316.50305294566	301.789510762807	300.98905886041	297.752641833015	297.668863056343	292.197699153989	254.748640964773	297.84137375058	166.835637969868	221.435803810349	239.000844524909	216.594619545551	192.458437603949	242.90434011546	186.358151733096	165.180055488732	199.890417557986	177.579	192.241606082848	187.336662404421
18782547	8.94733858961118	5.43950886802244	7.1341570278434	345.539595061007	323.312814926089	388.324618155312	195.219977422277	259.945585667681	214.059490522087	220.570375814502	200.878149484969	212.212337443848	80.2493403100485	55.6791543036084	70.4816312705186	87.9817877878545	82.5683459326051	95.6507732893386	340.05002769572	336.672022633942	356.55463021466	233.558338866819	217.137351317915	221.598656939991	203.246821368479	247.799389515087	221.355613489597	200.908719954987	176.976854924654	218.051158473746	338.561456862444	382.684695952878	330.184415834573	190.624321598147	252.256798048433	255.663483436958	430.903381261599	475.815221958967	468.448920807687	504.792283337202	528.316590684682	419.757892056129	594.759976957554	793.057400717305	485.976662495959	402.706739129457	444.16218006999	415.809559956232
18786228	210.648498588092	166.371771950779	197.478298904671	503.474218863358	579.772162581115	494.990179219489	274.883623115465	276.192474513879	255.695007935566	428.384253635668	600.793584694536	588.458448314463	360.684790932689	313.480496632559	393.013527001307	250.834474612989	265.716495366194	264.596614409008	684.848757728064	581.398491798996	861.155472228256	272.936346887199	253.210843306653	314.940572467022	247.953229239058	288.989272601801	288.953019961487	251.260674947001	262.707	216.082027424606	209.93287217821	200.603702156433	255.957571252366	185.448090987248	176.170131253686	211.827476357822	237.250290940855	184.785571002022	158.43323541463	130.133210546027	116.346293441693	147.896204234591	69.8471310720705	64.213906297662	69.3009245444563	57.7304678678413	59.5045967124621	54.5065952397324
18786295	189.830866168769	203.291921337228	194.715748010369	383.198881451236	360.529097094849	748.252598077242	285.763707026633	360.444838227929	317.621916639968	341.200617277587	283.409070291524	294.295780915285	224.09711023252	200.520099328617	202.396665168942	219.197604058741	229.073736907665	231.578914950198	246.378432836014	286.023042059372	286.697706345963	231.921510268289	208.892725241654	206.597671164455	220.111399657917	206.022630428144	206.349955129998	201.87377117093	192.026444131241	222.14659966273	225.924539092802	218.693073408342	212.253516387945	234.66489416786	275.642658048893	237.102279769833	300.770617461078	244.776730164333	234.490497387231	316.455420864098	318.503736795714	312.784414360706	361.039750004017	385.942316767609	414.280398220438	410.741842754669	413.733525056712	429.640856855332
18768544	217.104775358823	211.229746368288	213.710541094393	488.920751459475	454.532971340572	827.254866331729	289.249530817418	372.988852821127	325.571929943776	298.30049693905	240.657992928195	260.18102516375	152.463679146315	136.970359279062	142.302059183729	149.321338612004	134.036620456054	143.837686724523	314.819919729858	369.427558510989	404.03808929778	263.116880388954	244.233400243583	212.303012641723	196.583265732046	192.341349910141	201.555362869098	175.275566172209	173.756509253034	196.248818273322	262.522677414719	261.482166511384	256.230984073741	204.355720068067	241.328367798178	211.168798607688	269.645770193148	269.639649020646	236.570346090049	341.164415605511	359.011603271405	333.791326191146	359.515414533459	369.049218727276	343.373780539672	397.313842491041	380.473450212768	388.25155355344
18781581	199.032818726708	215.195961399959	231.354082312775	243.108147713597	269.176121168716	215.835334934204	290.359710635771	236.563999604343	264.541828948917	304.043918706276	402.844764469889	346.667447349442	337.067979801827	341.904462458966	370.637876570137	278.819419530506	257.312773761199	239.016896565342	292.545381409516	273.972903755555	301.180121471174	305.542727681387	284.955639584598	339.377720398203	417.532480141369	357.054742654966	405.903262859535	339.71668715704	349.53769673002	300.978207625799	282.171814421575	283.627467945564	312.871197303751	324.213673370617	257.555988600471	303.57715827135	381.510176215441	253.883792704871	300.099104582723	237.963672715347	216.816849789954	259.707675868216	163.688423168242	189.357816705149	178.600541812165	176.125416148646	174.968796578892	163.263143083389
18787773	130.653363303767	111.725209533026	119.739059476851	216.78248681365	211.248803525426	467.228879075663	394.282972369589	384.927320827065	374.765534521814	226.824456855002	218.290898122488	180.942363315788	355.735425932857	428.206630180065	373.603021209717	345.243157234145	372.527347818664	330.675068005086	212.28152131372	224.980055967843	195.442514386529	390.556758150316	342.080122136503	449.077352013227	274.235762151995	351.611203284537	333.527235279216	326.283619822251	314.523272682714	314.441875079051	320.11555360958	299.608501718843	352.230825366639	249.640970670629	354.145969361762	442.782478474362	339.713575101753	315.667696828161	301.481425241476	223.432	215.314128750204	226.161815664458	126.183906383917	132.629569889967	123.484255900975	146.721621912457	160.292301966805	160.300442945277
18769244	644.231103352653	711.269012749134	741.344101470874	225.310702803003	219.131180603833	412.782016897348	209.466243388394	227.544612146693	198.085711418481	242.310730706906	225.189234027909	208.996782795708	237.188330094501	237.729569399976	218.617950819497	227.376274312593	228.716241565411	233.041923239749	235.108417434541	253.071023092465	204.936517448418	273.904124701665	249.58468249327	263.52839304968	193.73838131473	212.411650716287	214.09499660776	277.564890660686	265.004507534512	292.460334374026	275.965570974826	274.240076018016	255.372147829775	184.286124804537	219.689961062695	216.057857969499	219.555413921361	289.652138046692	280.961027240204	278.334586268502	266.984712880471	266.047678735923	353.733135701028	326.465307414372	330.563685506436	276.523263260148	276.458382098234	277.620829054393
18769177	259.341207030307	286.530998525214	297.067065870672	288.387569571013	315.285230227469	213.286327529179	316.094564629608	267.438142754086	285.939492411018	292.40416188417	392.885627245219	357.128803317223	332.77909683533	368.81986954432	351.131526896978	293.49089228555	283.005667673653	257.936	316.889315483931	290.406267748495	266.681646555182	320.672136268194	299.381619060096	353.891309368548	413.338532556528	342.302860278837	379.631531590369	315.159437933671	327.765598635548	306.689359504526	275.129384363728	269.865498890178	291.369784926046	294.078539635871	224.656457073741	292.88084269759	158.40068804644	228.388835097751	260.346750745463	239.190907425818	197.382572185783	248.42882307865	161.20353048408	161.870440513024	165.736171637695	151.190900952829	156.38397979368	156.957588390388
109946432	223.555419505649	229.764747576158	225.988773762668	237.838738717661	258.44326964463	183.060581565266	315.999194450514	246.674008012728	285.469262152776	305.103311832934	345.817766852309	298.515730927965	370.059312879484	447.431264589323	431.832695411511	353.797627201711	370.758541091443	314.766233580359	252.664241224634	230.49086565366	232.276544437977	294.149311998475	292.258196973607	343.904342749445	386.823055424722	353.956068033499	386.727577218836	363.183049121941	372.387270506617	336.025933497075	277.271420927076	270.152804233825	302.45741874786	345.776529026669	273.816846606887	315.206471938692	309.843402015724	249.845657764297	304.823129069467	193.212818942314	193.963583018346	215.028777026788	145.597	141.984843689502	149.749748656453	113.435347528051	116.189371224469	109.702711421948
18777220	1.25027929566933	0.240374679631736	1.47779085358785	278.938042096032	283.687136085846	408.884416365567	277.726176418315	245.713561313555	287.937873869501	96.2717464995853	111.207079954256	145.143827443249	194.614511197681	251.944029144862	239.22562513123	291.167267389095	231.693912510641	288.145040787885	378.207857051959	398.819091653912	333.205233145404	514.274787423279	490.592774344052	452.736185338443	314.489060832467	365.449266395325	321.480277309564	328.562198027088	386.183574774842	287.793475481054	499.534815566495	523.175287957466	436.79195493946	325.214995477616	259.386818575418	287.29756556912	137.151605976798	323.845925736152	248.663472697445	317.92012148425	446.687633621571	331.325700336385	278.610226006636	170.81266990655	157.24113537651	125.505994726685	135.364050153862	99.003437077531
18771413	169.514765897174	181.70449249203	204.026112577782	305.435000335665	309.819403131287	333.313017158321	343.12552629829	334.046263656119	325.113282693561	390.029648435308	440.971812989808	418.471224061786	349.190517839042	338.83820524386	327.013679812951	300.564898812492	291.421442167227	272.488638889963	255.662576745284	268.88108688442	271.176069773032	298.737333595009	281.66956455936	292.704058910356	332.715083718895	308.546482418819	324.424013610532	287.484565317012	288.489818205183	264.490312719409	259.615950373526	270.313545948611	283.098326804335	250.536171939991	210.686138000922	249.074630823302	260.722781312025	221.387014015019	242.813656806275	253.923178273069	229.804720242325	274.697116973819	172.842180847899	173.122057575087	199.752656790433	202.872060952818	201.198871569552	220.834480779242
18770643	245.110539700827	239.194992645843	241.27386832185	259.709037002406	255.852182795185	516.313548681417	269.638819953754	299.024193897561	278.979211894594	290.498716442163	270.316	276.339296452625	274.626549408885	278.34590658461	278.598836975993	277.843039018027	274.545350857568	279.819756507181	266.968766792065	260.105847345404	256.236565999488	274.812755358755	272.145635593621	274.951423110353	285.14215068709	283.719600698703	287.055335600462	286.810359884626	287.870189797671	284.318804274903	290.133542766605	281.214902103006	282.22664379892	277.221745895062	276.581280267092	282.401156095537	233.677018494545	265.783587942234	261.645244541316	294.85085764753	288.379843440116	273.047660995094	245.865661471171	246.413740836981	243.481246642569	229.635149211706	232.310689377177	233.582753691283
18768537	226.490876062327	311.206398752727	331.726738467938	343.241637848975	380.611313762861	263.468411185826	262.866271524962	348.478374597634	390.971594765008	455.526300349669	562.984001199979	442.256992742336	277.529377903939	212.146385196812	290.585693412383	280.252400724951	273.474781979773	278.05698254957	228.368556380867	169.98846529511	172.841037169807	190.058353424906	174.612813343506	147.889921472131	296.740916442603	203.192046558068	210.36053715934	125.206338301109	124.443301260287	193.783002638479	169.286965082675	199.049569517715	153.49286545322	232.684773373564	253.932630342568	238.174099119035	146.395199648044	146.767065873182	124.334172668572	380.514225492156	257.982219532182	373.765157880353	158.350647313337	91.1443722658596	195.566489043651	637.409994098462	578.490605325426	571.425989201169
18774247	197.713205631182	203.279990636894	189.275031804157	487.810302122435	440.640446167388	697.980439011729	252.647233070353	307.735128413325	278.382167187129	266.483682643304	248.002509911851	254.916715049243	162.786803628779	164.167307247087	177.686140476221	178.499384201308	154.91675817177	167.686521218333	375.967729706117	416.498288179642	375.759429915985	271.841536868929	249.151354522477	237.145629356538	226.582473002516	210.462501535193	214.440919350598	200.603894423144	192.513396014834	219.341576552388	256.480029125226	260.187824274214	236.767027333945	201.480699461394	207.690036959792	205.977894696592	192.69582968777	246.353398880284	233.962489833219	296.251232713144	285.783275757851	302.802014731713	354.390641623524	361.305454485533	322.750476312304	365.837624035824	366.20163594469	354.336778516014
18781826	417.662436180425	470.126582548754	452.650095415831	372.087357692629	352.626982748429	438.587391698383	166.798958715297	206.669224889559	206.761672661565	252.99191731625	242.000643013421	205.690994650893	170.563172548307	185.448767691412	210.089	136.844811857064	138.69644273593	109.93835498383	318.436776543778	327.903696901248	360.289305494085	228.004461558626	179.290716287115	213.881176710293	186.006546292148	177.395625044162	180.235513452705	226.944895464194	212.378737170798	289.26634851398	176.445365292458	199.017563607908	198.626923588483	194.035018791324	244.686796362384	267.289239337681	267.757232444034	245.642169386868	232.505970511491	352.823304516365	328.052866783363	303.30304028271	416.028	437.790668270683	334.607492918502	392.593039177746	404.254155390508	405.23458712663
18783397	138.377060020502	136.061693125424	125.662061015129	281.33408117783	282.247659153471	476.810471744494	292.835527184045	297.449897282672	308.192632746745	269.992848392811	259.227618537437	245.971138275715	262.672355652689	273.930197753202	284.829797468591	279.751004670067	285.721289127051	270.644975080415	285.311259794178	277.665320342941	320.708732781155	297.831966131015	286.421271241836	299.216086301846	291.500110988336	315.437041020437	292.983250637991	295.401533227799	287.43481300944	293.396302723266	286.888021918615	270.197896511299	284.422014220389	277.657868883503	289.220482860329	273.452217840807	319.169022818106	267.341348132487	265.944486246113	266.68326189337	274.343197633082	260.828699394369	242.403617986395	249.826537566674	249.756735236799	209.272084697801	217.75747540413	208.433517331595
18786708	168.00324396299	152.400294025717	160.202121502692	246.534435961007	220.091776696257	225.106980364662	229.216273191203	242.413855533539	217.368845326535	206.361372894069	176.019216452038	209.434734685424	173.720581519655	151.233297494654	150.272749827332	202.696135445505	163.507459962958	193.030596890275	234.12558884496	258.500686107542	249.630591815995	211.99651764881	208.87972798178	198.948299473099	191.456906805948	205.309361479682	196.460385485413	198.125550212212	194.69348333819	195.632164386723	264.211876083235	274.516375767307	268.520162869748	190.374697150639	206.531872678622	202.295010740653	222.696592203066	278.322441318384	263.714504309185	434.033942625228	439.87243489639	417.127478063274	584.526572693624	716.076842834108	611.374597342472	504.167689255753	538.064638935475	543.338063627876
18792043	284.646023163009	286.689919608432	297.698336490156	391.940301807381	345.294561092335	723.985932242007	247.351665018162	291.998937936469	268.883175316307	340.71875850099	311.932912214129	321.225363073855	204.631005791149	173.479587827182	199.284057073447	161.914306146084	153.218299808271	177.618527590424	342.887308656912	355.088932862574	380.182114280713	276.683792690284	260.396966199947	225.10484682797	248.667846945449	228.484318037394	238.691117928016	203.495679493227	198.241441079622	201.261951910417	271.558510483204	271.467568175093	256.84718355172	196.461389362664	206.169701390497	182.800210364799	237.448041252453	215.706055051892	230.499419063529	292.487915378657	297.351847033426	310.29335143569	284.178261687662	292.116423097492	305.301541698661	257.619194212049	233.705839627332	251.941691851677
18776204	32.1969245050846	30.321012322922	26.6135354822635	783.571290559217	641.533139729481	696.882063354534	218.482987671474	349.587779025988	337.235026154349	180.509977375186	134.97135411809	148.800088496609	38.4693744636736	31.736323671255	50.8140859095711	42.9928516804864	40.3490129118301	69.8587170348678	387.423898389092	513.467309147745	502.193444816237	272.672123621428	252.281270018859	215.624000803582	151.58272712887	128.056860969379	145.2	108.381919108425	96.0252223374499	122.652802350125	176.449804212195	185.577781380385	128.242088918549	257.409739339211	336.168434806602	249.628750472072	297.677186405325	298.521174343585	247.184005287272	386.796150125273	484.940243367827	458.292172952216	612.496179862259	388.947630169797	330.182249604777	450.79457788558	410.759092401871	428.744539322283
18773882	196.013174476158	217.149233695554	221.552391715575	285.04646716271	295.921716566396	408.992272977639	307.979867956787	251.899533620565	278.928354718582	311.90006865729	407.108880872927	379.247371571449	299.588159555894	347.334314689405	325.883887296114	269.972486353017	231.426911459076	230.150775084051	299.488814331545	279.63225102467	285.708055272473	277.478777631403	284.672329128368	300.601312557961	402.812171510866	340.367631387254	361.308308690733	283.757883916757	318.587267095219	272.572548108812	269.96301183279	264.659300674669	287.714131863329	255.24367722166	225.345481146744	255.029185935691	259.521087738766	207.769386080135	255.965364870886	222.078623248603	195.481451224336	244.095047665046	162.157046364826	163.408288322223	160.125989351329	138.687443403466	158.633942354379	160.284144222811
18775971	237.726276730629	236.267802950901	220.884217929802	244.936498031561	250.485120049426	260.326259762389	265.874097888408	307.664002860908	301.82212387776	304.448341821056	271.74327147645	276.021287572751	212.239619623048	238.53	225.810241802751	248.216514575463	257.131226516658	264.455369791547	262.335921490752	259.076698515832	301.893387901174	272.106162110846	284.540718086577	282.840090449774	254.631512547301	291.856676638531	275.903559343334	285.604543815103	277.272250673584	299.258391888681	304.238770963275	313.201171249516	287.306648052312	246.30875635174	286.962467901907	282.485929697756	306.812470424732	282.969995066561	241.695427438267	302.618851101929	315.538188296301	284.698609084098	232.831952643146	241.355278944381	214.791122392564	242.299394573806	229.531297440685	234.44040422447
18769630	200.467165325753	190.15945842234	196.023529812864	281.605667103821	252.870668109432	339.032940103171	326.697815614289	381.496692606231	344.628875455668	312.817787790084	208.103016754547	257.341714492834	230.796387011469	208.508870322421	173.385481329979	223.083046456074	232.543858230976	319.609766973356	225.974974177493	262.184891826308	283.486498683818	289.480199487011	316.839753499815	246.303038952604	185.70642129352	221.462458466934	195.730483967346	219.998961036031	211.914163799683	259.462227228435	337.246966884486	325.992077081737	291.058405601297	225.296104172969	254.977620590891	204.349958502626	285.664916484919	277.812233693657	228.927668715333	296.024221843799	376.308924991872	284.922750173883	367.503527048655	304.469211623301	311.903937591151	221.708376253149	224.513175130759	220.714546578714
18776689	457.560045658104	402.511	448.073588980268	604.299302496982	551.016889957803	596.199708450155	289.385475277314	378.380667109685	297.532478142917	318.814474748916	290.752137928147	314.877099466573	196.508615360969	189.531871656693	173.275039107638	157.471383331869	140.977109074864	193.903432814108	472.24000465219	517.829298979265	619.679307773306	295.833184705676	277.19607495862	219.714706440184	176.404	166.290771508303	162.551615972436	167.385026388649	163.538538778753	216.151054394778	289.750111507944	227.241942819649	262.278950464988	205.141196707911	215.102379998809	164.722165679947	202.693874234571	191.179169039231	164.394383827049	165.01844484242	160.257300752099	169.671831939998	117.082394505733	106.671380314275	98.2005790016823	111.157117540737	113.143986406542	115.916482775823
18772642	265.005856539591	286.23659779578	315.426025496139	248.879850460408	259.448911793925	215.431815294157	298.713060663578	237.677667489657	281.359723426793	319.105115817929	383.287471840562	336.344890272006	312.973847726333	366.61564100983	352.019370869467	288.17269681705	266.002955685805	252.389065922819	257.401854529003	250.163848360728	258.662533866099	274.607262478028	274.903420835908	298.267128623875	374.942595560929	323.28335772342	346.760482356349	275.134061152451	319.677845416432	260.201591878111	267.238348806657	266.715026892818	285.317293781065	256.107352514121	222.250038017965	255.852394448486	260.486718684127	207.321853787494	237.147487404483	188.172405229706	181.074536613425	207.147163151994	137.277186841733	135.471475444058	159.904902872449	148.733247598343	139.694819356002	136.129422899244
18769795	543.75056610229	523.519216657247	516.249501738331	242.024059612743	232.723503179797	284.644510822303	256.108812494555	233.295979600547	240.781338087698	252.606503606972	275.522029330114	253.164427693248	326.90609899546	323.824286487201	295.857205510753	286.40019651213	281.219870211156	288.083527574763	244.563797110037	237.708593227806	227.167320013315	282.576940774779	261.265729051589	283.008075015404	275.055684037582	266.202879443702	273.570199209567	267.18	271.470540174522	251.752744426759	252.388324380426	243.278458302081	270.031375848127	250.347	256.257243863666	261.011195756626	251.923690987169	225.05401687345	235.66927261789	202.109365276583	201.08541170654	196.259559093167	137.984211512485	127.242526908754	151.095768769949	147.271314738373	137.489080837323	146.364757168563
18789013	256.44059515803	265.833452136257	258.969356762884	262.267958167064	273.807244969156	574.990647012535	303.625834423425	275.836661387358	276.44136403703	315.348699764647	343.61143380615	329.200103997903	293.686040568393	292.506109084604	282.045996928058	255.133666759121	237.472810914002	255.734389683369	269.585592281282	271.342780621685	282.04148833658	278.655232296594	253.393938862132	258.426375073494	327.163917408112	275.006656009056	294.231419187516	251.608467067544	274.929384604943	260.590662553543	287.338068312555	281.880937938664	276.630062848922	233.970871660377	227.672523912402	227.627446010182	225.684309369207	203.824136704908	211.018722375525	220.639127317517	194.972349010793	236.320670500945	167.238446246125	166.821898147741	193.419847780791	135.080654446307	143.187593715044	148.039064235859
18781712	279.790523438124	317.172540738079	312.805126741135	290.819775743332	307.493607249675	277.573139498943	312.416028918412	270.330422011575	278.228042339932	364.318103604228	440.976540276556	403.816069666781	330.558062020711	337.343751844407	313.359280391677	278.17672776712	253.531413900764	245.612465727894	298.616239705719	273.339749988694	253.140979535337	268.307695759078	254.984160051723	283.900130518882	358.262315425533	288.588360648766	330.428691659008	257.383871994806	276.52376755957	257.299343353317	256.267446639547	252.643859738346	274.317102457208	241.693570932729	211.359508397152	237.996040471017	185.971934504735	203.541316196014	213.482294420076	185.655621788524	162.557398228547	208.998942641011	134.71709546527	123.804229018252	154.495744533443	120.675263521095	127.007973176255	117.121153717447
109948094	401.532412669723	339.435227060565	304.166229281755	269.050107696249	206.835423809437	105.438915342149	302.432703688462	285.65417549334	297.81003653974	155.538377466427	145.672043229981	152.70447373837	210.058174422025	287.661868260197	206.234821099696	180.506395700751	134.043070493731	157.866682403135	314.052583012348	375.576413136503	279.643089575621	382.089336809638	346.177449665158	352.734823915307	197.76646875189	290.935623009721	252.808762754905	269.76159709781	317.034651282874	322.492807846445	264.914032063168	232.928332304278	330.455628241824	228.57422209083	215.50313747511	339.588160671573	101.586626469465	277.716585291359	237.660039134252	263.085892763363	199.466392516361	243.054652207116	231.197655583962	243.246386320663	203.252722869461	282.507390212975	325.708732449616	326.594471087028
18773168	41.8842260316903	27.6511591322942	31.3673082015973	278.982336382309	265.422114645985	276.688582048875	274.131536632731	291.369475016417	304.161762083172	181.302720785865	174.028026311673	176.133679998345	172.836358966404	141.80411567396	163.44174096557	189.508051757406	193.21	196.987600926821	341.371979697335	361.708239939121	357.469807064711	294.814963611421	259.706932986892	246.65191683347	189.092053316157	240.736687407862	209.244207377372	163.162511018546	153.058935149396	179.982556795301	270.318437178432	281.839054476182	270.543206499342	237.019019291041	367.314973737091	354.664800360214	314.174570350471	285.879521634763	254.059365611904	295.255982476449	319.971607942332	328.172037609762	366.290212658913	364.917046645947	368.316766929619	437.879563500907	417.457291610164	467.774103485031
18772275	186.612406757816	215.996544267671	236.074202908279	439.011260977171	405.013897196941	202.567154749788	300.786396178212	404.799853447581	357.173609875401	320.805860369044	289.802030354291	331.230954320768	191.198978242232	164.675570196586	183.439506012416	188.19726327525	178.714416935734	183.300221919739	314.245624548925	309.642922134342	338.285554327122	224.628533150779	203.211714951991	182.191826062988	225.46821862327	208.476068712779	199.509203348293	167.708044533529	167.508434836178	216.856404102965	238.665002626065	247.87928241832	248.451809863502	247.094304275594	276.551489322903	242.37726424455	203.223574111928	232.414162202213	192.308507850428	267.059364197535	251.798992270991	273.088555039138	328.889159888091	274.018688759059	362.998842955388	313.705322228941	334.094492548108	298.906643480673
18776239	214.304538937306	243.391770370764	237.117660111651	220.34836148533	226.57518930488	263.138192603283	264.865610968487	208.411725445701	252.768372776058	302.727078196347	374.353706170113	329.340068784118	339.651814754278	358.233267717764	352.905014996957	290.209267953178	297.878101639701	270.450752908133	286.853944293979	264.877041701644	215.726584712654	295.112486409102	255.350734280285	324.000593978713	380.709007589974	337.089182826357	385.942186234598	317.538335066096	321.628337351602	296.400369365635	263.445775317698	262.765250869847	280.743707524736	280.57041153894	232.76466833731	279.236286044228	191.140724757567	203.641342081261	226.295521081002	186.694949583502	152.148984421802	207.000596412263	126.828196972862	122.380473357537	156.28404526376	125.685917383185	133.921923260307	128.132447845083
18767160	226.700920246078	249.757096510089	270.910615256981	295.843082814668	304.627027290956	322.926058308586	302.796504138422	281.210870916349	270.607621013653	346.981826828528	381.723247908267	355.610396758369	272.54863588171	303.968035162994	268.629516902926	239.100472193137	215.517205163421	229.085118818014	265.560287258463	258.708884813371	275.906650721162	257.017071663625	245.905798644884	271.23651006892	331.955129007969	297.356868580519	303.271864243046	261.524662090244	263.606594096968	254.792503393744	234.323985154696	229.323430847542	251.481875317202	257.64265213295	220.132686017815	254.518992114132	212.757293903599	212.173756643343	239.650964904383	219.091460503858	188.95051029549	232.967344383464	182.278746778872	173.681923422594	193.779587113303	187.543247329687	175.524492393717	181.206871240486
18766576	239.060326288697	322.27223642521	282.251172451296	279.860538191959	438.469294638498	453.488935993193	263.557019206536	121.714849004815	186.727718078735	161.911012123591	187.059309398074	186.742270816739	133.148020771119	131.000371709715	214.877167952608	147.486281939916	136.274002045524	110.250174456911	467.652707357021	331.312824049407	412.766509022562	135.778695481708	125.083275845362	141.85644067378	127.753693972655	130.073771127145	137.383294071816	221.743255203643	204.067943051039	260.152472996318	148.336295823493	171.577252166632	147.258811888515	138.591619665365	140.079214223171	132.089038367861	268.575035321458	251.162063875128	265.489166498115	306.586503168353	359.811510294982	232.47566638295	927.986377164173	647.744156071958	494.353863381596	315.41241365414	329.952169950658	301.640608032661
18784754	247.858644574711	221.338892244123	214.435269270029	537.963168051636	445.356164879952	564.411422531227	314.688767247842	430.287894053225	405.184771409564	329.237700400441	256.451806225653	276.596323450501	147.902603958384	139.162561552858	118.465405125124	120.592722636577	136.988520511662	171.066978538054	280.221255235023	315.655296197205	326.438118328485	267.855372137309	271.339065746357	230.845743943882	196.895604438307	230.240825212276	194.923079628867	177.873895936367	181.624854246433	187.094027626528	252.285335343102	240.789602389919	243.281379382945	169.142018126971	223.111404531413	177.914190191635	255.918157088461	212.078935168039	191.241632709258	260.784507706132	293.244909704942	261.724407789695	298.408363004721	237.915681476895	225.584062219322	253.183383895078	250.796897526348	254.226281440397
18793992	341.362611700662	337.551901350222	328.201243316271	296.252119223371	306.003349710552	308.038484078095	244.740644321988	264.119118443956	260.66786381184	261.879462727678	249.922128201737	233.184257368689	254.829643722049	282.709605558113	269.998553599244	269.445333619966	263.264380561347	250.661597467126	306.649502849716	267.593955247596	277.194985179322	271.580435691475	262.432619242424	272.184225551078	251.789233709997	248.909209143801	256.083386393243	272.477613357816	263.801139707587	277.264072654829	242.699794865766	234.571145285362	250.510692165972	288.718406507866	251.663744329809	243.246910605383	230.905106542102	228.902832777817	245.026575274672	209.641270297808	191.798728352353	190.481122999724	184.220301464245	195.443687903261	191.096261992348	209.427036229674	194.087096265755	193.616202830719
18792186	9.59513153605748	8.21104988152471	10.3549576313462	149.540200374711	159.24835182677	73.2700847177497	131.021953824762	94.4439618496628	133.481267538487	151.269712822736	123.265991119199	146.157060821572	115.892578660795	159.464954977216	184.806	188.210302120213	170.938	119.558789271088	216.954351837615	182.003777376408	184.570110692768	113.164926952266	136.045472175396	140.906037597566	203.827638997326	225.372623469364	209.318832166894	368.395067353897	375.111356337783	359.820032825892	224.52267175857	256.180421646508	263.025027563165	292.456960086487	264.30347855647	377.780958434278	227.600616939076	581.077338342036	561.846619148388	520.784094866468	610.007530351575	345.192248501528	553.256493137502	900.100702808654	439.864630480215	332.791833221149	329.897583855131	298.718585738395
18792929	286.309868372521	299.811447743425	313.468544629206	278.83134297689	295.765825872038	328.613573663464	287.700396870315	253.675547277864	262.038480319864	319.571792151783	379.07063933535	363.120459170452	290.62669307491	306.721012580695	306.401850290763	256.458792515414	224.217594516056	241.075454439434	255.752077263253	261.486061400458	262.487091725386	265.087810418323	248.182662705891	272.441244417841	350.936638293017	293.986569729675	311.053474748841	255.810057229921	275.299054860907	252.367014623231	256.580614327488	256.72912940661	289.743900876443	238.774833293943	198.465838789215	236.404853954019	210.638121955574	198.691423952929	216.799853390661	217.547773437718	187.502947870153	225.047703471317	157.355344424608	146.393155628296	171.036372213555	134.172161372048	135.891615132264	142.777153340358
18784913	241.877625299422	259.216776678324	269.750568629003	242.218214506047	254.759010462492	384.548042623466	274.274661145608	243.382082878521	256.175805422052	303.331449550888	365.971180372828	321.635253369302	303.237010075997	319.137814695611	315.019241751541	267.159262456417	249.466091596063	246.744860544522	270.26676952207	264.280399476396	276.572283511058	273.47688990701	251.057365362716	299.968091500412	350.668097496943	291.019831196185	327.541224586019	271.97811056223	282.374314864699	254.222931287614	232.182918184289	237.290950047502	271.375671009565	267.535737219948	228.966215597761	257.672336080564	247.713281876681	200.980744214436	239.146675804824	199.885677281348	183.30512067903	224.013697187447	140.295563203646	148.330513423207	152.537198662816	139.129305333838	145.048094921456	152.066890642567
18768030	4.96390648935381	2.59153951477966	8.07243253772361	759.801044267204	752.362340824532	790.609189603713	278.070249347063	222.132345707457	213.086698897038	344.111135274262	537.076622451132	542.264125749566	327.164748581526	286.410088687448	331.783158664146	291.758803598237	265.318982440681	279.123979445658	547.146848793433	445.607899831814	687.290259003905	188.767799477147	193.872076585653	301.464835246715	250.583912055856	324.494507459254	284.082225459743	228.77426483722	238.622052737986	165.40589264186	181.491012692995	178.559896387653	237.833364722918	144.781989233013	105.576671025916	164.272643741486	236.213691484634	192.14858260345	193.809487655235	130.435372984631	102.018028473151	96.6767707838008	9.82893748368207	23.4373091197427	5.99253280461061	9.83733792706184	11.1111865784285	9.05744037583032
18788559	2.27658062058439	2.26251066128685	2.01689315673756	309.373801134767	255.431557537006	407.82075476424	258.880345146763	458.597179496831	457.432860481807	502.040543337059	353.118428922623	470.857182907756	50.4871782514095	22.1051023794963	44.1058967826318	62.1930453295522	55.9481950550701	164.444249274761	337.71232234643	471.197427759472	434.877253648737	281.905115152554	257.53223737882	230.515881446882	179.353959335602	113.96391787917	169.551725714481	60.1470477974741	51.6512	67.0540445725984	82.9135244705131	110.188796214307	57.5093157146727	173.159261074575	204.523507050909	132.857008509861	202.452579739815	276.986628233186	211.661008593791	398.658814764994	467.969926459239	479.746857888785	645.96407170879	347.024874873641	283.505903482041	479.010992428917	491.086816817677	516.089468062337
18786950	301.927383667432	315.577279280435	346.500259062559	231.413587600469	256.280461250838	253.461983537189	254.796258335275	213.447135749139	233.829574980098	278.965889630772	328.403396817678	297.178	287.679095805459	314.120877413269	288.211312428884	258.201939543758	236.044092479714	243.363682736721	261.147610518297	276.099524327763	259.086455342901	284.984386251112	265.850721121253	311.488260970733	343.716477807154	304.540536445007	315.225251772133	268.467265115485	271.483240731507	266.107166053647	258.371490953707	260.767093443949	263.485209219341	277.474575227621	233.738931256275	273.108297049569	184.458461236692	214.102538677397	230.281805179208	208.290117970203	198.927352409971	224.168709664165	162.379888765588	143.405168226439	159.829664034849	137.32995669175	131.627530000287	131.763777049378
18768260	578.404605922804	560.182624961777	512.802427495629	401.483198296633	313.855365237775	679.719142064454	329.498228209994	389.483982595274	372.425965415552	255.336760144133	164.318397084003	178.928990780855	163.120676317311	136.519927880525	136.606469609866	143.144333586342	123.900224236303	169.969178721361	198.783250921151	246.794898354221	274.731975776209	233.371436124903	225.833391448723	165.773707840392	137.995593682889	143.032132099971	133.331976102747	149.944061204804	148.798349912605	193.771953631857	251.51269141829	211.528087693016	227.378167487417	163.294903742223	209.887119076022	139.820296275003	193.085030227881	151.256891405055	136.807833502716	225.054482914915	234.732504839036	218.088391906549	304.037639600816	328.760808230794	294.177262716894	287.672302476486	300.021825887006	299.243139169221
18769724	99.626677447005	104.769643919392	97.6521336963345	257.020684858115	229.761266281059	527.214596691271	295.019833011027	355.942633480162	352.549036082409	277.823503808644	208.246235147049	225.426565678605	170.302459842198	154.597396360233	150.151374834052	191.187554654421	191.464991072993	208.098146765907	182.053921022728	205.907528422812	204.311356369429	208.906538854511	208.475769496279	195.689181453823	185.402390641711	212.928920347244	186.965717396799	203.741854105407	191.675918632862	209.764192739337	250.309079307177	225.167979077954	240.014622639015	197.087065275973	256.631317371683	205.436866233319	256.95241564987	261.791772936891	251.662307278212	295.269349766461	320.506897825729	301.25008988876	422.834080805382	421.157392220886	371.318125095058	412.340147798162	421.107118071088	422.822540641195
18766151	85.8668491439185	73.9762887778082	72.4177836252069	451.992088960926	399.028636984771	477.077969983633	204.17621737321	274.406399005309	269.130992418796	234.330025613916	222.048264045841	224.808	98.3621988372196	76.3915516941105	95.2020344909997	93.4047746403747	88.7998	110.033080912471	354.469919581322	387.822453465828	399.330269428565	231.185705108719	215.448208438821	181.803490634661	168.589569684792	179.367167136489	164.463157679031	146.79644190391	127.576588923844	156.623101949864	242.797997285814	242.498187951619	212.44305181521	205.555326726423	254.812050707391	216.804961725688	268.071534172544	290.536059089005	257.759712509664	394.339113597103	380.932623965052	368.314549643822	398.042210148772	458.046638618852	357.095737859624	406.813198568182	401.443302838396	401.815270654725
18790057	489.131678010063	709.870272803521	719.93265583266	267.012915158539	315.04846479257	480.496254181949	142.07863253975	86.932946819485	120.842583681155	174.855076240199	152.731982075086	129.204969941771	221.646047483403	195.243736871492	267.690335993237	271.690166425703	241.002177742036	169.381925660048	423.295012916373	242.929035718421	184.137377299719	118.716236662117	121.429786920334	107.127248037631	120.119313882111	106.986747475613	104.96835045245	289.712628979993	273.113995206628	270.79630520052	82.4586565066544	87.8044136187417	90.2054552768223	198.746542010295	176.021482396553	140.365382035199	163.109893675927	202.040203056208	243.595987075578	152.483507910307	185.108778936441	142.394536434872	752.598150129775	381.754381111502	491.168843452446	355.758057944784	345.123249586461	296.830766359278
18767127	0	0	0	143.985199453167	149.001877792339	124.979692844796	292.143611648378	142.514932217815	172.232641527205	170.77821770218	192.322677251982	194.045197450421	435.568245908752	796.757190662425	863.089306362384	472.135002320139	467.338089014817	222.723423146199	116.967673721866	106.944233472825	94.0023778074167	342.567518832494	398.317201222052	805.342986495115	601.207178429108	629.718716842745	693.977719664855	425.795409824217	449.145426502722	292.090450800244	134.663160135578	123.458953873559	204.591129156238	270.707343695592	190.366995253128	281.124543882169	191.074001532742	181.623902730356	193.40667590396	85.5821226833977	69.911438179852	134.65464016612	18.8876601369797	39.1407280449073	5.82405334965389	13.1953951075998	21.9365249340247	12.605073699733
18770977	303.808037031429	367.589670918397	351.030372046981	248.353748329224	248.865242915722	242.383492632223	258.425002193202	232.835662033659	240.186606483388	272.86648503781	362.602156948668	342.111875305247	291.102880492541	331.843194350893	306.811567224744	255.006375517459	224.070786157204	233.929171124814	264.072687635547	259.778428656065	285.893650078695	251.120893729914	253.303061979493	263.44773349192	331.589335513949	267.74652242904	296.048104459348	237.687632632912	271.17890483793	236.126236157352	223.341235774912	221.938795597314	257.37519808341	232.707753806481	210.053498530987	234.032672219962	348.12341851476	196.327878648119	232.672989111658	190.776792586422	160.061646988734	215.953657883613	148.899633233996	148.095612136837	152.431978825151	149.32915996095	147.961840669092	147.662974856402
18782217	176.856220321957	186.152423650167	192.842611099691	202.59942278348	205.359173548125	172.190896807313	266.958601693404	232.333668052418	241.243454575213	275.201056652955	269.550694449314	250.691881895181	339.984455993363	370.827506337586	368.384451595145	320.31576815198	318.61051521501	267.135463511153	255.687740467979	232.385024430934	226.928084944288	260.162150794649	244.797439472031	322.339454303628	321.505289733617	306.333625799564	331.693927587335	322.614045288662	315.619452526736	308.126966435912	222.183819149625	238.134840105649	243.015362944608	307.219737019746	287.412246901052	314.999208345886	250.516763512987	219.608763695417	271.79254920695	196.697551901919	189.352385124668	198.090501854088	146.780375498407	153.754329948449	165.900198856865	138.906308385165	138.712544611037	143.525765203348
18767223	213.720686288175	193.820466318136	172.792499038933	353.425356215876	369.388498547203	513.291727330956	194.539486405081	231.406683692277	226.662081011633	207.095787589973	184.305604652475	170.602935555223	130.274498849037	130.172466826276	145.780864983604	155.921877974049	149.412037264752	141.305196487831	486.473140551048	456.178521624271	570.213870476892	212.443142152861	204.965542844357	205.266984819142	162.090320490001	166.270627830613	173.950490123863	225.88370833803	207.325615170101	218.458753299504	196.506360934747	211.471459546443	193.045248264919	207.587331224691	226.629532916359	206.07312921481	233.063817231982	236.55760886317	227.520398544258	261.202793915571	276.301612926815	218.050006138233	355.06579201133	404.569748868559	293.11407679986	332.115720544123	330.833323017778	308.122463631726
18774284	286.12368473013	298.184354095237	291.891105085044	247.736537941594	267.396871385205	148.777958452644	271.029673361741	220.87511631135	257.093222988998	291.581729816569	364.142174193246	331.957349477301	309.478040504826	306.248122488423	313.526484344557	255.918448847308	236.692191204485	223.828091507307	272.88474970632	255.143317539603	245.672201365009	283.520696193892	241.100072032732	289.052340544387	356.427512564679	299.526467728737	327.304760213442	263.254292341059	290.075639586093	264.457712968808	243.664091128163	248.731560627057	280.61495519005	257.680175959525	207.672082594598	243.336918897652	168.416357129511	201.497169947756	230.454029274238	196.415093117489	173.520825932128	214.661570521473	142.407469155128	148.374103543429	161.238909773086	130.447251532404	143.91692354957	150.060504873876
18767440	224.802568264859	250.065676145878	236.512384847082	198.637439617595	213.732784753187	209.573534111376	307.047352675248	273.161332309878	261.99687947742	259.791151381187	261.148889758318	255.187233952905	339.462022660107	355.450827635373	323.45652340892	361.73151311314	354.289570626162	338.673191077691	200.299602876959	197.523538763078	162.603507131285	260.268551025678	246.503676392253	281.521368939845	307.117773729527	288.966967367282	316.864451403029	320.766558066839	318.678607544685	311.951073217668	263.411576878647	245.540581333235	294.024416022687	256.627410973196	220.003308121106	229.337373368315	191.473804985624	220.319192879632	248.003457616666	196.713164037314	195.872933355717	194.289356314262	160.727651224527	168.005188870016	195.373680827518	92.1881927162816	97.2908128162728	89.4874243012946
18790213	632.931031686458	578.949196561009	576.598557438792	641.916041171849	542.89563606441	1121.34883784363	293.155155568433	402.882270798472	371.386901488234	234.341174407822	167.839160039035	176.288120746684	133.811570926391	120.457988546699	111.599260242813	125.652636448119	112.360276091675	154.252800738674	267.856647040289	355.528376148009	358.018036692353	232.824802446694	228.536563617908	182.455253812232	143.129887310648	166.096649371391	142.744284375525	115.322102947156	120.138785557769	147.960874833871	231.23166840195	192.231106102383	196.993107550935	161.07080096343	180.481097867604	148.003109377772	178.344843374631	171.268361514848	123.261914283697	143.28926434145	154.533271191026	151.874097175064	155.754207029194	111.530166299047	120.557072994723	127.522354371406	125.389907130957	123.604991320997
18766795	138.168186897399	133.329461775621	124.204223060455	300.39305637965	278.372500760471	854.313958563129	237.974149409405	278.87567200088	260.86407203668	243.248016894469	220.897418029751	220.167234053662	189.725313460659	167.67216219125	176.506822796464	177.550481637339	187.035663227091	189.198934868093	246.938	261.033179077996	267.505693165296	225.357865369852	211.360354000183	202.253394087045	193.609725101432	207.54538588101	206.378512662447	216.896444261489	207.535401901819	231.17323067244	258.87630852664	250.608478934915	239.998086931543	201.461603804579	239.406699287541	200.537595964043	241.029348838399	221.021672119308	213.17155248121	254.724942800053	291.755995299319	252.814958802964	302.673361790413	309.414944072041	305.996907328052	262.561634888741	278.321803441394	279.99327794473
18769480	210.557051443057	210.689293688655	208.781419298446	265.300619389063	254.608014739028	368.343066062546	230.311271924433	242.458946599972	234.57512209952	240.57101056024	259.610886307914	242.747735018904	231.822699922049	216.022814657396	215.076069405015	208.548164184152	213.462601593478	210.62422208181	253.626136122102	269.951733954466	249.379711004184	253.335489034046	235.725264267687	252.047152265813	255.607413867925	235.862009975691	249.208111297429	215.345055414285	221.088912481208	233.541680794233	253.112427414396	254.418170858994	248.869417202844	220.33439063879	245.905643440968	236.731982441963	211.834381184388	224.899642891306	223.176625508224	276.436517842708	282.398	277.097775677724	261.941323436827	243.616999974529	257.922149937189	237.051896458712	230.557552181892	247.194095445131
18787722	236.586941266882	264.808219510212	269.256180416167	228.817089041911	241.83695539131	149.268648534597	239.676096799455	206.275177153007	221.730370434677	275.503455115285	323.320926842687	325.150742028943	268.129337115629	318.350703493447	301.038523399716	253.279074437848	237.821354824972	220.694108335638	294.706149034296	253.446898742736	253.144984201886	264.721251610838	261.010902322804	279.805060803091	348.128648015602	276.154523427333	292.955656278299	244.819098095245	294.100214262143	246.413334368511	221.604331376951	260.478096944309	253.531999300766	239.563367383658	202.296294022525	247.523642855265	174.567817095268	208.046473503225	240.07890037267	217.893395955343	198.580547402283	208.113353901006	162.447	168.204626224165	172.722572320451	183.861842845067	175.130635207133	180.798422975955
18771354	381.09530168873	424.161436972882	362.987564830873	709.693187513447	559.483925273667	898.448631953959	520.929871746581	462.595556347315	664.213010390993	257.166247410459	142.808046009988	137.580009812627	149.946165033008	198.847	175.129547980273	132.88139372572	100.911604760687	125.926634230215	210.010481712701	271.665970893338	263.558092552885	260.953652518338	277.062	190.961622635476	127.395860756304	201.033303547132	133.276467369982	131.510741847981	151.801579963772	201.371170131491	314.32748735119	192.627569277552	339.941624132305	208.510110685239	221.993232309169	156.217154220864	70.8636417973985	64.6721122635793	62.9305141576967	88.639873220801	88.5455091087834	101.470330151531	80.0855469660718	57.6615850580457	49.5390415119745	230.402839295067	218.933889271515	231.916172400979
18788023	243.232765767229	252.215971674619	264.714232012016	231.213194110029	236.826117001165	259.095361607869	273.263598177633	237.344876495998	238.637847394546	241.27582191434	264.349285621058	254.211351611619	259.179582857097	289.272663384295	279.219897949148	262.893596192349	239.212587004317	245.794710541954	276.295178470067	271.018226341726	285.296544185554	276.423084633884	270.776241106756	318.858842600911	308.580162774347	298.403277633341	316.858485685409	274.01580024901	284.217450823136	249.920047282663	252.54958627732	253.478091431666	276.061839508595	254.394387093821	228.535327975927	263.04693641242	260.384658130972	225.315165338948	245.429037485669	176.672	181.552484542054	180.429989351266	146.655877795807	143.106976562538	125.522825559983	118.905372243988	120.374006227284	121.708691181873
18784056	1109.34402252717	1523.6794973209	1580.94588272776	498.159538385198	397.346340619056	534.103008107549	164.310441143493	164.344948315863	152.235009475669	181.057318787329	223.374851594467	200.540691865867	126.667012485009	101.906805439363	104.191400385144	87.4525700821053	98.5770739533551	119.426866467039	190.603568805567	152.192648867393	162.918007984963	126.81901778729	105.736329539006	118.808847872917	105.923191731517	132.55465422801	102.116980678081	176.017146298822	127.888083054096	199.431324976026	153.98819589921	148.335019201214	137.228656830802	99.6349173216436	106.398360849539	129.147096141547	113.58537533456	141.424959979833	110.125104504576	117.464926417484	141.996645691757	140.047525460088	362.044654254285	104.558418962564	179.745946379899	105.160304307676	91.9535962148252	102.821416059795
18767780	206.463491507778	151.643512683406	186.980723203036	331.107508593111	351.675596750639	188.071747215008	197.030519584088	251.109458528506	249.033158513022	238.399614770979	274.957026374913	333.934953181573	196.366906650997	218.723866073971	228.795833099832	237.149649105613	209.271381981495	208.02655431641	455.819436965409	386.898556643839	516.053384094958	251.305104020293	258.022768744311	268.861770697294	239.32847299549	217.973484674288	287.219071041047	219.837767603255	222.720658163068	215.388395455589	205.780207879341	230.33758643019	242.034983137208	231.638987340168	219.439013751213	225.247628488457	229.194319898772	203.91745866619	196.292083769148	246.908072777996	183.96846852226	241.160021780418	209.343508792284	162.914773064378	160.813390014301	182.523995804852	165.335483484121	179.825630383962
18766879	252.892806009927	252.657153996929	244.45454694732	278.952043292124	258.734865071238	408.441064095044	247.70967333925	277.072887178727	254.549093941839	273.597206482145	244.354227470292	237.522304024924	229.066554974434	227.342198838414	227.878914131906	236.729484621162	229.294325174247	228.729593917481	244.779670457386	261.458922739309	285.161186256977	242.670747061446	232.205184099757	224.101050169191	227.416767275344	213.655404062909	225.041462781243	220.818187077946	216.128059030574	225.298156051426	235.554897149993	227.032554290015	226.226074959127	219.997	242.870197123366	207.213306829988	270.222915603655	221.458671937189	213.901022615347	232.492745172278	236.028013399939	229.101699434158	224.627830826252	220.606512305356	228.428283791483	203.874473808376	209.213465458031	199.917923898423
18771543	193.938501997419	204.52439081414	196.518654244319	206.820287064907	226.461307188357	333.509163972608	235.329782083131	202.071170431573	223.694055849271	270.043865387915	319.144306102059	287.149371123344	298.984818809735	291.08115210501	299.222231154156	247.973243063955	249.638780513862	241.267632883741	253.147216206648	240.219182669076	256.874182825964	256.067335236656	222.039336846171	263.192325084514	297.930857551729	256.045003403011	292.75260857022	235.594154807102	264.42477428384	233.30626353046	243.84090797491	240.696138836694	244.242850411153	234.007145925717	214.562646000349	218.932366974336	222.098034552633	208.830156350037	236.815256594718	222.839848942591	206.553461261271	221.531245629566	181.766622735035	181.239879720654	203.992703152723	186.39650025489	180.741591420533	178.907656888381
18772809	326.911988804069	350.896335057176	349.967528102816	319.437210212378	317.599103220478	308.038484078095	270.480065254795	280.99883145506	260.136061061876	306.948457807234	308.050327095875	301.283769928764	250.264132763947	252.241949179325	236.180935356833	236.419455961432	212.614978460472	223.191048358678	255.130738166063	276.083213433595	291.310657809783	250.061029738684	211.192498862697	228.380386470348	235.039493642424	209.303533385438	223.914688541392	197.965921730773	192.210942922902	211.89491598608	229.709576339786	228.787166824637	227.281300648995	189.572746433373	207.227266189324	211.403249702518	203.221729794811	177.553926216941	178.867792281795	218.253550328823	185.177848318868	214.280271854127	178.120378205784	173.522764729881	194.146593907078	160.30363256198	158.542457010778	153.85525333805
18768217	240.348928830726	296.38919122632	260.928210970933	262.770408622111	222.476104277133	244.817252345877	320.360213470856	340.876706645303	371.364442047749	284.534617391075	220.050260758318	209.63561975169	167.45288493226	175.872127011538	158.743289819223	160.301054578016	149.243723786207	190.804556603143	194.641225880608	248.246818390579	269.726306046266	259.320117236886	255.464816887973	237.992578032811	173.124727699705	202.535011161531	179.681487306171	149.659091556164	154.846364492947	180.612684958547	207.023626309081	179.959700329752	158.761601287207	216.735249562022	304.930054443016	247.831088561796	297.183632055587	212.845935546054	178.23636550784	256.887824478261	267.218131478764	284.214946292041	314.249493104659	210.062118980285	222.846525180299	322.557714896188	326.695029374218	339.295570708551
18776778	296.947145516162	292.741004597663	337.273895514287	217.233157251212	231.11497007686	146.021624109234	271.359297778303	233.226576460131	245.533507196628	280.681235231297	295.178884169895	293.896040614987	274.326303781365	325.325102722335	291.369358178189	240.916747007401	237.67711122299	254.904	238.29702069632	233.427551422233	235.873099418162	229.066703982882	237.178116254752	259.702818369191	290.070766781297	272.320900321386	255.560795409359	257.196274420466	254.938696265545	256.879695217049	231.290893483746	234.091521116598	245.275470110266	243.496	193.364070452717	233.956874697099	194.409454671348	219.131180586031	232.626514882618	195.047013494184	170.444321848633	208.049723264573	144.832776105773	154.226185889601	160.834600250951	166.24712766954	147.115939864109	151.11448444737
18769963	285.581036362538	219.201086951711	240.646892962211	435.97746245401	407.604787455979	264.199533652707	256.197415219438	327.853658669312	327.419177013597	230.170724542724	236.082290564777	250.81607165078	119.026383759225	109.769243984892	127.919457484866	126.098206534307	120.178022850357	154.085835958206	416.620622259165	438.815044966622	430.959849798093	197.747453234516	203.126312429717	158.555780548571	172.288575042697	168.331794617179	165.699709624438	129.262933155971	134.832063895639	158.889742567633	204.029108181647	204.533296470123	179.500510668597	174.347549877135	206.380979889925	165.871109681363	138.212299755339	230.750435898796	186.784873680787	248.426031442013	242.131022076806	266.793849175386	314.15682044721	265.24845262715	297.942226822126	302.870514543795	340.151153700197	327.590744387063
18786806	234.465732382997	248.552254679516	255.206120840325	199.833506738516	211.366244720725	98.1921490666524	262.09401867022	243.880572483748	237.139938844884	256.153311514366	282.760596254526	268.691502478379	306.607433206491	360.68881805581	346.765935735447	296.064922740163	280.834796936231	259.428496849416	224.969937605594	211.229984594428	216.590233920844	251.451311121393	247.373209942009	299.342397032461	324.753249773799	286.560807763646	301.890056179049	287.768906804868	296.878957537252	258.824294231011	225.488059925382	225.493927874882	266.239533089225	248.196023768722	216.950431075655	278.230328115115	267.392959597546	213.516026208432	234.923238835672	179.02990775029	178.067831516772	179.276698065246	131.422333873757	124.818321225009	118.604000248712	110.741513239788	110.873409808588	101.215271265681
18781012	226.778079004539	236.95338405835	257.863142387821	239.890156713006	262.504532465339	170.363722373447	260.08508175048	240.484296091263	253.257536321347	295.598991757014	352.580089232034	305.458256749672	293.79793110046	301.482992903506	304.058114667842	247.887169683911	252.468730506725	229.850332268269	251.892459209248	238.165694957073	221.508938877835	247.056215422748	226.804655184439	273.890385966836	303.850200981743	274.605915291546	300.68944387308	251.157407267254	267.478233413721	232.929121503686	223.703043337864	229.852286194651	248.600866086024	232.709244916539	201.043313770366	225.064980879609	200.265	197.388514681873	218.889558089095	191.222536938582	175.681218733971	209.319902184357	139.76374771622	147.462192223908	161.053	144.880178079268	144.756020442765	145.315510439562
18783787	194.936245497309	216.361107531413	214.375175187992	206.450315433693	216.323636925868	183.491259845594	252.594646571722	189.49194100226	226.631920988866	279.215043925591	358.34094860298	306.347655074332	330.175855130419	340.073771298465	353.893367705441	281.844788379095	282.058030453907	248.535772845207	243.699669369825	230.448487662733	215.117121845103	255.478629290322	243.070857127319	306.785112786452	365.292646920566	304.816414840242	356.892864436191	285.826178459082	306.286881926594	248.387677469949	228.631359571048	232.611430553905	263.752425934587	270.381527128288	184.729903524228	238.058643433079	178.280108192224	194.822656472317	244.476236152055	172.350121258023	152.297900602039	203.541942216595	101.567225033276	116.161746264722	130.788735503341	90.459004107199	93.3460133961525	93.9592009858328
18767582	221.278244158968	251.317838775649	265.530462464768	265.214700449464	266.099662220334	337.034	263.968085539754	239.691589670944	243.482903058275	286.096039645444	331.326914931722	318.968032081156	289.365083185866	292.004915135034	285.492324422651	245.895252316877	228.294533020723	224.678365529082	232.304852922477	243.094188964919	213.294309812037	240.729040421617	225.455187708496	262.349173869783	306.047969945185	259.031654372394	280.135022252573	241.675754763715	258.243059822946	221.16276877236	210.104962164075	222.31615991191	242.416543653532	230.734799809419	191.822531977662	230.394561056883	207.411987677028	190.355537364911	216.490985403426	186.693824291476	173.244791214806	201.358863511143	140.508588144453	139.153212170012	155.752395892181	150.352467774478	145.925123490063	139.065842568104
18789821	304.122882038458	301.880748893506	297.377769723754	228.242755093448	216.463890267198	155.953549631375	229.785122354034	229.676927547997	233.587815331079	249.938951234034	243.246591608586	222.129434657591	232.702635722615	259.757076202521	235.920781330359	239.214642818119	236.152899302825	238.972845750127	236.765960053181	235.593865983674	249.261315792599	246.111611464375	252.547156322011	246.637053017142	235.771879408807	238.285739070309	238.633186022708	218.194738715131	222.47767982034	221.078893559054	251.792715669869	218.402750543039	235.855875372146	230.815524691213	254.238924187581	234.58635507745	219.80629672668	217.795281923654	218.034828463492	225.574239226496	209.894434887417	224.744905073175	217.612034948467	199.989018881528	225.987458048344	188.010388019007	205.494054320074	195.777939645724
18784163	270.389937703303	258.706916183309	261.607795640585	277.363833585283	261.370177451739	459.264862958002	224.752789014486	266.247148211871	248.545885252253	201.167828259535	187.417751440175	192.688824798294	199.191411523336	193.256614707413	195.290197058774	205.72945886595	194.242693083176	204.423036550535	203.114216592253	222.669707683684	225.576871086151	188.798793909079	185.361638185621	173.794790025513	173.178956426101	167.762083036068	158.794849212358	169.144170308737	164.117271774031	192.302503177952	202.270554165429	197.92060334892	195.677578330357	169.660242835022	197.075313081901	184.565058884362	224.867396133366	190.017716815992	172.495375170128	257.250193447388	257.006435619024	250.587746317241	312.183344790597	344.163878122782	343.036382598357	363.110584121999	393.714853861962	387.287074684119
18771860	312.793366577264	304.700393145619	295.243809885679	266.492527205374	265.505724382543	372.171236480455	260.336100617131	276.125730040304	268.473744578142	279.184363030457	265.669682335357	251.220766320364	279.021066871934	301.563411184204	290.363921444923	295.017923516061	285.334227303659	272.945828913712	211.322190260766	198.683724419148	186.390710449626	243.451910803078	228.978931776764	224.410484261787	232.620032139756	222.848154941132	230.282421943123	235.680860725526	241.947235020338	241.163497551299	230.709251728907	208.065629239279	222.919371806756	217.955189383747	206.720539732981	201.509334971201	181.72166374978	185.82427339538	183.122240390215	185.900948208356	183.849537431864	184.482311327295	159.609136195231	164.396856353481	158.188702707813	143.536217845396	154.357343929765	144.925456374944
18769176	518.074914678979	568.03970720974	522.489423098352	454.556895725359	389.090819516598	485.673098809554	296.009838965061	400.471262937112	352.434685977496	255.812957138477	170.618300150387	212.931182934436	130.628401860196	123.340814268054	107.396810146536	131.490048775133	125.472734165789	151.876221201388	232.387384936819	277.823514924448	206.928532929113	181.807634227785	175.272346998567	151.895030719249	147.518169834247	132.245702672674	134.991313021138	123.136600872049	127.046114229276	129.405965555884	177.26752621701	165.122073826184	164.424188044957	290.83421445298	302.237024294426	258.980783330063	129.351422661387	190.171982626079	158.303543658295	192.133570101334	186.070149118732	187.722810676187	177.599528256103	149.146399950898	151.239852442273	261.87405255291	269.610892216243	264.922051473738
18789666	256.33159295251	264.818230916274	253.680239998173	212.100418065911	221.74373575922	255.038791090063	245.906952052411	236.449141175745	216.170331656465	248.181588494772	264.99110650006	236.10444021542	277.671166540634	311.761477173084	311.305071568411	256.773163338596	256.241098333552	229.003752279038	234.06144336233	214.548942434632	208.332534307002	248.982145024383	225.893647910656	272.479117798703	269.063	251.271918365093	268.130132166029	268.815	272.387497688801	274.569935683201	236.466997591626	231.946248839719	244.644972240373	243.578339174248	225.661618181467	229.989710688523	206.560207792994	217.552662536101	236.700644844818	175.394348119418	173.114783221288	178.21195117846	159.953029985951	159.934327147143	170.480165048439	133.212011890805	142.807653825834	140.034054338915
18782457	218.862120441913	251.821003870387	248.848479426267	221.063652059866	239.503243382827	209.668217761883	252.048447241739	212.978214336871	232.018410977807	268.487589925604	360.072628732844	314.177990407104	289.676745277418	302.324206179062	294.677034625239	236.108110248448	237.704593770847	200.891635068566	239.900430082706	236.409039049076	257.833989050645	244.176269847658	231.845452838202	274.84336097412	322.701312988025	268.178129119939	303.811406226482	244.844762531707	254.306013507913	235.039599269147	218.73654779637	212.254244740638	233.372003621489	227.890072967541	190.150890912892	207.352506467452	274.355593185632	180.177624259118	217.251126836971	178.904032416111	160.311315472489	189.729634337104	130.802577112128	138.213958375487	149.230388908591	141.063657576436	139.721272915859	137.132601699797
18793532	31.0976863969462	25.6673546970346	26.0083842607577	212.209266331747	203.164270564398	85.2076620034898	131.750237068585	133.202142385779	143.180084677901	136.418976641375	179.320490437847	136.830072469353	101.856059151652	101.544682971043	130.147830772584	110.635285574711	107.730377303024	89.9424085023254	240.932530482004	215.338285395226	246.905388915609	204.513399397303	189.612	176.886299273743	199.117051980163	190.428394236344	190.952986729643	184.167185382973	170.919012528399	189.238966475423	212.382918785164	244.916152379722	214.497247911201	234.595372177938	244.241303751219	250.142488413124	347.142928572862	363.190488547155	329.376898372671	443.926159239602	418.690183307177	397.144444522989	500.572771336499	566.78723296068	411.661187819552	414.150816721765	477.08436491966	464.186303632678
18787602	18.5408042202291	21.9537142612333	15.3144717889131	139.390881734108	151.156583679193	126.300229091258	127.739358467543	62.4893976811978	104.016956947238	140.105648601963	165.313217598068	132.061487013938	248.746556831786	280.565837765565	323.129573840793	197.217125161411	214.392026669231	127.496319713242	138.380096149491	122.245052160439	135.854642138017	238.858530912787	218.207254977076	322.361763443657	332.527567415632	376.286359923005	362.963478016166	291.713398021307	245.784709427442	260.477519970611	218.775235640025	217.087644251334	320.147637733417	252.703106470835	253.12411702781	332.341589882262	452.808250796621	324.222585978475	407.959384686523	297.760571562466	342.112175744464	273.401732375532	420.199674077676	354.918162782759	319.316789605558	197.343231598074	188.168580362495	181.728647420162
18783179	1.29466150443335	2.56326817461842	1.38428699594265	26.5741466650543	37.293328829088	11.334749414129	49.6949168964257	30.952589653965	36.3971275513874	80.5181879814713	110.821082908335	32.3680628589457	97.8224567944184	54.096006257821	103.457315803506	139.461532685582	45.086032113711	40.0100232038328	191.473663843269	256.868004237576	113.64843198205	253.366283195489	136.433194510244	160.588561212517	234.107366303391	90.4639028002984	174.184122575596	160.574427995276	173.484681585184	248.701409255336	39.5843893435883	84.3518219654259	54.4877396520603	700.96094774521	633.914402597148	292.521157670377	41.8859466462315	67.1505976112296	91.7806161196891	173.800210516446	106.703153942166	151.355166473459	2026.60318824384	308.295361493399	1307.0335282314	668.543054406953	502.724745469347	575.079138879798
18774739	144.449239944839	154.305135690265	166.215852479854	245.043929177018	250.268177703401	430.181948918586	282.121548367519	259.52401231832	246.949260850459	281.849253951057	338.947043489297	326.52579796621	269.438420349892	278.274083472772	265.660202755621	226.367930518627	208.939192123499	215.646538785731	246.921403202449	245.493559472681	210.932461557767	250.812555359106	226.309260401035	252.014062861129	298.214868353316	265.667834823972	286.542296952876	240.239538117601	241.846675072283	226.14456719588	218.599627729606	213.767834021785	224.014497197427	218.280116756693	185.363975342154	232.953073679049	120.252	177.884599663619	222.478181822479	194.674652463598	174.725515926044	214.584963924115	147.204194176576	135.268947430214	154.15069541109	125.698501648053	145.869936619369	138.910400352069
18783955	206.714328266605	243.14198563802	242.403102440567	264.258220101056	241.565818499851	277.777845679615	225.450997941076	245.56100297072	226.304926877138	197.476931758495	202.82818717768	198.263040238166	204.845083333758	222.024245135116	205.625802292617	221.485318168357	190.110994125693	205.928787622881	211.751208953654	227.482186818992	220.491197812334	210.352299545964	198.341579418724	209.445791674571	204.753312090381	180.103326104686	184.747255729639	188.381180168218	192.439992723352	189.355306110173	188.782	196.123662334087	182.510455647369	195.73284623316	200.229110297954	213.33916839055	195.852679977386	200.089941547105	200.936472337644	243.502591600061	238.812549456079	244.342988015147	280.816011153095	290.813145938693	277.410459419528	331.242219614486	310.553461993635	326.846388756126
18791361	199.060288717854	215.237908573439	232.393057349335	111.992134639722	126.833561869206	85.6458791236212	202.74942731447	160.390745443894	166.110058404566	162.46531830834	177.937571167809	143.129628190815	226.020824733536	249.209149349664	240.004861695175	241.793797436125	223.254492301877	196.334069317866	169.304287441088	131.09965991546	144.099512037415	201.878780714842	212.458317658742	282.333985576881	291.853250527724	280.721533728951	287.521270763479	324.133777639939	318.260771104893	305.978748757744	202.948804023553	222.519383777111	245.836799940091	242.892326706893	264.396767220655	313.345521676839	326.437746749088	272.579111433947	267.85878761954	251.306973532149	233.829891804614	237.695479401801	252.841210447543	268.207670791595	229.337404944083	184.629980527157	208.937632028645	193.680704367606
18774728	243.229195001853	255.680615401014	282.383953139169	249.407572087872	248.675124319148	171.664303627009	239.005105794654	218.633371365308	240.517950225432	256.644963259347	311.065563849756	296.396784134895	255.163179366737	278.514698885221	261.972031973485	215.447218268424	208.005710125366	205.597311233454	246.110208048893	238.744290604197	197.402886321808	244.376118873526	226.766750142557	260.949530389897	328.037121236757	273.914690273817	282.760535642419	242.990021745428	251.018003529569	225.714966594199	215.452176284388	206.979096559833	232.15213490074	250.038734455003	193.434542303347	247.022604429226	138.894300795369	186.008127388193	212.653741419555	186.986270639364	165.904170756809	205.353077308785	120.993981959823	127.202611441376	133.105499670968	140.746741805518	142.778080594836	153.168099198899
18775719	206.068507358234	199.159408044226	183.122318124817	226.995719136415	215.149425012917	410.752250965284	189.390986919972	214.834351156216	210.048843579268	167.289963879003	153.640010124892	146.349464350497	153.983894738704	146.829342011165	144.818271733314	144.982269261784	152.801940117756	150.530259060644	220.19813312096	229.632380897814	242.795	244.943072755188	234.476629706362	213.792053344497	189.563830882028	209.17458598146	185.820954376927	176.377661471169	178.348738078227	199.756146675483	241.555348364996	222.462229133487	226.684529356085	208.663670993294	280.025868153187	239.780312668316	250.158684197531	230.344242255695	216.768639574306	299.719123238488	292.129789564578	283.664281144051	280.673350052668	282.101500455154	302.591956512596	300.884544701699	304.205492086139	300.730794232381
18790018	14.9566078521982	4.81936585070505	10.5486398407946	223.469386504706	191.045026821174	292.993628216863	205.643936662614	139.083409842434	174.824841434838	130.984753481703	152.517967486779	141.283407746368	206.85138510115	268.237803961091	267.065499035442	252.767709760721	256.917355661583	234.377318979441	161.125923925826	144.723295662252	119.907499748304	348.926437181481	294.054361226632	536.840609551805	234.567979877201	359.257342937415	347.211119413242	452.74743238557	387.128425000887	362.635697188137	334.685832412751	315.502060489733	381.458946860165	195.089401180597	208.584599385647	264.875034409354	331.546736146655	465.939297795522	463.041623499259	191.328999449038	163.434328251348	136.502228494566	48.4861640568416	139.912607730362	28.9379795540833	34.8284290999943	33.3247556407246	24.8846292213933
18772859	262.602982413583	279.66165616091	279.944160525276	209.401735570724	216.623488685285	257.488504911542	238.060730617597	221.361414576121	222.075054347516	246.602560469437	259.34890429918	247.331592958606	259.366	293.146465953179	277.148081417862	250.666867141478	247.191430276694	237.808683462152	231.923675617934	206.668017036945	221.625635578915	237.724849909664	233.254216669891	254.223926412578	277.360730119248	258.485997273804	281.154759899422	248.13468338047	262.509241953705	240.572397114419	212.982961257378	214.937870914584	223.095129049703	246.076041409467	219.542077993103	237.258581266394	226.848907037185	195.319706857649	216.503310350693	155.149477271133	154.43641252594	159.19664165356	125.857603768165	127.792647488771	132.921281951693	127.038487361674	117.733933613053	126.088741226127
18774536	329.50969828422	301.73493919773	331.844577257554	420.523369106212	348.961303840776	255.614930613677	201.267916648657	266.702907775546	258.852926680461	186.654266568802	149.325	152.518123387485	130.693970616025	140.379848897697	115.91166423001	160.766928592194	143.570066655471	183.939284922752	310.319813191717	366.837385859163	365.058025550898	225.914078203619	238.656961081643	180.533665908933	175.866099398915	172.954608680033	149.036686507154	216.744313258784	220.775661114568	232.803535007148	281.025401548164	249.699959177206	246.512883853664	212.094953198264	200.73504985054	186.037220596407	217.978717733877	234.497665199716	202.00060903012	158.204422143506	171.219068766127	153.597658387787	204.651098561339	208.078243329465	248.925701057322	188.275534953089	182.321291855965	174.891535416153
18775311	168.22921059799	176.704770034263	174.77630458093	204.36477376241	196.169991271432	246.296887088892	219.817021643019	214.934303101875	218.644973856794	198.902018810874	192.027060565609	189.307704540062	211.289859764751	200.821741642593	205.975854129236	219.425460362605	225.897822535123	225.511242670837	225.023593613046	233.886109077615	233.96368991363	222.765011262341	226.042263254373	236.784855341551	213.187103672055	226.168987291992	228.531881406063	230.133461891095	222.743407019642	224.747484703404	229.175388768262	229.853275597515	219.05488417404	223.831717304322	233.256286416122	234.118834866016	234.004544039106	221.61149145992	225.316995332611	219.24334465871	232.423276128057	217.693149580011	260.759484948134	242.584134734362	243.411246448086	260.168297860004	252.073082147779	252.945617648373
18775292	129.918829291038	107.533897485997	120.720612698116	334.976294725416	311.215633278374	462.330487466681	220.160654195028	216.525514192853	200.104300813574	216.130183128378	225.781321372079	244.468824608926	226.770240750697	220.885520501512	222.491128922227	225.331297122332	229.93604938907	247.839617712819	246.305254972374	266.094622087296	278.808525717842	206.60321502275	210.205790392768	230.795696086116	184.578595456615	218.696848080155	192.914130763568	210.852696789134	200.033183811852	210.248797439304	233.113585645345	229.227211226208	233.230939921432	172.653700920272	190.299319199456	203.679388633938	255.935764116812	263.811017115753	254.130067040753	228.043201026141	241.93005629696	218.615997222545	205.66589739718	229.363350918553	180.389399849505	143.922077210041	143.88751261616	138.039
18776584	93.4181405468013	77.4279850039181	83.9074019970439	130.69228989097	138.886366504028	89.6346292581753	250.211750892814	194.21767331872	200.567520463433	207.929367696436	254.22645064625	229.180442293425	315.392293193237	336.863235621028	380.092249417193	317.647519168892	330.362718836363	298.961533678141	183.609828902209	167.648483496096	169.695985623592	263.005728076997	276.611930205266	347.785285881647	300.856324031599	321.386969935466	323.15117561265	280.148541509411	282.532847552682	251.448039275068	248.451296924039	247.625020133978	273.418487872158	211.774080302722	238.930756263791	257.873723821467	192.756736860697	219.165717409571	212.013610168185	184.81538026075	180.705401258434	197.383	128.28517915995	147.931428758802	135.485395040944	128.690763858028	129.677947492893	129.790643704136
18793691	309.125881737469	309.083324936196	298.128383760163	214.126575874424	225.259677530285	130.253842024341	234.036190538027	208.735720187517	212.934507437631	208.558827166333	225.999101037998	234.702568856891	249.506603503494	263.269128060842	257.965280454257	245.196660923398	237.893113721352	225.067582372165	252.113558384335	241.958158650948	227.801363448302	253.866648574638	246.202664927526	279.536641146042	264.832311656315	272.912684230003	266.63128770732	239.659528797058	246.01552383596	227.765906307678	214.520392316196	221.030232742037	232.13091990205	224.688557456901	221.776742570706	236.785801002287	203.911178223438	206.593422974223	211.842625110484	173.35165203077	159.578175303055	175.111718258305	142.931643864461	128.540154495206	145.089343251846	120.916	115.388375219968	117.747789590199
18768344	239.471106713584	235.226269136108	228.099171701333	182.774036863044	185.219872215856	125.298614572134	189.377857073577	173.557491000911	183.187065685459	195.186979553946	214.830707988854	225.442297588599	239.745456421523	226.469552797823	234.31806122764	238.182487887609	245.616857244976	242.703907244405	189.964033739812	189.908942283055	199.941252307646	193.582428810596	204.349468476037	191.093583302196	206.697758609336	198.933977497481	215.352460677083	210.740056600849	202.412800866973	200.668263099588	224.464420061703	224.93118194428	229.025878355109	213.147054975038	210.065672701012	200.930455572522	249.07051633123	242.397551815464	236.714602293356	239.089506276926	241.210075641852	250.395607351095	300.51680514725	291.395123471519	297.901565048292	232.626889535366	230.926197364536	237.151927592337
18791952	323.20726511446	348.36322297873	355.188267630371	202.009135507056	212.488606228568	221.547678548635	217.323968842899	177.027091705133	190.588595178174	233.952031587041	300.903	260.355811773472	259.824513077464	268.522271062632	270.604570765326	217.223568214563	213.04493797202	191.340317356118	231.865541133195	218.882329559869	220.091667909901	244.741979473759	224.156188274154	261.544098940153	296.201387503616	251.476633395937	277.096243379906	231.549980575661	247.08815210294	212.749861333013	206.384816163812	226.218744399145	238.871334902745	234.392475016778	181.05518315016	208.752649824852	167.213243972675	168.572599209858	202.374766984606	172.38017327244	163.149492690946	205.843026403905	121.486845592514	114.544521661579	151.133397676626	120.56113463896	112.714	112.616394441581
18791391	328.196550843261	349.894403726412	359.92345561117	215.626123138254	232.255833028247	128.911683835397	214.603465672602	179.31158908812	218.79364539357	275.084001746281	338.765091565813	310.453035032587	271.623318170674	291.197083544542	285.681884816034	240.877105822652	231.138629232445	218.676225827259	220.947393442396	213.314	226.718074744416	221.951415404707	211.473908697814	231.954447592606	298.998781309564	242.395038865611	263.491381429387	218.394813381198	235.831222495697	194.668809710755	204.466397969394	204.652285455515	227.422972852195	217.343170871517	168.287846310631	189.646509133857	201.877714925758	168.753278630075	188.597361339072	178.204538882147	148.792222671864	202.843975932496	123.198806200726	118.891768045227	131.537237372006	106.55796823506	118.188585847825	109.697
18778949	0.943743638236885	1.45686545695721	1.43305772504681	36.8742871454254	47.4634856276276	57.3112140985066	40.239537448945	64.7108233993713	63.6911306127793	128.037426135494	60.2549302881848	31.0123107704513	135.311639134116	123.172266500809	55.0726945886085	180.117446528894	174.295805371038	344.845337867585	217.546640412729	87.8507529266198	90.3692241595018	343.538634947138	505.677031179903	298.41136641106	129.43319657719	85.8158206857779	110.629228994005	281.504737136074	384.732305263637	512.256234898487	289.866190484042	300.41687283621	149.191154635765	1011.41717243777	696.215766542788	444.124321631522	163.871943926449	250.265797384208	222.438859991551	253.533382798162	336.708151208682	252.392790901221	345.189248461668	154.41938641194	286.755054832292	275.930746536658	194.717046648091	227.94124244269
18784738	254.64872185265	253.269064231981	242.999483444822	272.051524801556	261.90010073742	365.163633299322	229.915293787176	251.361201259861	224.762153153608	239.950753389204	226.00792550847	210.195652379904	196.319842814655	217.066691776922	194.384087146339	198.981513399216	179.010705021429	185.122757185772	244.476902072261	230.234025072002	234.224489366442	227.974592243798	214.67223994783	227.656358722297	219.22583977028	208.282434058062	208.915127294618	213.816374458355	226.765056328645	241.119709258424	227.571663233769	220.196511693409	222.183071002746	216.452034488306	213.045247921723	201.103197450016	209.339911869133	196.104464512028	190.771361998409	189.244026316946	190.732746095483	187.183756660533	188.895929930066	186.373531677079	192.199862218358	169.537024715121	169.195783555355	169.949995285039
18785995	69.0371782488424	68.1607169168016	66.7150509743641	182.878358560788	177.265310451995	214.435744788853	164.500480314878	183.248583542614	181.679901598597	176.50645049333	149.006900427877	175.428814390174	130.19418546645	112.995564703036	124.612731038663	131.536091637654	143.860704059933	145.246045307734	170.247569696839	184.740505748362	183.725723205945	168.539394207578	175.712449596601	166.178613407624	169.004106299128	187.605912863982	176.242769430615	194.037231512955	182.575747540616	199.369742183568	193.033630673369	213.36214851093	192.081824994316	202.035340922035	238.572158832938	230.14346100679	307.115362267565	267.033251556401	272.118688161923	311.992760101279	284.80185255205	285.077758894079	373.911333836359	449.590295222159	418.221975636158	439.225516505085	434.070543404475	466.573402176282
18774843	44.9449170831057	40.2344948112245	50.8746	118.957528645043	124.836788319666	136.649488776219	266.500460153433	283.040516774429	233.566204337624	238.004595428938	259.592788994748	235.972215928966	357.655558726496	391.885695116224	372.043573506239	282.187597448538	283.726221633151	287.581333423528	147.491039871742	148.125575087641	150.368680023212	272.151585937343	273.72882643165	338.331159666291	286.632658845358	331.882597314893	304.873930712694	316.901374350911	304.222817520014	292.853638692268	274.001053097503	272.623258384383	331.645382244236	176.850493942646	193.956672300388	225.328722048431	310.077656583095	215.116179324014	227.800607914526	127.801006526893	94.5137421900975	137.548207700376	92.3530285993996	98.328016504926	71.8391898227796	92.7294151702763	99.235737065973	84.0545638375543
18792821	177.524394059578	193.926895382896	227.849583013491	195.263098143026	225.42163453648	227.831882454586	219.054694301235	191.026691034304	193.359740116745	243.049596612505	282.508200444182	275.902761267385	231.251977560794	251.714125984364	232.94558735306	203.731137466764	186.369380156914	184.661645556151	207.718972063944	207.780988430202	185.896621184917	229.744300708941	206.567997483625	247.821592314456	264.930078017188	223.448009314886	246.071185881463	223.16815885264	220.349192843636	206.049697930354	190.033068417283	195.19278689462	204.654162066789	220.609439861498	172.659670819706	213.168479420077	154.41213376808	201.356509494752	213.643561302582	206.284024209471	191.511699138409	221.094419619873	185.40106816219	196.152248632924	193.572557639892	251.867197192546	225.929854564348	247.619450143813
18770914	233.903249320812	262.912519754885	254.160195817268	179.525413355668	196.426	137.789257394073	224.862286031668	176.201845021282	212.805786086741	251.209581368666	299.380854522284	271.078196516289	299.98344557312	312.40697520731	305.187222229626	269.024731353962	267.669059357589	246.583133415775	190.494150777218	185.854314963232	183.364380098297	215.536983056986	208.044669791613	242.973954327514	262.653284192317	239.711497371503	266.521022922638	224.901654574527	241.451398786143	227.720244289653	203.348398489581	204.709003242725	219.898698861205	217.457460917181	179.119909127707	202.596417850917	208.994896427742	182.115162596055	206.412562377311	167.998	154.415557880768	186.716387247355	131.474320660848	128.440958057558	152.193376438002	152.221482085898	148.083292461676	148.519642763924
18789001	178.390312496589	185.171757444942	198.091652037951	173.13887210485	192.721679080382	111.460996037361	199.560298887833	167.166642849068	190.899053018349	247.007668712199	316.241523490104	273.822242698783	278.483218298864	291.456033715607	290.295080268627	247.888324831092	239.576488879371	227.501	215.934624806453	204.385562037314	197.790933571414	234.964707565192	208.018959871965	236.101154784125	296.743906396016	252.65573361891	276.097776928757	232.174267022854	247.145925958759	216.522732648202	214.879390156558	215.764540226761	228.866598759899	217.984887428388	186.051711894769	205.852016970753	197.639237061717	178.824192168057	211.202038783172	184.008691316114	176.55	218.98525266704	158.380179265649	149.54941507589	171.088156787792	172.331620321199	171.460827565964	165.704159454958
18777068	211.073307895049	234.72485899273	225.374178196571	171.328790830444	202.267442668039	90.862055866899	214.102061977743	183.854456427423	191.853873043757	151.385	153.050546996897	115.743750574309	205.86606066438	246.962237019273	226.373866195609	255.703607070962	196.176596853473	179.565349666231	258.353990220765	189.856899588294	165.508920189868	243.052202942023	243.042388440338	249.73740045159	268.054777464396	259.264467200693	254.892238176317	317.431477543695	336.105565108906	318.30272916593	196.114022495566	184.779859654155	201.190633584549	327.53224933622	265.131	270.922182395193	132.604035811029	210.423831558138	219.578538096733	182.652616605844	181.461004776827	162.19994331008	218.362145682981	259.074905301862	250.753515014574	144.737601732598	146.49880541347	137.840291293427
18790061	422.039032338379	631.88212219115	665.338387056588	332.78050768166	385.37554259413	400.089046702995	136.37449176761	78.9440934499541	116.02917309625	197.889932369333	214.67758118638	202.821723857141	204.22880265758	183.962646280782	262.921243691941	191.821020403278	162.116569735031	110.247213431169	362.629106810985	201.464358935397	188.577557720444	98.3341974854793	114.15264581336	137.674618733198	204.652086372667	131.638401725479	143.445914943683	229.663399173937	253.485546310137	300.740127410193	72.8450871783545	76.1921586408487	79.3995934467863	186.26601271344	107.568683686782	127.436991584588	172.965944328376	221.159780117314	283.984735383712	145.114879367986	166.734010439073	82.6088246535245	386.487863197641	187.822605956406	218.175503557336	148.634535427087	147.620050256264	130.29706115124
18776853	200.974479610052	229.41802668143	216.33516555893	145.988750661299	162.38055628989	109.519592743403	222.643542096521	157.09938032035	196.42510103641	202.801863052378	226.279794300902	196.408606136064	264.605919130811	291.510262248279	294.063312756297	238.784848187996	233.123437289663	214.928292177001	225.769165559351	157.556870319101	165.484608571699	230.384673190709	230.581055421785	307.75013406495	342.316094999592	306.646736187449	328.432204044883	313.76226500105	330.237918491136	283.252146561934	216.489532621831	214.245383992253	250.83135002901	291.007115631551	244.127509076385	297.927866576804	235.387071681064	197.012651432868	240.444297141816	126.858630914039	118.839827759826	133.173285464947	103.861480772157	87.2559665915637	124.333312210331	100.748212760412	94.1500722912361	87.7124330103043
18784579	21.0699133072079	6.81927052808919	17.4233086367122	475.186085829014	463.413332959614	611.208764139526	245.113866910847	242.99078955379	204.674395948541	219.58450448197	265.537955793413	295.536229926415	265.890566585612	266.740193458107	280.128563026988	243.789865966327	245.438342251895	248.560243973712	372.629059999847	352.096720662762	365.000588365723	273.897797388256	235.690671803349	330.74745863272	208.070384004888	314.808395113213	259.732320420336	256.159912211001	246.936409976243	235.393539119285	233.979268521316	215.214088054058	260.244309997243	134.565338735596	126.600386530321	166.183551516457	159.479432227989	201.213259502685	192.655413129256	106.723295978127	83.3647	102.320984733596	23.4476441009047	37.6970760369144	22.4360076543059	15.0150768671232	17.4275771567141	12.2475878460334
18778862	151.026243620057	154.603843053141	158.250025230126	183.544375438166	195.527962332836	101.738156850729	205.482725965003	183.999181918542	202.04899576997	221.21430124774	254.365873506552	237.577979150177	227.591522830649	247.054528579245	241.781128460916	216.349086920621	200.319863946095	184.650505254175	224.776341271473	225.981963465243	220.71339775496	226.678565099239	218.162125749342	222.266446325968	263.487222984025	231.810845481815	246.576236195749	229.034654178687	222.714875597815	210.908660781174	213.256632029386	220.420610154783	219.875797237254	210.638367095035	180.037845586157	202.896576663661	198.645480767759	201.24711099318	218.310346922308	226.768054504661	206.744327755654	243.971790828858	216.915546539407	210.615210980302	237.02044224552	225.085386661219	209.125069839858	220.45507042418
18772748	199.339601540851	227.132029159099	181.172770449955	237.163687996555	237.952208356834	181.690821394784	247.78473359116	220.325463881769	253.607714625251	263.051137847614	330.225384207301	286.863874626675	266.020449122227	262.90201585644	287.876625625791	213.249233917177	210.31716718442	176.085656234029	211.467319238716	200.896577038699	176.976707357701	218.436925942445	203.330885135102	217.294466892853	273.642152485135	240.860034630558	257.90014751848	193.376234992622	231.327928855165	199.334083072352	197.880222470779	190.517931511379	208.33477298286	189.569954431393	179.010687580386	195.283485617039	204.895372410119	172.265291267859	182.126556269811	196.552620431333	162.226365899346	196.608434680427	148.15428815559	157.789293753029	165.713984612905	169.041892139453	172.070695206858	172.884934573128
18767237	154.447574298291	150.587026658049	136.120932729062	379.425618741251	304.287262970156	480.552489547977	286.807731768637	360.65248454802	379.964765671699	263.910540991319	203.99027228139	227.326089326799	143.048217947829	137.696936683486	130.405370249265	153.868612952493	139.65571681695	177.979314080997	235.956580430737	237.615141364728	240.317678338001	217.085365131854	208.519721193713	154.276983376231	157.819034448392	172.074205231516	161.126396307202	157.725049840945	154.937018969892	192.967617220555	270.010862925904	222.351199745374	228.151722261472	162.050498020055	174.766821935026	138.107269633044	163.039753702185	196.702793232042	173.830683926294	211.480997804342	216.482853438052	218.732064170303	239.523645756191	237.182933829109	221.715382543258	171.239959502071	211.322190019923	202.944841474405
18785770	220.366687287495	226.99382246557	230.377742135321	222.823153646989	245.078041200422	229.381314230687	241.383638105202	238.643705468361	233.993308692003	255.034620403081	288.47733248058	297.86888260468	250.884712700521	284.36388474704	241.124	229.516049147341	203.157600122325	236.330258485624	226.36750191876	227.429143548282	252.554586079199	230.311355181926	211.033727406341	225.995091062613	255.763479731993	227.409518977708	225.468116128542	209.309954466051	235.444164060707	206.977153434917	197.063394745172	194.755331074597	205.976385801182	190.011347014933	166.373737282792	223.74710613764	242.480251899546	180.72792918377	179.606798671579	169.951107253706	148.347691407598	179.684671884927	124.528051393833	124.605830687313	120.137103121774	147.76354275921	123.499127011777	119.492300043023
18790977	222.23316133253	227.121906566314	238.42218097842	209.035173177321	230.563433021653	133.586782814788	202.097509220184	182.244219457925	200.60263707399	261.624547343071	291.510266036356	280.383667153475	226.928966938377	229.962194826305	230.507638246213	194.173645324632	196.847117494919	193.69246462486	213.442947242104	214.354640315716	230.22247872518	208.762136349655	200.973873954759	223.935631544814	278.230964174458	240.067774061463	264.120321520177	234.727838856845	247.780856870148	217.669945806199	216.580060754014	229.468509653542	230.737941676652	230.486352044926	181.388700258734	197.38901463323	223.615842130206	189.123819468141	204.559692274538	192.449379035865	176.163362730497	222.969725754349	163.569259683442	151.156598977037	183.854968816214	142.696457095959	135.003023137281	135.828695687609
18782203	199.334688750334	189.223247027696	209.689324255732	171.358595289943	219.635154752904	74.4989339086324	238.056	176.844580257075	192.628210711861	217.637586086418	284.667988809952	300.377354685974	262.545	317.81002846548	276.626786143893	264.428958022215	210.474993256731	218.872819545022	242.291982423993	236.21597805192	192.900965763987	230.189727155802	200.950065470821	239.718855324298	297.244	256.047492283659	251.442109107846	226.851004547882	249.513515726027	230.194648650625	206.119749713493	208.31028991945	232.562888846469	220.403040196743	169.989087963722	208.816113217684	143.526942697218	176.946188800566	201.685431400429	185.990806268936	163.964094312185	208.903401947068	159.277996908519	151.958681182476	169.10485234343	143.352559065392	139.587405068826	148.539783191864
18767387	262.220269769038	277.654774029278	286.43192511194	223.433349585107	229.523190444345	240.488060088728	227.319430604922	230.724673917194	219.367836768771	254.704833943063	277.701731713433	254.133967716377	225.140997889444	247.767967593073	224.011662751763	196.951590855275	184.168725891112	193.832904956205	225.685668453978	218.976866978886	222.112257572455	237.154149499189	224.157117470972	242.517401032953	270.483868330496	253.806034067348	246.948826082668	218.85958399785	226.211396620004	221.919313336382	210.173414206805	199.19224418492	211.293185318784	227.244238094251	218.100691993035	237.020064365072	214.351995294563	167.060449240268	185.61373929807	156.272435838517	144.25260711313	170.394402535453	116.181607420876	106.441172476072	116.447613612718	114.45387389199	117.528892076764	113.543848947229
18778545	231.777734911462	260.920635225006	247.705807837064	185.183827777211	196.683831574217	178.932860401117	219.905304738276	184.777388575277	194.842356572207	231.02119036573	297.463731795573	273.009839939967	245.001520815769	277.700182578287	283.373989524542	239.425623307245	230.803492661371	211.242319376215	229.872437828445	204.487595560257	214.248881230832	225.274567232113	204.297524031865	220.27055370251	291.85824883653	241.208373925158	252.735640133647	206.118637584342	241.959599589826	217.094959205186	201.630228032807	202.952265887463	229.628067734513	210.034	188.189177701767	207.582472278691	224.285863223062	174.733988464642	192.289272416385	161.264676191923	130.694479224182	180.35686634951	127.41349121533	123.461201632444	155.199604464935	116.37573369103	134.350060726882	133.749277668359
18774456	237.571867369588	262.678919641776	273.114416574869	239.904874502489	228.150056849896	445.668950934498	220.666270906029	200.591022718347	215.099371686608	252.285663092264	295.130118831639	286.419812901247	237.832564457193	255.737292741561	246.752747203437	222.106279790712	204.956386154089	192.082259335613	223.443970213817	219.269767800005	201.206727156028	212.363048016732	200.96079268622	220.31576629079	253.131394524519	219.752089585599	246.610831956926	187.218730268487	208.729729909067	192.565867330075	190.917761863206	194.389249625208	201.396924176399	195.420699999148	157.71668038786	182.983848626881	145.494651369874	157.28388850856	171.14875100338	160.559504077766	149.20881022909	181.717945803625	126.278625686196	128.56412163987	147.995279631728	146.343815422021	137.285319882786	144.149963973485
18788733	178.252291983881	163.206476325697	165.218517726404	251.854027528781	245.973973786596	236.836695245686	196.189384215256	241.357979348221	218.027685463081	213.902422369121	200.837377724895	210.972147866677	180.547164847357	172.365366808922	164.586883135065	196.045709327155	183.260238509195	189.373823642781	243.30153235076	259.556842651033	208.078814777843	203.960260753953	198.127166167802	199.97942630455	207.139914188071	200.052647046418	211.355781240133	197.837354628972	193.870187448807	214.178664958501	215.389519890563	204.871219339157	210.886414056643	214.293911456494	213.471688120454	202.654160972005	123.587753908922	213.530085179126	207.088245826978	236.365998447173	234.437368506828	217.935746778719	229.538888334267	255.981282748326	225.061793091355	199.711874048699	217.812055389241	229.375593403682
18787178	189.422605834587	157.162689361014	173.35684409604	188.959659618378	215.362094895924	106.536534669524	247.591729996276	175.34031313799	215.090773375995	234.354666324405	311.32665396383	244.601431993789	267.908648218724	323.118183667657	334.862961270757	261.588491811971	266.211049948956	202.61926514049	218.750550175483	184.594486957969	206.738098965072	263.704293922657	239.744369294049	353.405345574739	343.52408641011	309.130549329493	336.076491320511	280.433634396337	297.002695213167	261.866294198055	208.334119781763	225.421287684835	233.034772877443	189.278493573346	185.339263503819	239.781164601787	208.153992945202	193.788848673294	198.199802492669	124.688789900184	122.361865317891	121.788546529793	56.2018025973298	72.9964179120376	61.752371093568	44.2627429931906	54.5284496088286	41.6923556398594
18773161	225.884135904293	241.732831207777	244.835005545665	162.631766065506	180.576740130906	144.076789527017	224.675143335582	173.587393436292	201.193776036037	250.114472272207	309.442205390582	279.812635124917	271.46538252972	294.923081955292	285.238886580926	245.633109480822	244.348964196078	225.550701724979	206.077878121751	201.16396082469	171.612056391925	222.884613460007	207.675810241251	255.578803908083	311.250150493446	268.527727732555	288.359877439399	243.96821260791	257.932615304756	229.376852085941	214.312236233011	216.858322170128	238.849487920301	236.286258579906	182.676067631355	212.38966345869	157.901372773644	170.975716411709	203.070426807362	153.747811393588	134.569654670583	165.19420162247	113.132542738992	97.9402	123.101693758757	91.761794205468	97.9543136250329	94.5594775924321
18787148	191.79156400479	182.206669290858	189.942663063799	237.224718694977	224.321553512244	402.327788324987	181.279833075278	205.11596099509	201.699513540826	193.428147508988	178.739307366076	178.384368406478	158.474745169283	156.244906673745	156.359382531096	169.610194565165	165.534411945969	177.334679832746	229.582249419074	237.450351773948	235.136827059732	189.702525584314	192.569994773982	191.662819636638	180.969568373001	175.263344506172	176.027055944106	172.693405359169	170.007971511398	177.578425155053	200.049535394646	187.949829457549	184.36780566025	196.180942207449	225.742401552457	198.942000061957	199.560055180999	198.754898838771	185.534430786112	224.152104693178	243.337760946085	232.168482574934	273.66024893537	256.394058501379	269.95800378997	278.468123331481	274.410206939354	261.595500205283
18777415	117.319362338038	125.741497257109	136.364628805672	263.029	234.80277218724	525.59066345825	171.954203259957	227.400470432919	192.328962090388	182.068281961551	153.412196608948	162.450730961993	119.980629916891	108.581990338532	104.874805303066	120.936291646938	118.608362130929	127.531948962217	222.613392794391	249.940265610525	235.903142668649	166.815430569341	152.412742222282	149.767275966259	138.355182918709	150.135910627653	137.941171454006	132.801104532014	132.209515706181	150.749197371317	184.043523316185	199.406033261225	168.842896150089	170.698056881934	199.165047674618	199.261382976868	173.418665044863	230.182487437129	199.210175318291	268.758769881282	286.196030679224	259.440601290421	388.621066662507	387.244186596328	369.728760829028	352.272205924028	347.976219667961	367.038317868222
18780652	183.816331651309	188.233783322562	256.381098703567	221.16295365287	235.664308066276	371.763426538995	254.061480618836	248.371222757093	226.462670097886	232.910776685505	254.467987466209	316.274585413178	211.099139737002	300.735883845703	233.220804015234	211.011010755671	153.515319703936	212.661638504054	272.375300367517	273.986979453502	342.668454848167	226.79607010538	239.570306664516	261.712996295623	302.607395437202	250.596185203894	213.600618371804	221.283727453371	230.256287248064	198.47000948878	165.091627709653	180.423287944609	214.734369951429	216.838644287545	135.798544071135	233.756450519392	179.922568434659	167.177821285682	194.331885196084	140.194458326327	128.214767698675	147.500652875242	89.3591645831415	97.0084431747071	72.124625215373	78.3671280036756	77.5017155475228	81.2878912252359
18782333	443.103638090164	482.936803401262	470.448168376061	124.381309087176	137.886918078752	90.3620318650611	195.416823344554	131.143706969556	159.975904944245	185.203938755128	231.612768690346	208.823058428454	284.377288205472	307.500623976052	285.985072907411	255.548177366074	262.397367693804	251.558118022466	190.12830175395	173.347759665116	137.77766471534	202.658467586355	203.275867747924	227.436002818731	229.304149959225	230.646419559095	243.457765677991	228.365484580354	231.978125551844	221.522102889878	194.793417597011	193.299087392741	211.790479567048	192.996140195965	183.05309532446	213.863135728408	143.274067477367	201.128957883168	206.62634708863	166.427116574159	159.803820724768	150.342161276242	131.194788389846	117.837941699421	138.289637066064	100.535881149589	105.81139943722	99.5399668270557
18775110	207.841359855017	237.65922115409	240.406634696289	191.464096164487	190.627877557887	302.715238385501	239.547629916482	213.947149124869	212.989239350608	211.622218645851	238.785758752765	238.908073194777	256.200820539276	278.058457972228	249.643515257913	242.672323287025	221.157534239642	233.153439489467	203.245437777361	200.178814744853	197.625643591737	216.818554307595	207.594746197773	242.739536619528	252.518615977599	234.295000058327	243.748793009854	223.524930440256	227.866376951975	211.423953536901	190.639123583982	187.416233562404	211.70800041313	209.743789898731	192.466978123447	231.003130140553	209.526363631917	175.280736751129	192.704651183536	164.310059790372	151.318236333196	166.947761180162	125.765801989007	139.971406360257	124.237719157319	119.726533578442	110.16610471472	112.135712062716
18766867	147.438376552386	138.784066430595	145.985992326334	177.588576474981	164.508517408404	346.980212717005	186.313497376955	195.196959694735	193.736174257981	154.816135301406	159.702	164.189788071036	159.316051713193	164.879758380811	161.513838556014	166.533707107507	147.015941945031	161.988068018931	197.16288466804	209.46780955474	202.486298998501	180.676987434859	173.336958977517	184.31927791397	202.642409840155	181.507048161275	180.852310529247	166.680635837528	169.401035622932	177.796620265222	198.433466321792	190.438684540961	191.617698276427	182.254191341262	193.056676023676	181.456373388841	201.503295302758	199.557684909837	196.083849793367	250.375401393604	285.49092551494	261.401987960938	349.14561106736	373.167216916875	355.505129744206	290.749327632093	296.895682335798	317.575988037346
18791916	169.401478387778	187.980179494916	196.286245873664	206.246986854439	214.660940647908	144.703792520545	238.01846550027	216.978429228421	221.085961063967	233.592890900836	290.264247003361	287.499401927223	271.770666416776	290.499233604925	260.573960138303	227.650789516434	202.311305880162	211.453464155883	224.483405173269	215.383027368004	221.153705478583	225.004269143245	215.909334211936	261.539380142135	322.736287193353	271.797414028702	259.680425850822	226.140348704687	244.158352382065	211.810360951768	196.697365609184	201.663497034546	211.885194948934	228.049026575536	175.225618070181	236.711873244868	171.919049287272	165.943699296696	190.365583751734	163.92169055814	148.888649041335	178.86592317593	112.308270400103	99.449314399621	110.57390401027	94.4503516075606	94.9215221500445	111.650534427809
18766514	40.6490864645432	56.3431179213271	35.7829048501022	44.595341880657	34.042556847189	31.2013770637326	97.7984677196586	81.0035614175064	96.7754507504719	76.5401088592341	54.6413436318545	48.0706146803968	151.804152027009	316.577448386356	264.336418165338	204.594479529386	214.245843792615	127.785816784896	40.6070484665717	40.6166437557038	53.705607155816	197.467464803316	243.040407477184	295.754135476338	123.714371680091	244.385435985208	219.920409315183	461.626592875953	502.451709900172	439.064450229361	249.257772422732	236.504055922045	324.752272813826	214.205222027266	210.809419315884	192.699754903696	199.957990407994	227.399710542125	265.495990158631	264.097354084911	239.749014381517	207.40637129344	331.459110355615	447.98490860568	219.706766639098	379.830235621243	430.537490983875	381.16066983344
18769754	172.036593282654	182.364385765433	172.800602931739	228.27387450832	233.419949668753	286.990838461827	222.435842751319	243.029716175131	226.650018808114	215.468063746847	203.142126448216	195.411432658969	188.710404892087	216.392307990442	208.07244886816	210.977443836161	196.399444888429	189.427832114783	231.537756938778	219.712525160176	224.748904530124	200.821016189973	208.945384999088	222.185211592204	229.167183627868	230.904879478705	217.910470162202	225.139106286946	233.012661474787	225.950974527591	195.848583204702	210.660296327829	209.544791071775	219.528494775833	240.92813755044	277.674350832648	226.279866949047	197.375934845236	193.140144420508	178.95883875432	178.11273860498	166.752657924922	150.667078015649	151.804879823046	145.19189991039	155.662905393472	149.47096395985	148.002429971015
18777157	142.68769360637	154.908023752945	162.518194752561	239.483055037088	245.372588884341	392.396513501578	225.692051682646	196.65017672182	210.596555468965	268.79417460357	315.591513647106	295.594231020037	222.165183987547	214.726367181869	219.301152216274	180.914155206973	174.847434570619	178.798835824287	245.632606663287	232.476666830832	254.251022077894	217.469011320014	202.784559204171	217.307025478396	280.164201693439	242.888832106798	258.189508894228	207.097581662199	210.808128819763	183.716760362312	200.908035787583	202.853499702728	212.530399133551	201.215917516251	171.566198200329	175.934500384699	159.841362030859	159.647288795336	199.039663406344	171.688152436557	164.533112549187	193.25666249051	134.997030451767	144.466087042399	160.313952176667	133.956244133006	125.629483107322	127.716382619775
18781084	88.2492218923582	70.2898346558541	75.9039896475487	208.635270542467	218.08157077327	282.985237012393	226.582585005051	218.032691803841	229.258751241602	181.531678273982	214.249027210237	183.926414835028	202.78858159304	221.564983007666	237.584900703264	177.156089988664	187.714583235485	169.663365691751	222.675032418447	211.70073208597	228.417814210514	220.051540841227	216.062202865318	238.839254168974	203.839675281814	206.064373002118	210.050501320658	207.639146019918	193.731080831673	196.745241313815	219.757134463263	208.344819287134	206.127563377294	193.104246427158	236.710648198122	238.868557935507	235.728602390704	238.302062374016	222.753030114851	231.872663251435	252.714533721696	247.782337109582	206.660992816437	194.160559314853	174.662572810849	180.678666704555	185.830872698336	177.057005362865
18790306	180.186401911076	199.603808898579	189.853622228635	233.253043166513	233.62287535962	317.296124809961	220.447385262063	204.331848481632	209.847271779523	257.085300590746	289.973040666736	229.821778519353	264.368248345937	286.136471140586	275.025754705212	238.805611056143	229.662811139529	218.015517044952	203.33557458709	222.810586831811	200.070486376946	221.75010225859	195.395463416785	221.149800825086	258.153400097077	211.675742127624	238.774092835987	232.800480351004	243.603025565603	213.167763015564	196.429517291632	192.693363526381	214.263	186.568451726543	175.401489983372	181.221011964752	208.845538457614	152.210696007862	164.78076683982	145.224207312128	133.472892867152	148.73807425778	118.630796268832	119.086650456039	140.832246758317	133.911763716111	129.055841474331	118.892441943574
18791874	282.119820416951	313.641566511602	293.505773343693	199.357629565442	211.232660821572	182.191436366015	224.840853458789	213.612777890923	207.705061986756	221.69339063524	244.378684941431	223.672869707623	226.853084036789	253.999836611593	228.351733079811	219.771575340654	221.973073130489	223.690625866371	227.045898754488	218.806488185043	236.135886771726	223.644583316615	218.774632949153	227.738857351866	222.233325270013	204.655271135285	220.583182225713	194.871757611643	211.129763307352	203.950817702157	201.826115405174	201.736608489794	197.734046543279	191.868310278114	188.167543065756	191.285964795763	239.917186708675	169.577502930931	170.145584739629	149.07043672022	147.424240383385	160.744541066276	142.962577714823	133.642965545022	138.821425187618	129.367181370872	116.576491071976	125.165800921544
18779285	530.803614577481	600.647281959867	595.213216608755	184.333492863042	172.820156371836	205.216477942381	205.431027338101	211.159088920983	204.236570825847	224.531467176932	191.010761485624	201.50849306347	186.618642195789	187.202464403655	169.049296712145	201.559087323989	205.543621455663	203.592087801561	191.804677828219	185.601501922355	163.168457173195	167.902731715818	163.527025072481	160.480557171369	156.198378964568	162.713894037731	148.535330628467	161.603528489481	164.905530228329	176.812537398651	148.993182443232	146.783154762804	152.366466442599	187.820584030542	215.494775991791	197.851668194689	135.615514983582	150.699600250961	146.639636144022	169.881322470009	164.82377759084	163.720222301971	165.400125614782	154.359632894139	200.915207752581	205.772641853845	205.946150041152	198.855797867891
18768578	189.358670518845	214.704933479235	214.305	200.430223250747	198.554898976624	250.774677595889	212.679171416186	188.018162619078	193.486661430632	238.816206744748	249.885473124634	246.640649186721	242.271266319404	241.865421970386	237.392197593437	219.41372775927	222.319515246871	212.353395396656	224.018	215.520836461205	206.071753133623	217.260078854723	201.190692105263	226.710093990827	239.714286117583	223.686363789591	249.168100586799	203.62565344713	210.848781920529	201.423035062814	201.179852682387	189.019440402329	205.394853531603	204.788617996069	185.204482002744	195.313023116518	168.709729543914	170.701550279877	190.379301341941	178.210831887315	173.167706892857	183.533515353334	145.628667739174	145.514292927841	165.50273749162	158.474312295799	165.777445073804	158.165686964732
18790312	71.3584840059976	64.1369629530537	58.3160988154216	439.268820349428	368.602203028515	290.398	257.791	347.134566814103	297.069003754929	272.960180538659	175.117068948465	202.688296759906	99.0173594278519	83.4068472332558	85.757735398651	101.181151206452	93.9382399079888	117.920438144276	236.920682777753	324.873568489018	327.696251705906	189.62303830159	187.567494987489	151.944229609198	123.943116166139	141.469696515683	133.927199322575	136.923816900758	129.374305303763	164.64296727963	279.900105055658	272.396888432253	259.480249459515	127.535116491105	157.052951585668	130.034119699926	263.809886440174	245.106506272373	202.384900148265	255.190447268097	317.044550255128	258.007429231858	311.531704195263	278.513659952832	206.813720222938	177.792048113238	183.24390555982	175.71405705511
18776974	36.9874471614679	35.5282205595717	30.8639925591748	203.500308515814	185.461253791057	226.998129742124	277.523488583709	323.656440873499	349.77427773768	166.549066813361	108.276492783902	120.956614893444	110.583922411711	102.345395152486	88.3614083497759	138.882974104459	119.740084647391	185.69964689723	164.783423966167	198.319665358833	166.991035910082	219.780946333297	238.094669472767	171.941987341611	170.524421022315	202.706254584925	175.50231994173	183.646342963399	184.481930474727	227.915181060193	225.787983584292	189.537916642646	188.627933081884	212.936947386355	259.574337066312	222.040471957417	139.327	172.926675701433	159.002566943731	244.456414105775	254.834964799592	223.142662203256	315.545763006436	365.551835157911	271.697082067681	394.10236700853	395.52766788454	415.317278359563
18774925	251.24369384762	257.955112776789	242.277659817868	239.545552803746	230.412395525799	163.005936358117	232.952687424824	260.346012283102	256.542184412907	224.646021809073	238.398417387077	235.922454049241	228.379	223.731772829107	222.460486981872	233.812400926063	213.512357884963	227.317948373337	208.467017730063	219.214643825028	222.405934928894	219.347688813767	198.672476696578	213.108722050036	220.334753144523	193.468901269029	198.175339161321	197.751371130305	197.449960247693	208.774763271544	202.354416630356	191.096724430637	202.30317050984	184.178562972189	197.272565300268	192.521710975318	161.39403394675	170.398309071027	162.796828416426	176.721760866213	174.847567148414	180.990355809532	154.740761387671	149.130955363549	147.928992520942	134.509375139928	141.050585415459	147.961363813975
18776650	231.418267690491	236.340905622726	220.087685779619	278.127363149312	268.282456554555	418.370532172717	226.661694516816	245.449260321888	242.959464964265	240.364639984097	229.419006218577	223.272308333515	170.792199411355	181.015649631857	172.976627419869	160.672501759503	156.155126398699	162.173465344307	228	237.157466807766	271.245479560239	209.354555250127	206.717517230543	210.912351914008	223.388355715285	213.216923651633	218.183820144445	193.588823454927	200.474712211816	197.598336513701	216.83171829375	202.459616286849	217.239820564194	190.801767529151	198.558110922086	178.479252307058	246.962738514422	166.190155114364	179.677603794996	163.861401218431	165.263464523331	183.939824008846	143.590809609991	138.508355999865	140.056561888514	109.992211618538	115.862827960707	115.451262619795
18792273	180.539901274153	190.523467372681	171.608068760528	163.285105101346	181.375526327223	122.666685023076	170.007524160833	137.527423389539	165.030953207876	193.022395071917	202.432292831733	193.193673081634	220.926885615716	220.622459997036	231.39710326124	192.137479955851	198.533538675169	178.778306876931	240.159878277076	177.140999670303	196.893582643281	191.19305544615	200.420221024281	230.098659010909	266.664198791242	236.219181885015	264.164347625292	275.626493621641	264.546603896093	239.620136401466	191.773225253088	186.678731530322	200.846009570789	307.953814312738	261.196287391533	262.458656297238	257.424033794096	216.760567912017	244.351239576047	157.072523776292	156.397183248779	173.220031398789	158.77628854826	136.585	229.689730486428	173.743703455759	162.485482731262	154.367423206257
18773084	185.658439259196	216.358108501413	206.477328734999	186.932719329455	189.880907500533	97.6868356980901	217.35386629985	202.096373105228	186.232855948741	224.146103443117	255.883906039782	274.836506815837	241.071326872593	213.117860952387	211.331316092942	193.55954924397	200.621359528533	222.177425187389	251.094108120001	222.148363490947	280.208126785474	216.867301044169	208.988983246015	190.327932082496	197.13066104475	191.682373586102	191.150230260463	153.069606556242	157.103206680407	153.059155971982	200.026942714556	173.768527107372	195.269358702953	162.319787999975	184.807807686678	168.259682529551	241.123231644915	185.608003476313	180.495358747229	223.424926649777	236.117337523661	244.065915585319	221.401900222943	188.226571172005	218.457668746187	174.938663040422	178.516462002206	169.916872131186
18773699	173.928689103223	184.40518223692	180.966998197893	219.700031308763	202.665855114016	184.135802846807	195.142084943024	218.330193414865	211.228923704796	214.00046790019	216.293757949172	226.431023151794	188.092259518065	175.486527892456	173.803680855336	176.249560830792	171.266816822004	181.66009538728	231.28012619701	251.935477587749	224.383725313922	206.536794502004	201.935078257039	206.777012624093	202.997830225171	212.88572266688	207.118431384747	189.303450764607	182.817200280237	187.366130262335	202.904563995778	198.765595805622	202.652458094784	209.561332100461	227.907303792307	238.456089129325	173.744933592358	213.218471538909	205.480898801088	229.212533407569	217.500869872949	226.142096471376	205.872790151883	189.909377770148	185.083675598322	172.49639358876	164.903870717268	169.331955873833
18770310	155.516511686667	150.570192231459	146.230994439862	267.342139695988	242.14609478302	470.625453406495	242.166826551709	296.757660950593	276.462671114509	256.502700422177	187.109569171209	221.581466523219	157.584215296884	154.889093803873	140.795760536195	152.612528950712	168.957207119939	183.593795549679	192.537475937828	220.285413833955	186.966734264016	189.685721621132	196.152818774163	174.157658706775	160.529306873158	183.066566482726	170.032792691498	150.536252668704	140.847875507669	178.172544906428	179.279765802449	174.139434085219	145.312	202.754077369983	232.777527436203	200.923346061272	136.553570519189	189.787186293707	166.225173009956	217.385145789931	217.22550653655	221.897972070572	242.275240638014	187.925107930791	226.735033669142	223.016560762489	217.837878693854	224.865690188894
18775277	288.348504107592	288.141498923283	302.417269792186	197.638087563116	201.542375061819	69.6086964020631	225.53236246445	187.52563088601	203.29915456526	202.443926866894	241.373995997988	228.877487135293	223.69323399703	250.473095641371	237.050846720946	217.767781526974	213.54655740216	219.010639914592	210.246930228359	217.368490378402	224.863027869202	202.378370805123	210.46975796241	205.002281390164	231.508165069547	214.68166861405	216.776590504665	179.637468174483	195.148280721962	189.033348583951	190.291714427229	186.53991077455	201.048825321524	202.55991814308	175.270773492954	213.570294197097	186.278838552769	159.371449513791	170.37336201958	164.847801804231	160.411818810675	169.147449340818	153.69669594863	137.871217562265	147.399103549963	161.037135040425	166.723821465899	168.647087106176
109947793	238.812980108789	246.929627326922	268.889748488706	208.371114846759	218.379444408683	156.119089440884	218.489509746392	188.121985164849	201.866719163864	214.526996480609	262.374712577847	275.275890430747	247.320043800339	266.193823324397	239.934651880285	201.991206619019	177.971570638413	200.195941493441	233.093860869008	245.819205716896	227.760009466348	224.682258097876	211.367383535664	251.252498363485	277.484907226698	270.994735544641	262.385188040334	237.263837543523	239.759367669169	222.652819086033	177.971731662304	195.910867900435	215.594781076555	220.840782083926	167.067569583696	233.707288193133	115.415605066203	170.066142577458	174.623841870751	155.978653439176	134.083295149925	159.736690987494	98.0966593601902	93.3205077379441	98.1210175930302	86.2854575266212	89.1529469624233	81.0635716023814
18774672	155.225631914073	166.402327401458	173.311435136052	187.094395871074	190.325265913567	291.917932893681	203.960004639468	173.775772139703	182.20795627721	240.682753325316	291.78234581517	260.264969257389	268.546622299593	264.493185703735	281.847520871599	226.057837463122	205.464258387269	197.466052968441	197.859337783916	186.215129355961	174.573262393139	207.137644710394	181.723742393694	220.207797238372	269.364366333393	230.749552390357	277.393815872335	221.518906225038	233.051141517321	210.114284349258	193.037284367234	189.374128006289	204.071357839368	201.147089223786	167.052287249449	205.326410038878	153.972730232458	169.232978089611	199.24448619814	174.647296717158	147.806470934848	183.795958171381	136.195951272579	145.535559101824	138.904897918939	135.207723564562	141.338503817651	137.947409902051
18780769	94.5865762442251	105.928858511506	102.429687929018	197.873425428278	214.17387383353	109.255028835581	241.408159543757	175.668184476353	208.389803949349	167.656182822639	188.748424690515	211.926817838513	246.401708117737	303.693092602453	232.912492870554	325.455645944444	276.812910898388	276.903345918418	209.431970376005	193.351445035962	159.655698395495	205.404363070643	223.972851562502	222.438443462773	245.796045335965	237.132316356242	231.830041966693	246.441758305271	280.256215980314	235.510877896926	201.745232564853	212.778079868622	229.241340366878	204.495543143785	174.576314232377	219.324700302169	91.0951218569983	174.547104537988	163.546171770685	160.001	198.655795809787	174.674744580155	201.352485780586	170.169455721351	277.87205264169	126.556277377025	121.472862135888	101.250430848397
18781866	103.620590593364	84.4135343469706	92.0657858283414	287.58583225312	266.182796529891	326.469506798689	209.285232461248	272.517877266287	248.265526638235	177.96111474781	136.222372739211	162.176332622389	120.461811972706	102.945299456396	106.383745738082	128.530990086993	129.476274345529	141.340917811779	235.471849554564	270.082217041657	263.277988635999	176.826766396359	170.193033251784	138.438780288843	143.525450456107	149.41080735596	143.806008192385	141.065372261249	136.098524327878	165.064400098996	207.550658740626	199.914669538852	177.219458441874	177.344907926552	210.770806274558	169.14468001861	224.102989720156	231.093217515946	202.485772522325	254.73359592017	287.042684886711	264.662940821259	268.92474680628	296.537093849236	282.175140183849	265.885107561202	273.890229349168	279.121648302516
109949294	11.6815345339085	15.8633008873007	14.3118045217013	206.706502408739	172.259949978605	147.483772079824	247.410355881905	294.525423179469	251.795598676197	259.91238092428	208.34193848223	233.70133245649	203.30336253865	171.362681209358	167.119570371025	201.879789818552	190.430912375373	234.085937203265	162.879089644132	217.558598839687	212.65802347168	208.763457959257	234.088207466253	200.668520938254	242.981388952223	250.455942306574	227.883955159351	191.706518438807	193.592277091524	203.021846494336	219.709172989224	221.201224580875	222.010610060844	186.097367414392	182.007202528899	221.424744396536	236.349217663011	213.349268355603	196.72338167572	224.387891156892	205.550636031592	232.392514505678	207.995759419674	192.132414573157	180.948884253697	192.054188539386	187.082835968335	194.015066615469
18793879	210.492505957826	224.838242621797	210.402425463044	303.444979460579	264.296256159565	489.177393320032	216.591412819996	258.801198412317	235.826261823768	234.669105425622	209.660808506453	210.412029915201	172.73133404241	171.493725264735	174.307405807639	178.566397645288	169.109075326862	164.671845687222	204.456349948191	229.054946968479	211.535800273825	182.303079349811	169.176217589732	169.920624439933	169.583811054915	167.052830379853	159.750794573055	169.053573947316	158.217833265047	173.168491782685	162.007128671963	154.304448043153	164.518476572527	158.726935815229	171.202059875894	160.477079331366	164.922987239241	161.61714641953	154.56716927713	180.304526709924	170.442574709707	174.196990211413	191.464587466441	193.916822916153	195.793856958209	223.346077078311	216.984672961938	218.092375665533
18770262	93.0868215146035	94.2536497564844	97.8581510910968	158.77420192365	223.544738363911	94.7146883111612	198.544825923389	147.317826338459	190.247654375373	215.949356766943	310.033605768326	278.958823503221	214.214596011707	213.422473386527	291.860838765039	210.684	205.331974296241	163.327579266386	344.013420702765	272.62357085458	366.683177276298	213.421259060951	217.388737199546	288.962118843039	328.141738362255	342.308156266578	424.457440532445	246.92702897904	244.448025565373	175.093966761538	164.991904672682	160.711604991608	221.602942531325	247.569202821652	196.377207289673	211.258557910589	210.186616306209	175.167417828995	189.441604580442	117.487106165955	121.885703534571	134.713969612198	84.7608726908733	84.1597001880317	81.3051903492533	64.9553614619202	68.9866070986562	66.2980762746689
18787846	321.624789451089	289.360797978305	273.502050832523	185.375	182.45000993969	231.437096743465	189.735081828573	161.410002301879	187.396723560842	158.299513114791	155.036848854262	149.846115290242	143.20448868668	164.462055180997	172.322441264504	156.894989210846	135.957820332135	129.453573675168	187.459728065582	175.360138697214	174.23580188399	176.804953391488	182.595861163901	243.885306139913	201.777290573716	192.496415366665	187.798843111506	270.933022016708	305.237657040801	225.129454938904	275.614574057373	287.323812943276	359.791882512311	139.724211586226	177.652861678023	255.355480924167	293.114302810792	409.050374246676	409.648036130751	121.161081196516	131.355796686129	107.180673385866	103.176866695427	220.712010988117	93.2253127822683	50.9822607520525	52.8607800786573	50.8010243692136
18777306	199.851593979576	266.890855310031	227.220205919256	229.784516686334	218.976446746783	160.594907629518	340.915025483877	335.54833486346	292.602330223443	258.42996164775	188.426136274721	216.884455045953	297.598255255819	391.490456929992	294.946651715479	245.631413980199	245.050663659992	222.868666084844	162.285325632437	191.407651817856	195.632560852777	230.978027332599	207.474641853804	253.219555518318	165.994654179559	185.49368962518	184.144939949377	235.787335024475	257.091563197421	245.562644606725	171.964360671291	179.289994576572	191.881943847683	142.479637638658	166.710112687888	176.996461601229	167.636773169584	194.576865982844	189.31329685493	99.4895704025923	93.9391107014157	105.193581414022	72.3673514596694	75.6595775517109	65.875239707014	60.8456317878492	66.9757689343929	67.5588015187336
18776168	144.223625864592	148.440432187202	143.297455826945	213.085505119874	201.293902530029	329.665385273411	179.034592763212	203.963980459995	188.83236165075	215.184832678621	193.590994558497	195.430143099236	180.812377664647	170.802570648105	173.271351359666	184.180377260879	193.91594749695	199.873097545818	201.81809195944	205.724709127703	199.758995340791	200.796425992192	188.998843661313	191.746594205458	172.81036118405	188.061342573507	177.745641341035	186.047657868393	185.428407298837	201.906238204958	206.921675497504	197.528769837902	193.551159554823	188.034052779948	219.976972122203	193.96134903594	176.792510032708	190.407574613609	180.017407637833	193.774771223955	199.706595635568	194.728672837668	225.210012906777	223.836293162699	237.181732180718	212.298066092284	215.797392610264	220.206284485788
18783201	170.656637972652	184.575524949849	209.813938415362	220.25123236969	224.600174356702	149.839948958978	256.115930780569	246.274	227.13256360411	268.869634072592	246.07144369967	261.033870798969	226.916211546415	273.967465584524	235.598101685505	215.253086696728	200.917998005716	196.908758316311	192.305370076537	197.306047910512	224.683942089567	201.367452266859	197.760271039905	225.519002255493	242.785724189149	237.676352480025	210.174456102919	213.439926228962	226.011797799394	196.615385651632	162.461471409609	157.633661109046	200.568554190923	208.928822684656	180.841161582113	220.336367605189	235.087468736094	176.963404931129	194.502666928868	141.236276533776	144.439948776613	148.224796930326	99.0557049125943	120.027549739961	96.9800075171327	131.128934694078	115.475801135448	114.412493001336
18777222	249.482965389293	264.079898037728	267.527267814607	146.145084774164	157.02855830851	142.897727793304	178.188649002351	146.738955832776	165.208393168483	168.53852785836	182.592446270565	168.506530373988	193.318804217678	205.82282568164	205.530373274101	182.819448683124	179.325871941319	168.250607759593	213.99063531769	167.260569583141	170.567307419581	196.953200257592	185.362063100356	238.896695316069	270.762130144884	247.575371876505	271.764	263.39460363568	276.150418750242	232.570681154691	192.994819919126	191.984413569978	209.869582375717	265.440147266646	222.178769098062	265.448352002192	214.760039031053	190.097390000504	222.89154921649	146.345322363994	143.82799826253	152.719156505575	147.592286395005	118.148870137537	172.725077242016	155.025348310977	147.193979899523	149.35892650156
18785181	144.049693826607	142.600206496013	150.396303918794	165.834421248551	163.312033538347	167.760422363276	148.550043530133	161.042791860976	152.765961005015	227.225326368639	231.888911019853	237.792501887967	213.322274249044	209.317296244457	215.525658985224	213.86262609059	199.32988849542	205.705462573294	185.47124049784	194.216552172588	187.927033155695	191.586197459135	168.333482522894	173.460122388279	207.455337480424	165.622327627438	184.254552093059	177.581588905635	198.073353499813	195.890329012558	158.845894359979	188.947727946694	183.867	167.338157286655	170.850991853614	169.378190380849	170.566636767369	188.930803162547	176.644054511126	226.708011614979	211.029978377063	213.219909662334	267.448405770459	262.947234856938	273.855969814897	268.459096756546	254.347757132708	264.462196466406
18776398	101.480679962471	103.238839221313	102.825777503467	201.636622937502	201.890043536724	279.138995062092	229.578923462381	256.813319494518	219.555950920491	241.211267010093	206.073743412198	202.492	211.53611339582	214.025951005791	189.538307113193	211.605718546011	204.289059676115	215.75434919907	189.938217229239	180.364985898787	175.97408253319	220.81515611338	203.786694400712	215.939516042256	197.159397054978	213.711599836283	215.049520094395	233.796427308753	231.920993743937	233.383816777771	219.437094202888	196.054888006316	224.763556676739	181.528284672335	214.444425087276	223.264128612215	198.367579782912	193.942262857347	181.884495249495	179.712791317142	175.920656567387	169.548941849844	156.20960642465	175.516639494261	158.943397781384	138.904048521146	142.971130926078	141.220322957701
18784995	71.6075454635176	143.899794127709	91.7765566595741	81.7416446350694	89.4316585589722	61.8556151126638	331.484304596974	269.051198133724	216.075905111405	134.25694170859	113.416767754293	108.803878876629	398.701437161023	614.452262629077	436.045259167769	311.913432766017	288.491730007781	240.014448294328	126.562487251006	107.437167913309	153.119948386182	263.806765269429	206.173494597401	407.358546638249	206.289980004718	207.345575168989	275.772127856912	419.234604033621	448.158920364931	342.858093355748	159.774053523821	215.746556178195	247.380344017376	129.170437965955	102.399143019633	182.964038377089	278.602903624692	273.672613298157	331.747999675511	51.0796005590576	54.7333599774006	60.4694959371938	19.0438896449041	64.5664504781031	6.93694531332834	8.00654113795597	10.6048773308613	8.49450566382936
18769809	198.804752296825	228.952009889506	244.013510435168	162.555662888873	178.718346665759	85.9508925168265	211.548368431844	148.640780567489	189.813567276766	217.22544297198	290.947007806124	247.056055549478	262.656684047741	278.983816056606	274.373846804882	227.350889586463	208.230511993534	194.643356126754	207.970100046713	193.209904823937	200.787332071428	202.426068327935	197.017025135027	244.049537894031	310.559733629881	246.054980756235	277.301086673895	222.01032127107	247.972212479519	198.799550266629	197.116661843531	199.601969976366	221.972754812464	207.274797623649	150.573503174057	200.464926832631	176.391424834795	151.794962874011	193.750098831414	134.371054011773	129.416	170.381802758353	104.490584068538	100.032044917281	113.513500897091	108.64474451485	102.268628810506	106.287459361424
18768326	283.664180526495	289.937504397829	297.900188627306	245.773320507172	243.946660721089	318.830971653164	200.346262308911	231.938209282459	231.081446677123	191.314166860384	171.416553690824	181.078815871008	165.819787333707	184.84160788035	166.657634867643	187.259897160907	168.627580583899	173.854706540431	216.610225004263	219.719417777783	234.213683473215	187.385552435508	180.136307932194	188.457742485157	186.51055732765	173.435143766805	173.04950364909	166.49997118548	172.843838918748	173.470866675405	168.830617020081	167.351769528599	175.082318258811	178.218898090781	175.938959432466	179.173932031606	196.594729601756	172.553854438655	162.513882890867	162.802151013815	154.85360255073	162.432668894456	183.294849744381	171.005879026333	155.542357140326	184.942436614257	183.527821710284	184.593220608627
18778590	248.744950304854	241.255685911671	291.122086613955	220.557465061233	227.243076780042	115.867686671577	215.985059571533	200.480250333973	212.716584041007	206.861184624337	244.262496338838	261.861977296827	220.516872302314	248.438291736261	223.157062499545	213.191820550083	181.60694276947	195.387405653232	210.233026424731	230.799075745932	206.869500780532	201.045821897576	193.321848924563	202.091183461575	251.360273702472	215.57647750015	211.341824590436	172.123356075164	195.607365819931	179.526455878616	196.376640281688	191.823574409208	210.663300753517	179.93969283156	123.926779315548	165.46532400222	96.8670856301807	160.75434454279	160.383677760616	165.347675305562	147.188646486701	182.723768465104	152.680984724845	136.764	154.538479975202	152.672820914871	155.342457703996	148.341885085627
18780630	269.806167001815	222.935761095373	252.86	526.184668018485	446.573748620554	557.358140812279	165.44462928105	201.544336184613	178.32868308624	133.373310789307	119.707248440003	129.033045864364	87.3900011017009	70.3203993327013	68.1204	95.2705945443602	87.9564178039839	132.895249873829	344.429308633472	481.190198234815	484.085903793655	144.64464317277	152.966981536403	117.665939866163	88.3697740122748	89.3643521004864	79.6489652897045	66.4907265747773	71.8799066547352	78.1341579290119	189.053922153084	196.671259217405	141.667410202475	126.259637066159	161.245432937021	120.153200527363	157.64291400845	167.608082053371	121.248455039484	170.804123644923	213.269073343294	189.351431084045	264.751472034198	165.667380923688	198.917233562594	265.782560649264	253.195613402151	267.869923682258
18787828	103.520447966781	118.24514896333	106.82169042835	235.298964090882	221.825253481752	316.703336291823	193.610208862225	233.416452697987	220.052738077393	175.068128214897	136.997754290487	130.970952632538	149.135464602275	149.144960218855	134.407786045059	180.379664982795	154.590412646057	154.070630481104	207.751226971969	229.472369981435	195.129933518111	226.766157058669	201.118632502408	171.055531039003	165.220573738377	141.996005602976	154.387330894568	186.357147793555	168.801359913569	204.882528007402	185.295780281266	178.460446325662	170.578630257312	245.832134568084	254.568417456764	196.725820889493	168.667795301526	200.253232948417	192.821917000878	234.040535952034	229.405213495104	212.425848770174	246.861916130981	260.770814133589	248.309699741704	237.561571305177	239.024076542199	235.057362809071
18772817	64.1644238898652	45.6772745649573	58.3454276452486	127.887778747487	139.995085809961	67.9336384809386	226.992615565205	184.360508508704	199.916906997262	149.132770467418	186.784829790222	175.049278799514	244.900534490066	270.385043936345	232.952982157626	245.509990194539	245.653119386758	262.854229552021	212.429479539176	183.852882913951	201.309738598693	279.047119653752	280.43259699514	303.226143000629	253.350719092982	269.948587023724	259.248504235649	245.190855628896	260.092322963812	244.227312301259	239.952029757979	229.019750354891	253.65423197269	192.557404232904	201.356032371115	236.502434383554	210.685953197831	208.402071571144	199.161339132711	154.854770934191	169.311153214659	176.454896770033	149.286049574651	129.025	137.442731366136	87.4995389119172	98.0031908096632	88.4288046435238
18768676	123.588976333285	118.164468392207	102.790968984434	296.547589945537	267.881657786407	201.433616348855	219.333262787401	229.584373086104	230.325572786123	204.326144829134	196.09924716641	191.440638783585	178.15632640601	169.661	175.688839382091	180.297274237019	177.867151221846	192.853794753914	193.380508498578	193.372768099189	210.152773662135	200.381568875914	188.391246778439	191.525045325835	194.403589126686	187.637662409779	203.686794435811	179.570071564068	182.304704927727	185.18412620329	198.237237628692	206.82726330238	202.99756602202	175.24849169333	185.23422212901	166.343556273984	215.52556749759	186.583906133054	184.522692770197	195.972531171103	211.130780625612	213.580721004789	193.79786471463	210.41183144528	178.493668000737	183.806078812215	195.643153615771	190.561814176295
18791639	286.893061915244	316.626267793338	310.280131340568	229.560435857437	212.729551771559	166.508126252677	194.743339232283	208.981606055088	200.264300845023	189.137575517817	197.289295368211	176.824128187445	181.468682573348	200.108056951298	181.801848314015	176.601052365556	167.283014889061	159.278577337527	194.108170880152	195.819741912047	180.027246522313	185.264990187285	183.660838830134	173.792666379836	171.963860553206	169.20388912663	162.170895187692	170.737836845764	169.551550681661	177.899028528718	165.585403310503	164.220421928969	177.277012107408	182.463149335345	178.867943509903	190.705464932626	201.282556168623	169.677020244857	177.821179820497	167.730486105445	166.63431292311	175.196893550706	180.420408491676	169.911711784482	206.914295042638	241.745887262155	206.719358828004	228.491779650674
18771087	0.420939789975956	1.46345760834616	1.48597899266275	161.868541891458	261.019659269755	89.2426483758374	148.085134231891	84.4423823077476	90.3237540337738	153.391810709974	126.520552367908	77.4234678923205	184.28613020267	146.788024570558	72.0789597000169	386.060999705758	51.9398432712008	59.879609320778	744.575530691815	396.744370820961	159.559023549167	136.261178557409	70.0292840765072	59.6730959593836	584.190163071009	117.647655389819	283.93887225049	190.765374746412	163.170785177801	146.707797911026	31.3857093705337	29.8980715856116	37.1434227610445	844.066449376134	1205.79	391.223118130263	27.7969206077812	50.6846526654987	75.5600737390246	81.7684179897969	36.5715827649136	70.7294688174198	142.785110299472	20.7657075787567	648.479067762054	246.043454700407	39.1883133028739	95.046626932287
18790037	269.603207251577	264.489308128633	266.398317976375	192.281469107127	198.118522602806	285.006226835508	204.444929920674	202.79344003285	212.085547375059	198.058246644153	212.382813468392	211.636242651671	209.782273907454	217.499637782754	212.804078938825	189.497562537095	203.154699566832	192.313566227522	226.446039902811	225.424	205.431158011853	194.124005306058	187.951542295483	220.143480631402	221.490448918684	211.859787865582	210.990388355182	168.744732582058	195.982650554767	184.789706379717	171.805547649087	170.504379815693	177.40079017444	188.721530652376	178.539824646614	186.435710449592	151.55639537117	163.114039286997	165.499785302776	166.997307014147	158.885333888741	167.211488754672	136.342614799533	129.644951588746	134.752195200865	120.321543662224	124.593708414089	130.871027916426
18778176	0.289251538646047	0.62561892728964	0.574368870906633	250.288980235849	185.961869999855	170.691903373415	71.7178583438397	169.535764805162	132.785256174546	132.503468929014	106.606009001492	84.5273169355065	33.0984815595878	27.6947022816753	51.6063900938703	63.1798355146303	51.388811276485	75.0918731411052	171.44634383588	183.208372048905	242.795581440572	86.7807236805617	112.839027080879	90.7302636831574	92.9212375080663	76.3962741179288	92.4947840403326	73.451290668104	72.9797175406721	104.828515401509	103.575471745005	124.694929735931	71.0251391366541	91.2587261065456	91.0190248920239	57.6645536467892	132.391511414516	138.072918412772	110.077827126847	333.96673862606	409.237297322457	355.289591568189	698.32924534267	799.770554795915	487.189982479433	726.831479374481	718.233762429953	732.118893688345
18771167	179.835438833307	150.38605775867	171.753151745621	160.043334675581	161.277516177043	28.5906789963648	153.953321690531	146.325330596439	158.13153336728	144.392232682809	156.006826197147	193.771787072718	140.991480274863	116.312978114993	153.915352922357	144.678978632498	144.034718363064	151.124267978364	212.340945477892	215.798486377636	224.585049711976	184.019715363591	210.904237455477	153.111168622214	164.121224124942	148.478371107821	162.294114562881	176.225383397921	173.068	179.071300356856	178.276576366109	188.661667056746	167.286	187.891551440427	203.338693846046	161.822502142739	176.192904225627	178.008863317091	169.980546326878	193.993251305619	199.78151519322	171.795722967693	250.601394093546	284.079346788525	292.521230080634	438.616506023797	418.258923220801	454.947799853629
18774845	1.48313933641003	0.712859006930794	0.420725785709136	134.264522268868	174.055387874404	103.646186619809	175.872702450394	168.844330483085	154.283669258836	131.099616613642	219.470269781581	72.8159439049001	208.976196028238	252.831845866476	367.210844961978	201.31214507819	150.508928585749	93.6268006010855	169.172412178943	74.0782069470101	62.9852004062924	176.885375001855	182.717967914412	234.405953516426	259.414202385336	272.477029079293	332.579879982796	406.998312819809	409.545515666817	381.58083912043	78.2919068275944	120.88483660648	123.203248372355	261.54795547378	300.97189052035	278.571622316877	113.103110535233	110.089056244519	163.17829787937	73.3392537645994	88.763797692711	66.3810929470259	753.430349263975	133.492785867953	356.569709453652	229.823770825102	167.047437350064	165.310020725146
18792841	6.06355799692029	4.34537105356412	5.29779841357072	107.147979509835	128.386869739483	25.0880051608148	223.947301836279	171.631545229556	168.156240238277	107.022902615403	141.793870936924	139.166650703412	314.316090822664	435.530992571607	373.782157558759	372.314199708635	345.117869924254	304.653961465307	171.77746564494	156.638660442715	180.168322510045	270.744286695687	248.957500560174	389.22422130602	193.47000098913	257.349858612652	245.429717479222	289.142549174074	289.430677710121	244.186029440234	204.843548427569	196.677876763336	275.239441644162	169.597790674263	176.221953311769	329.67282062776	225.151661735354	251.811119819638	223.464204747604	117.91116246359	117.178708316695	95.4213697716791	76.9830474371745	109.522543676461	55.3421868177984	59.2079952619349	57.4202583154386	44.168621859431
18766521	177.13957061043	171.705042091241	173.54880226365	161.557695728395	161.813308325227	152.149008385716	178.925516282514	164.664156773169	172.061733448004	190.911400193309	208.156893158901	186.292775051676	196.059650551277	199.721596437109	202.359247544042	198.229699045787	194.946329782798	192.696922565487	200.498484992756	194.746430293772	205.644833335911	193.767747768231	193.063113963929	213.693717489385	228.828298969826	225.362503181103	231.561353359362	221.074361481253	220.709275670965	217.069801523527	187.56448649935	189.66400151325	207.37231885305	197.277136296854	201.099110876259	217.246210581495	211.511118742678	177.122131649293	186.01609026804	179.931838724942	180.642832021549	174.638099528845	145.684295362532	155.631711213515	143.063835798493	125.703987243512	131.496691446491	144.071115424909
18777961	249.187826616402	254.855338565978	239.479414739815	193.619557087932	191.417848042167	237.243130898969	180.563168682492	189.737728185874	180.489045341172	194.035228443885	179.119955316909	183.428764554378	203.286814110543	190.012961936205	181.319242345705	176.758386088196	180.184987481694	188.348829506272	176.489300338781	175.830620662526	176.474077183057	202.385094521985	199.133714557529	189.060531505589	175.489435417668	191.113684721409	187.501350089608	190.259193149789	184.843288262807	206.828937015946	217.054114877918	200.674020763498	201.853373606845	171.147180833363	193.327386041559	176.668379089989	183.013430460446	172.096862299283	165.342500534848	162.55002986897	167.83395884686	169.647029052562	167.848489738364	168.591595728011	170.849960283829	146.340269305034	144.720694402356	141.632236427507
18782301	76.683796801052	76.4618249794612	73.8527373222841	306.127756838931	273.672819817542	166.300650602359	180.578069233621	222.590205306981	242.638575104878	153.75464002968	134.699658783611	131.519073855385	108.944266947373	123.531905275484	119.55907814847	114.033795755768	107.518046093987	103.187502474954	216.438050791417	244.135682372346	232.902717094391	166.586859882099	156.318736923955	143.22516518514	137.437	126.019519816487	127.572926128083	121.110162332558	121.714282637007	137.28966341598	136.946019450616	144.970795285039	141.958550163105	168.279062635085	190.54984917872	186.317504786874	177.564333995837	180.158815206175	179.085616226101	239.196866914957	261.233128706549	258.268867132067	314.265	301.442747692479	264.536304145274	358.418604935133	402.490269613777	402.585226179018
18777915	149.753056406985	166.686418388183	158.192934975966	234.500156234365	231.062228340663	207.481081915304	176.995980834053	194.073512009412	192.782374514725	197.624020983055	190.814156691735	189.086892576406	156.910619835372	171.821980395245	178.869873081261	153.073422955147	159.185658413919	137.982	223.266549991363	227.73506231007	254.052081831652	184.343408708404	191.613551499621	187.468224013265	198.899025276989	194.073036920846	204.966427008786	188.276226817293	186.504298867925	181.312843246052	183.302121492146	183.328407702716	182.462961707714	207.510763905185	187.585635268587	185.087133612477	218.726244200728	193.248160986378	205.630757670142	181.838783004726	192.240709915257	188.775752057089	178.115019060573	160.885394530322	154.276366855399	159.577125492497	154.930028953492	161.05594378191
18766010	198.786861053904	194.886310680581	188.494512910255	225.408358577505	212.038816709974	378.951201325187	193.373330733474	199.317505319991	190.566711919389	223.625550445573	214.883561882935	204.259148076275	192.556176663835	182.613654927548	184.363410427222	166.096702330528	170.479736211524	169.165696988913	179.086614749304	183.828379580975	194.82962706561	176.261172707013	167.853295470308	160.469184965865	190.612115400861	168.834440489061	175.300046492184	150.412127902185	148.289184823255	161.007525072868	180.133086419942	173.942292200788	178.790563530913	162.087537771697	173.198974672655	161.632589981422	200.546748426543	168.550599633601	174.038391776176	194.948402231381	192.814344418219	202.031371219348	182.298636871565	175.786505960053	189.789483857526	160.557538836598	166.944481956944	162.084412553223
109949257	209.309051924183	219.379745361572	226.267706983179	210.576743442252	228.684660989187	243.245229661817	204.241674125698	174.612280887027	178.810899091365	226.469531374145	275.284305404894	233.896774393622	233.05913406396	265.708096310859	257.905451770036	210.26636867795	184.652585740296	172.475174065726	209.783719869881	222.675889835847	210.607175981125	187.627700601961	171.819415190428	181.469948157852	228.04238298341	179.865380760911	215.084632765948	174.499249484038	180.439738454275	190.52848866166	188.230007362846	190.185484141589	190.26943025603	179.270032683834	144.943647409784	172.204312295669	113.996560741619	148.203519422308	154.884084852271	148.545367254833	126.164895090806	153.216785285297	125.340410528715	127.135344063564	130.046751597555	103.902303191292	118.97906377538	112.773637591158
18769639	122.065417131934	132.366414634891	136.655081880714	271.180327676679	255.856690409399	150.693826585932	218.506803126856	232.348057862987	220.147043685726	178.269539863993	182.095013929993	194.611060400142	155.885631536054	176.456020412416	161.885067915509	154.977109193468	150.149923173394	158.977172972846	201.522481341033	215.914520543095	222.910752926771	178.718	176.196623690924	196.703095376182	199.712763769345	202.079437550307	173.071632741628	183.148740500571	190.223402975036	178.120464468047	179.419657147171	194.669132393696	178.019099239486	160.34161995445	157.056204831941	187.914994705496	173.670445550289	168.753167847239	168.863158219669	163.227107123572	181.817254439753	164.659124590342	202.336680683063	230.56872179447	185.797189348693	217.550166902437	206.632419492743	226.040074864822
18792358	100.993989277609	108.687815142286	176.285079808153	226.314140631911	240.665573213516	416.368539783075	163.651525746207	213.169139182089	172.688545393267	217.551210873596	178.921610003243	198.090143604098	107.826567839786	110.485772780984	119.107615593288	123.512760468981	107.957225182154	135.657956465733	187.68303712932	185.542912794066	219.157292146149	161.678571337712	166.265469095865	137.819266562114	148.965795211948	135.076160903192	102.676790212989	111.958558622905	134.155505184444	121.43941080135	147.682650440035	141.452214316336	144.119556372709	168.518065276597	133.606257556263	150.78518293502	178.557681996412	188.607867148735	155.625407230241	212.337175875533	230.713973008688	216.237667994089	290.512022069056	306.213972339379	256.65263793213	392.647065852819	295.84709525758	336.287260447184
18785483	185.859354503649	203.888221233789	199.397882658379	169.256062767494	180.967967278604	144.775	193.661458476458	168.301158354123	191.307017501514	214.348255171242	253.023780781264	231.448124394233	233.89401335325	249.323295113885	249.589372627405	207.971063667996	196.190228303109	180.006713222745	186.461858126366	173.79823210621	169.868713452422	192.445950760508	181.13764151811	214.783491083408	251.668017447038	208.762852616073	225.743680401744	195.714777076113	209.333323251914	189.95002160756	179.537538020966	175.587777218418	179.699230433117	200.847763198155	162.224196209724	187.445268815613	192.572548974698	147.116752693394	167.857789878038	158.434435758815	136.613706451405	156.157067764069	126.269	126.279973679442	138.490773704312	124.293948085613	130.317627200392	130.596818754009
18766098	184.889692005787	216.341945524398	194.528239097702	246.371321803968	231.529806666796	378.283583838949	205.334042220723	283.546903674875	261.479911142557	232.204417464109	182.395181487973	185.285483701461	122.414337019937	109.251723797967	107.012150535414	125.593794344938	122.723490777907	142.184771087487	178.921963250733	215.005625639611	171.048334124589	210.695718276985	197.146870568563	168.276777325219	168.876495769838	158.461005692256	174.349855888958	142.099620840075	128.490968725493	173.809626329914	196.499620738509	185.901876196259	173.129556030935	163.745478744078	196.406821430889	175.622424326891	105.021416408977	169.580938734134	141.596956328898	198.394509830038	193.561956128091	191.806506533094	163.816412549348	181.557253129497	180.652468839672	205.003509976778	215.205967991793	216.093263453303
18771215	99.114193098744	94.317438115361	101.220764167607	120.465556052656	135.038704539869	65.9307721203368	132.583882589618	115.750346080565	122.972469351381	154.212469307884	192.67139093296	184.251216904996	156.145563430832	145.138871249745	164.858705447578	164.860863771521	146.480190986729	148.895313797667	222.042791261165	169.21221438739	201.986215100135	178.423106282785	171.320131715825	188.710382001073	184.544549963832	181.564875338627	193.251539597688	149.494789549154	159.482553899779	156.782434220255	148.963420296192	164.080127999082	170.176332294537	144.932896509922	162.891032744645	167.939011567688	213.525144558128	203.004262930944	199.138923600147	281.523688006323	276.494444270382	244.22292294766	291.719091761472	394.168201227016	287.072972546447	282.101437352658	320.797539258555	311.44349370221
18768125	87.1759550632434	102.091121768061	81.7518732218487	62.5321111503264	57.1219120717126	221.226548510738	211.431925680025	186.68618177928	208.638847646406	46.6404800249714	39.3388401550353	27.1736736503229	83.5168945575089	76.5149298321665	67.6052175341662	101.205881667754	87.9542515789211	120.259893737715	65.9263915997366	101.51454724471	52.5231113667212	210.871168477886	227.93546086882	147.690341860119	128.624194854882	212.269993240855	156.460006054925	141.780828336793	128.106249684065	174.669312535398	301.121793377193	293.570521731646	199.172989807407	232.838130237148	318.895716215856	216.999687127412	153.949715034236	223.144843869641	166.37389001259	351.486975994349	422.194005082842	383.312728473243	428.292926857296	260.699946469065	328.603582881594	308.790552914856	318.661290127095	334.517753844568
18778210	212.031244530376	229.80298923277	216.984952348297	183.903729359086	197.622931039142	208.559721763598	189.225967990822	151.082952540523	177.642347423157	217.293171676199	252.264122365465	226.919971237252	224.763171047766	234.213672979103	248.834705727435	199.228215117125	197.888	171.920807227293	187.481729417418	182.365824891092	202.112	184.784430124593	180.216615011616	198.912340114039	250.999827465262	205.848022962716	237.398728893689	195.341705130365	206.444181738759	177.414894703083	176.414167539383	186.402161282294	206.130337951774	181.690856088409	157.211391408023	165.697105397634	211.631826557595	146.659401779764	174.423168718261	140.137837341036	132.140331918068	163.348057741688	113.257286266165	106.762806409267	117.525688646297	103.783283967015	109.67613627523	102.282227944432
18786902	122.992282801109	115.970372995242	116.883049954298	234.205859821551	212.231356099962	594.519719270443	187.53398633731	211.85417618228	205.655029619305	190.80009077088	163.143752800193	168.382811606778	128.533419669036	114.300233694681	122.880397032296	117.657816249085	117.64035623189	130.108902562794	196.015707728159	207.760003886869	223.204977670063	175.567660235939	151.707555312544	136.285946376048	144.991088880928	137.638429449338	136.125176497878	118.731538802315	128.03455473118	132.375233835432	172.678281026233	177.847196158203	163.77008415837	140.384167898305	169.66350109264	130.102446340837	140.969196991333	156.96145385961	143.84403347533	219.32897834875	214.853	206.863169571754	274.329157630569	261.125604691186	262.319034720659	287.13032902009	291.05130994319	285.55811924385
18788515	207.46872201857	235.609875192325	243.155539205262	86.9425228460878	102.575039448914	80.7979105113759	174.277002505458	121.100545723838	135.291336277743	109.861250060561	130.691605858807	109.191041470155	218.569456836943	215.482	215.027826999548	189.055827527883	232.906758898092	209.666165492242	145.648757621323	155.910215568925	127.080701755979	210.101417565948	209.711315000968	268.937137483904	237.869042972013	284.008600999975	256.895801294186	240.418252436184	241.911600354182	242.093897092018	239.514	226.023417408763	232.506850651565	189.070031846626	230.912290182655	264.140012994314	216.771406531555	225.96	211.649724765733	162.643207609225	189.915947732061	181.735428059733	135.123397099048	117.917733829712	117.517015352173	81.6812001035551	88.3777580438582	89.9131953889475
18773003	129.881510888472	134.763425876854	126.539265987998	153.486351553547	156.390416937015	208.543127025693	155.194157210766	177.904177400648	167.227046402258	193.216563455622	188.310720317221	183.01119500334	176.680590182124	165.623555202678	164.123782537767	171.965507390646	163.900216241509	165.605099338738	153.849207448538	154.506024584038	162.134688031954	180.115225120713	177.713235319083	173.431940126685	179.161986478129	174.292621994609	174.096998765802	180.401453403229	167.177005701998	189.352482732763	193.653890608734	195.15352256736	194.19841103498	173.682101213482	194.512306794448	171.089203925259	221.92711606708	187.265442411591	190.136219695459	219.83973544408	220.902895721907	210.78451993793	228.454960757145	241.181222049979	239.533100737278	225.417834839195	232.93820392237	225.312642374573
18789789	69.8690400909028	64.9217670445372	63.7337033234005	242.784401873681	223.617056236414	315.182233708849	165.02976510196	189.956327149563	178.189346449832	168.276882969964	157.10719352105	157.435452659895	118.640343402362	126.641081316495	127.069195686588	106.863704982567	107.23394960631	101.913913088878	266.683757537716	281.361490482777	302.903824210779	200.191415614628	182.326335988092	195.83011774287	138.538706158537	181.046136408707	163.156526553754	160.870036294236	157.344818628845	168.405443338232	170.068576403468	167.041539064538	178.17204499699	158.517707268186	206.992457990905	187.332937299927	227.233289556216	219.104900612345	209.11661505927	215.607518197134	238.738765708125	215.39358341299	219.230053011232	222.175587608456	196.768071005473	223.81351598786	220.71523914212	223.156910644608
109947199	205.055307389927	163.411764673661	235.134501318507	333.683162705569	271.056196572114	515.295332494779	330.646064814148	361.865380222323	319.78832045839	195.314435392156	140.193071272203	189.147742925477	214.467618083411	187.284877771506	135.811887544271	205.313849422371	184.149527195033	237.773217082289	118.921264905557	143.270685798723	109.187645051115	197.24602963027	241.707224065048	158.893112871071	128.680131467762	179.120935655232	121.76084968082	144.229415869755	152.372178451829	170.116311021612	248.631492127557	227.905383997692	256.036604618856	141.979225664827	120.516656495074	136.568825848286	67.8240615899681	168.29023584567	107.608699619789	129.034060859561	129.444002994624	100.937841152121	84.9329279852822	73.9091976452289	73.1506225537296	103.971980696149	88.8343956478595	104.492042078992
18766210	945.686207265812	1134.70927874558	1102.48	181.685045654212	190.412734081156	121.700918709518	131.302544004294	108.502143849655	124.546420839904	151.336692771265	170.775948742362	168.458564114228	137.700595293233	148.03415045791	152.900237212818	132.401680335544	117.982937395009	109.855530541236	187.034395864831	159.716753673391	151.541158959901	121.507933961971	119.116394994605	128.51646401752	146.88687957955	125.160186178344	142.346804178418	119.455313609887	132.494287548691	118.611923132228	95.7513228732789	90.6474361524542	97.9633847638333	166.075955770889	121.671286661539	125.903494189148	108.702774694192	93.312488385274	119.069048802853	101.05637716276	71.3268904955138	92.3312520097972	42.9303076781209	50.9556502137593	66.3758001313425	77.2797254075981	74.6427274989067	74.4336896185395
18774408	218.540033587719	239.874006168011	235.430575118776	247.409263731517	240.247240203869	278.681875301363	228.348189836047	274.867940115964	213.01351992965	194.896181917533	218.575898669104	203.574992500088	192.671383784822	229.491320665182	207.312122618976	193.384890961099	166.609310724839	181.177054416113	148.828833960254	141.045136099767	174.119956924346	182.950993589323	205.880465124987	204.310075357392	187.189938757812	202.345681868555	178.69284487989	200.063784273601	191.356331784465	181.917669409673	181.742931600836	178.903405938574	224.38807992657	160.429768178724	150.746066524598	187.022155517768	230.225359893481	159.879443122789	161.220013498116	130.949406340688	120.569678307597	130.636178572289	74.2741216960478	92.3903045495795	71.7282395481228	75.4585771608859	77.7967805874169	71.6763105040107
18782031	217.677714069079	220.312082123919	226.883983421707	170.642772484346	180.730483800654	141.062804079222	186.061831834293	198.720401606874	187.004631719925	191.326870029092	204.649796484356	210.344816644666	204.11446597851	254.085186019057	215.009692122572	207.030546257642	190.535521495468	215.969115401184	174.007822835868	174.700503864895	198.165315210686	175.336107224113	190.410375296181	179.348081141943	207.663436342872	187.100788826698	171.058647079427	171.613639448221	185.31865704334	185.238983866502	175.672789948959	173.224203609949	169.089944780951	164.04278334716	160.155199735195	187.183511997478	243.564387171887	147.40842258207	155.447885107297	148.972804510542	128.329359442677	152.12387301941	133.891131976841	135.396872166758	123.757012289511	151.864839193112	138.585531737346	128.220478675943
18772948	378.40216041287	349.451477680982	407.453326586345	632.789057523286	553.087187398488	358.229420684154	75.5026506312978	101.39355853584	97.4300169576181	126.610656110729	150.094770800774	177.326696564969	59.8378025247506	46.8139740881485	67.6599150574313	46.1661581592041	45.2777849186803	53.1538431302451	346.82224479642	374.289529816554	342.46733004966	82.089522652933	70.2877834106994	80.3827596900057	92.2181849478435	61.6642034366206	70.0185233119951	53.1985273054864	48.5208630219215	56.2242183019525	153.247187427096	177.911586997617	147.838784081057	73.229562432803	72.9647230623676	68.3098939083954	135.519831178426	240.665846080459	197.859707519214	200.385125844265	246.925446982305	218.849200909879	303.99174492713	226.280804311797	256.452426576937	165.945109354715	181.120338985771	162.293266418133
18772584	261.08483424229	273.228314869826	275.861331498759	187.754291758146	224.419677262181	240.371693536331	191.589045645638	163.440048965204	175.483155232106	204.083902306679	231.163095480571	205.602943806698	237.062370916366	271.356990014066	270.929635671973	201.41020337251	205.210550772254	176.46282142913	253.058401120436	217.30607026944	253.181827626308	183.943729252074	164.868888437703	234.062144051646	208.239385972304	204.252257322458	220.501960486682	218.59897651983	236.143809600279	200.020920526531	152.65978179285	155.962480138723	168.881167806259	175.18525369398	149.199084962159	176.407800687114	146.605711396203	136.256747057787	163.049857753351	87.8496759657577	87.1951788423456	99.0001865515644	65.5272528545536	60.8352276045432	67.6263768013704	48.3868236753814	51.7769000601104	45.5421242162959
18793076	181.731716125427	191.499360988345	213.238989486965	197.290151499455	206.707817302566	254.042549031201	216.019053530905	177.261914575908	191.522976289722	203.013891672947	248.267688050432	238.680777084054	195.631285495107	208.461083574218	195.075104354115	168.264872810388	156.586605894836	155.122863886153	173.964248806955	174.150450591728	161.933291846506	182.293276722083	182.321929926924	183.539561932463	219.590112813715	199.783979779465	190.425369638735	173.712818736704	176.168961798599	157.562783701839	150.107103262001	164.317628042551	170.415170914862	162.948234417766	136.588441595403	164.844	116.90990686868	150.264509541575	154.116373366685	159.62278227392	146.856419076829	166.371008966751	159.738479093283	147.497361130802	162.192	173.141277597811	178.861083098333	187.953085899001
109950645	184.404081417313	189.682025930744	189.755157985887	181.465087971822	175.802600143184	303.772645012874	200.204211111294	197.305565333866	189.034713799255	197.95734993615	217.30849132039	206.351165799352	206.720324665056	216.925201564476	219.635462894879	188.77603435921	184.490955176448	186.581896599295	188.033757294958	171.513201828048	188.897717334915	201.808659789111	190.116429856904	216.209178846648	224.828701005477	219.071450384669	213.12968872981	200.306915889238	209.735940062686	193.967353921234	182.989109855412	171.344775208828	187.991200913041	186.264033875753	177.124991756649	193.657577691325	209.617907906312	156.161382292554	161.757189719684	129.969651796129	127.474235011742	132.359901717327	98.7730224076838	94.2726862783196	97.2314667482155	79.6131966775612	86.9678145508134	86.2496153650113
18768028	85.030515416995	82.7315369138971	80.0524072455806	148.912413575589	143.010779867092	156.657720338855	132.29546701081	142.435022008196	146.060702954288	147.442092737943	136.717663361843	136.793432500799	133.014199133131	124.352530514122	124.274141366259	111.017989186833	128.506686759965	132.958519738524	159.736536667251	164.726469485771	170.270137096858	156.346627075297	157.571067320919	150.116513760833	139.644370975675	153.293993726801	157.033112917851	149.260839183409	139.056750228097	155.425217786899	173.771200069625	169.181099376883	163.921741309494	179.093784435716	215.274519845433	180.370603858326	240.988903398077	197.886666093586	203.628178871441	249.834636563868	246.279911353774	234.016514031146	288.368419014803	289.21909418888	287.365547421924	371.856437047581	375.165684913462	398.054922543011
18792789	203.326089473421	206.429128219653	222.342368819902	167.583495946882	177.955246957011	139.378007665713	200.811211511941	156.327433822673	170.484686671926	211.240255765773	244.384967279424	248.128155715244	231.412174886777	266.189889528881	240.210223429035	197.049727244806	175.709987189063	181.166655354037	205.615421391844	207.851235607975	171.480863716578	198.375015904101	182.273247045868	222.972415895833	279.718166880657	227.000499591827	232.288485019903	203.333454144748	216.529194142783	186.871078851957	157.537852239044	173.195914558606	178.398892963827	201.579325401235	151.907290604653	190.266360152584	134.479733495692	146.681738259081	179.411296532444	130.843337946824	120.029322250263	149.134460677301	83.6072012174605	84.2475144490608	92.8602226815028	89.6768132336799	87.4705263117048	81.1881359576128
18781818	127.092785951703	119.766552630517	116.909722407259	217.052187402426	215.829605528288	174.019114856497	161.217604785472	174.755	164.212669496238	198.354335508509	198.110588266686	210.290531442121	172.239375323947	163.145933971175	178.645231596122	174.505511598994	172.442459459188	171.090232289097	241.444088121289	237.033203141945	257.835627346572	167.244665798108	173.465806754773	180.155138077588	165.424753393347	169.261475425069	172.679804611386	176.391800632711	167.855	172.527424168464	190.80649368501	179.592863471799	186.937811475206	156.004503574128	170.386626610295	183.123234791516	196.266230821692	186.081727201111	183.853451663359	181.965661094674	176.944736685478	182.799468319659	161.701774093724	162.483894803961	161.527158568871	174.283077947375	175.185346674763	168.810211427552
18773513	175.750936064913	189.272662325715	196.254657331511	191.509643524736	193.351027944185	153.885242350481	192.153884944315	150.169368870573	171.692144391117	218.534390665827	275.253554758294	255.766572748753	232.87756283348	246.291984642069	237.956026807496	204.494283652693	188.663719896659	188.479254714701	198.553016656527	175.257692393096	174.646093412736	194.926263486787	181.091561227528	203.868455097237	234.455396608464	188.063830741093	211.499446900885	175.163579693102	177.311023945808	158.935485475874	163.542100715156	149.49575763858	176.601991613819	179.124406780446	139.629257295123	161.250570297504	117.146229276116	139.794148697798	160.374418955669	158.019846417398	146.84822961654	168.46680805587	115.334479282763	111.604035734781	137.634253027339	131.735615647643	138.483422489847	134.459576680427
18792321	308.859082450884	264.358185932135	281.763445484282	593.025987226434	395.36	687.305254653112	103.228658386516	229.738661095256	260.922488445353	94.3864684237409	62.648461431014	67.5404290650139	16.3852100600582	14.2161921207183	11.6823009357088	26.2388561341124	23.9292942438901	36.9507901830764	106.019148450652	149.953	113.072577277942	90.4767903781132	83.6430916233947	60.8514283683364	41.0457956984099	45.3249256065215	49.1840049461587	99.9895071233468	107.449022782114	75.801742813605	81.5853485503409	137.724260456443	85.3985886124111	93.3404545076562	104.39772475724	101.165597578537	108.69645053707	158.618412605462	160.346430667791	186.419263754002	202.722281178558	143.682254755797	334.611507069508	603.67506612616	334.757944255842	387.802011881954	414.934505200817	410.640670656186
18785740	137.775049340165	141.175337491921	135.44371415827	184.679721081596	197.814405430815	236.166297344914	211.882661527771	204.745420915282	198.134717050816	204.307698846934	225.702794466964	195.726489374859	220.910402970735	255.380457215344	257.965503110681	223.118901275512	201.944917987769	178.078778060149	172.657376731095	156.519610711451	177.878032018854	179.605451198946	169.108451763188	210.038819227431	211.504292984231	204.916027959818	214.307437095735	201.112121293593	208.535717939685	180.214010335288	166.493950416067	157.614093872066	179.843580646243	177.526532070182	163.515879757152	193.426377164029	208.261578878456	158.908547961853	179.163008454375	139.113267131009	139.208134100584	143.323347497863	114.547982185943	118.325009831347	104.830643382344	102.413553594207	98.853797572345	95.7739781209838
18769136	301.828794660573	323.523885972736	335.663826480941	235.149520394886	215.591102834385	204.906112704715	199.156029446747	207.748448152296	216.02129369569	171.37195178934	164.164288526283	177.119734656755	155.283516235457	157.24550335454	148.156000625436	165.75157662693	153.985499484623	163.152340009214	183.576349990754	203.023544011149	178.426970696816	166.740669521364	161.707518732425	162.588512940748	147.055435789152	151.436864512439	150.446393729379	137.748370620725	144.479630362348	150.846881882648	173.689684615503	162.168205145446	155.189069810646	162.854374507993	185.363915763824	172.801142244658	122.148102631057	140.736635184391	143.954013106481	150.153305320542	150.986804637671	150.159489323581	160.249523566978	154.280509093834	158.698799791067	169.582008448832	188.646298236242	191.204422360308
18778658	189.814736988879	192.491099379356	195.260192960817	245.267213900552	216.268430122229	832.282226996071	191.926668370437	233.247704142284	209.218194011161	210.325351124848	177.715870882113	185.439371593128	126.156601765107	139.539834873073	109.339636173488	129.641147080437	118.953299909382	137.235326997224	161.057610539006	165.422336691588	189.577103322106	173.247067695119	178.622385326041	147.534431805585	144.043	150.239014387854	132.371131462189	159.289893836357	146.160147678125	155.638101488113	160.934728788937	160.123500097298	176.686415421369	149.319576643579	168.28102781651	173.01835610381	204.523241330551	155.211231597532	132.273372095588	152.346698941587	150.947850779279	137.814731110636	133.073913128562	141.186097037894	128.338727681252	150.163026270783	152.246584848988	146.213880968344
18778431	193.625811084971	223.556623434726	172.276085242226	242.855921006797	178.006238659438	562.659529699103	254.400337544519	321.255606599363	307.535750632274	202.243251691665	120.511618494531	133.727993545763	86.4049325229634	90.7875912388441	76.1678513039236	143.838815999906	126.026553004191	145.431119485641	109.742239804419	124.489958520098	130.967230755581	151.399837241189	150.563298150955	120.043614873934	103.310441539361	94.1660145418558	97.9726839502293	112.221347264429	110.989125670566	130.56826314695	143.937609546325	137.446140148249	115.333509390762	159.364398252257	222.949463381721	161.230789205184	167.80465657326	116.841408220273	120.404329396318	168.536505520957	170.916632150743	173.856373037668	275.292251698738	175.675140885818	178.408968305449	343.322796037039	315.682864001957	327.42393103538
18785129	144.888349107574	143.212892179131	175.378699284921	185.486731930181	198.127272594297	236.968712041133	196.530680784301	168.206378883012	173.774428543191	212.418	235.927388579291	219.138152096808	188.127719787628	195.629619382784	188.332951545899	169.376267732856	160.878456612867	160.139594756518	189.563755922664	188.058956044504	218.504740484978	185.912176352354	177.336867008576	185.336698632293	212.042717800259	197.359455394193	193.60290897575	180.115756602038	172.323119385739	174.809047425286	172.838473050647	158.731821023787	188.548524922325	179.799666528614	155.687221036153	172.665114914319	162.04107956568	159.232280886994	165.514642893059	149.568846036513	149.181240684075	174.936731076895	124.259494626342	138.21325260809	130.535724911828	153.350653477337	144.898131100705	159.668386054657
18776707	82.5557424830396	54.2076644724138	67.1884264303644	328.975363964603	285.749407559426	334.320278938128	114.159799926798	159.694528075057	145.286065586978	131.541594100624	128.797452846514	131.692821760329	75.2391267189382	63.5093854980204	82.7709996059435	93.881696270699	97.4441552057177	97.4969271835392	261.572675836618	273.73669647744	318.614083005616	149.031435355059	137.373285873141	117.837110335244	107.088338950177	98.9354937221085	101.599973155466	110.881989811615	102.289820602001	119.780377387894	143.536138652543	146.461626467995	130.778057009975	154.539308065196	167.013402442863	155.663940448715	193.290422253873	162.754931993016	155.582349052759	258.318886856149	234.357687302722	230.274335035927	271.485774254768	344.884933487839	277.918427946488	342.062672908692	341.027465818409	338.502256363028
18784827	194.717496753904	170.366557608342	182.338444538452	229.698665467363	245.306372635021	249.214808547147	194.16886581589	187.843320671216	186.074194959558	198.238241077279	226.39834283916	208.409125110747	192.825288808522	216.48916790059	222.597763962223	196.58317611589	188.820229369856	174.826929099935	289.494216600409	247.681055978473	286.052105646481	173.331484918041	167.262894066329	196.217733294341	198.863587715291	188.707452505234	215.510733684007	183.525245177774	191.467185875407	182.699270567179	157.446142554512	155.587127698102	171.70834343974	172.825207455004	137.885308824346	184.211574509625	110.846663958603	152.514007029434	160.905765408498	121.575726336358	113.247876041034	125.346131678899	87.3765269197101	90.0596620594574	85.7784756267434	67.0562794533902	67.0028404538577	62.1939710360571
18768037	77.9858050605546	68.6545550144906	81.0391432812095	225.514718919688	196.940046087498	433.111486834629	178.583380587441	236.973809775251	195.294269821385	153.139312302804	128.57694702072	153.459724637558	94.0427273395217	73.3948937362162	86.6282489131533	119.399805974374	100.228437365802	127.568511068047	164.269158454186	213.146089067865	211.370567701496	139.287313530247	133.279907349661	110.791188872739	89.781905819099	98.103029396007	92.6913577288212	89.8346351484047	79.214697835151	106.511042709445	162.897929645819	165.816552868989	129.803842748068	115.800370397214	125.89757514459	114.165458842549	104.846101515422	129.963086262639	123.188127811394	189.688332139961	228.594793352655	196.063539897669	289.141807842794	318.230753196144	308.571490749924	512.925657314254	435.765461446432	480.780434654817
18781566	63.4541468876085	65.2088744096739	61.7783967913564	232.106304221843	202.16899357767	410.562693355367	181.871470012447	236.175859091767	199.815562058754	193.368457512281	135.278025692809	130.350197102349	126.344014976948	131.988549470378	121.032136307087	128.75578802867	129.88943794504	123.923993429778	128.416480158593	151.693154881142	136.684682777237	182.702649446474	180.592295931378	191.822597830111	169.113030070312	188.758838266317	176.658327181409	167.766616424721	162.565081002985	171.811132220247	155.938395688427	157.539240290767	160.757025618195	210.962953413072	253.212710350645	256.458197292952	147.341119025864	197.865992758141	192.877566743599	197.329067245314	210.913197641856	185.85824924585	193.937246912877	180.447625953508	156.058581030614	226.770534154433	214.60195575888	204.196349330938
18782485	172.757639364656	186.811989769396	177.777057453935	151.301557793395	145.138299410254	182.476130568167	145.07316953832	156.898857965245	154.119086975406	134.271019682205	151.10852630816	153.050314286114	168.284880054481	172.723682202882	173.438578220142	170.943448242946	148.718217716538	156.417563687417	191.997949973587	179.568125581665	194.076953543694	186.905516253605	181.765532522607	188.03230401829	167.077850346488	172.336988931791	175.286017268289	180.899715611044	189.736778150042	198.155505827351	166.483751705475	172.172111821688	177.003148909854	194.932785301051	197.839453794842	199.236757471248	157.14202375564	154.870318263155	156.524233839656	187.954277394206	180.86105240331	190.460618350254	198.600702527427	198.636680117486	150.381033749386	189.488140264958	200.247858685386	198.754929915242
18771680	164.255691799092	184.734408229995	182.361491746136	241.011838215481	223.21998468991	368.37292537577	176.597041733751	188.29560951664	187.741972809084	228.980027393203	207.550604835477	188.87275113521	164.811054058556	170.418764891692	170.910142044444	181.496520941204	165.114273844584	157.789563316968	186.462561848964	188.772086040663	215.89267135961	169.951606039474	155.528126237898	161.293067376831	156.623598802365	149.556326179363	164.60193519805	160.03768135295	149.380220420281	155.111989847357	150.415967903193	148.820071737145	153.852959253869	161.778069098726	180.978808597531	143.342943171612	255.18686659416	157.708034169662	163.605127730752	155.290521787463	155.098197830524	134.96911842583	140.534013265878	161.432965402855	140.785296475084	132.309698332706	143.218137777977	122.045658623306
18772792	149.085809105883	133.398529530927	149.527	168.682783474968	167.789183306918	75.4291996926306	156.839880507033	132.672046940789	146.674991624994	149.837178689658	157.037276045429	170.805525876539	145.940636923839	162.932018847961	152.114215127087	148.795636070642	129.048015709478	148.796856665928	193.925039777917	196.884302095072	229.045558395121	162.223314723684	182.250785191479	162.235313141457	189.602566587113	173.699581433167	166.116114516824	169.837928974642	184.850272096293	175.876969108019	176.177017245024	187.222439791657	176.035272797679	165.427640930547	155.636462738135	167.986378264435	254.652421983165	168.399881382799	170.11706983242	175.092907464115	171.042438032325	164.66002580005	197.552454485868	217.085005575535	204.941797471742	269.675059997328	243.975067341317	256.691714480978
18774193	444.390724558909	539.591465463287	505.639968532317	401.871308367758	335.40282624731	330.523396904207	178.537632273277	263.453807957793	236.139325982818	177.455993854129	169.982400271888	188.07068272478	95.2813698040474	93.308037090432	83.0537049787752	94.4919681228246	89.0462165899481	127.961300594652	178.78841602985	228.390653793037	182.969090002678	139.732456334674	133.762777425541	123.256796612491	99.8146696838185	105.937622378455	98.1165584191674	98.3505977083656	97.5583694973831	107.68	123.781355619484	124.419912545805	103.098224268177	130.039557153995	152.768150725899	133.312306247263	118.88193519999	152.531667578284	113.256092128698	121.963912752213	106.008241553082	110.811797781398	130.42658179167	147.161663011585	128.720461673601	159.77387806596	168.142028764591	172.827161879045
18776830	162.500833669798	161.415205768594	177.352922605384	183.448770996611	174.895871050586	220.332376602214	182.189150353998	186.648592771752	181.407738791773	199.75333216523	212.188020124593	191.853125225801	176.813374472833	185.372868249151	175.532098413677	172.648426516292	157.287728935794	178.123394607913	180.639577521563	183.989107755984	200.01034241615	171.20129067422	180.668533595895	171.604048473141	190.714346485126	169.904457317124	171.786006204461	179.939434099965	178.553221910179	168.532373528308	185.919589149512	188.091656484035	182.818241153796	146.264762474892	145.542810409718	161.607013326535	193.895590222151	158.318026697064	145.656105780363	161.003620250018	143.854101084962	168.405027371715	155.606675477013	153.455582801213	161.06343184095	157.542102760704	154.886840026801	151.805032819577
18789270	154.812488182895	156.184834404069	149.312430476357	179.644976758464	181.045906081262	216.52955914402	185.192038598836	178.330467570306	178.68007490964	211.261033391983	229.177952781809	213.307299068971	195.948620510142	196.135164113171	196.335373885285	176.555462286268	168.700889090945	164.773312508506	178.008978032178	170.760174368327	190.186434451932	183.446868975672	178.409371473906	193.955377627634	223.148523318906	217.375000054115	219.793541421978	194.017852007302	203.675167760975	179.067052917929	180.132040615822	176.074958383666	182.763309587945	188.770810374218	162.45320066347	176.947966161672	178.855266835581	153.964863389103	164.301915248379	152.246	150.053324894584	168.945815796203	116.502923478698	114.143631724694	121.658886969642	96.2859948510423	93.4305040213985	96.4446627099233
18791458	104.933974756764	117.876829258923	111.731736101085	207.384792643593	201.34321794065	411.606978724843	239.036607719762	302.526870419065	232.548692792813	308.711949155292	225.761081002615	256.62641095539	196.418080773123	186.311606737695	166.111646195019	181.294495387091	172.342104212146	195.560866896375	166.642890171257	168.850562311996	167.91299860411	186.203	184.886420714254	150.770839780829	163.04261532751	165.229251724635	167.181238722771	175.95591315118	159.784922455837	205.259955515863	225.894915187411	204.046892691902	216.047633625969	145.172159391643	167.737343793677	120.669952388651	151.636423370328	146.059964458616	144.681252929737	123.20709614665	120.722160285584	118.722563205423	103.438520507593	95.4344258490764	102.88423785498	83.4266455281888	81.5601272816778	85.7367612003807
18791190	1.96684732275315	1.05597535406981	0.830975094581146	393.704956944714	323.785270810368	289.584565677103	105.633068225165	180.517590154182	183.052563317853	117.263066812662	101.040336732266	153.072374126668	24.1546970967262	21.0234863029627	27.6766003365503	37.1432515431766	34.5281577185384	64.440499906141	312.560542408729	412.436339051326	380.381382365594	111.662260639195	123.18434395556	104.238768965628	59.455529892114	61.8057481053693	68.1301247961664	57.6485116434783	55.9244773257129	65.0336838606884	98.6080254930948	121.439889495786	81.0674946121074	95.0178593333042	137.292992997978	107.917411047346	101.350120650857	167.014326658088	130.616532386938	244.432833682888	288.49549553389	248.671513937705	385.483449909474	482.734572244222	385.338440418432	418.199152874043	450.434641158485	484.714240091829
18777134	145.964921983151	156.968989085129	138.307007942699	176.272082256881	156.840838300891	296.223030552122	176.378780088262	219.471446267138	206.25935158031	158.328371554451	99.080326888599	106.474865985761	100.63464124783	88.6482980246111	82.5312601162983	126.964462402206	113.955289092889	141.306475523161	100.799127482991	113.737693549292	105.41080819687	166.257018196603	161.806859012291	122.419709082018	114.41754391258	117.629093040588	106.847745221537	149.27368426135	134.996676428837	155.184848045312	180.991999258031	176.341723094232	165.70114806246	156.373391640683	173.133687531001	137.366283971483	190.150911807451	158.215209925938	158.034771055959	194.975923415894	218.292150026078	166.477940836776	341.089651309085	335.821979057111	277.263637137001	342.005896103325	332.723549817318	350.659662736438
18783083	218.899785110483	282.23701840016	271.554890964829	162.25487305967	180.503418240311	154.43071076778	185.287055718482	176.788715289439	168.033890644819	185.494622719465	189.55698671432	175.685853740213	216.384243204295	240.995476697232	251.671277732264	231.665607891587	217.246459153641	182.909197108286	212.995271923429	165.733368015041	165.729695920022	162.606519404134	149.596583652154	195.022093249598	194.929506597833	186.27144320582	195.920132370367	197.295408788563	208.035748175366	189.869813699467	131.568385688606	137.247156468222	148.300372832072	177.790526245468	171.735161667445	197.895992409344	188.242909497275	145.220672997432	167.260906419122	117.990310011967	112.529549618201	110.009994956634	100.301598258677	98.4955958798663	116.165236000193	87.3921998186684	87.4484864940515	80.2195749553771
18792525	183.911139785574	202.497333927732	200.432522999094	151.080412643291	165.794182068744	144.323115421577	175.337365855207	136.227391806412	165.599219102975	195.766021042034	232.559272214232	198.535732439365	202.828189400099	237.894355203213	241.735659938902	179.969600111884	187.990889541814	150.793616999329	177.168724122336	166.899694621153	159.813006191363	180.483014412308	176.827598202742	215.853017467979	248.704010520566	209.585922839369	234.786278346067	202.590012124587	213.371620221964	188.210589086943	161.294240576055	165.195922300209	186.583160789158	189.733491609511	166.383701572022	198.117062164856	158.688465966454	144.956119828566	178.393021369682	132.472278148505	117.666402459017	147.598123334047	105.740254993011	113.648551513779	102.409409856254	90.0301770859751	101.182855017577	97.5708110013716
18784759	187.170959640197	196.132375592674	188.392338014523	202.060221200421	195.875854872463	294.612584374966	157.008630264779	191.296038953046	180.988239634717	167.625714425745	156.670104302074	145.704557646055	131.092917735455	123.39569925124	128.139621743499	139.528945882268	130.172305130056	140.475565755278	179.448074820069	204.610863085007	213.834961358198	171.884450247899	159.207920245238	145.507306690028	137.452362015003	137.460302813836	139.274068675223	144.423190697554	143.590661244769	159.859938133241	169.993809059198	165.908608389051	166.122907710327	150.808019054989	184.801630855434	159.467668691353	198.872119341437	166.213760639908	145.579544770098	181.02379651425	185.991354365827	178.395433939446	206.487676255906	225.451224394505	214.330996004704	192.781053443064	200.783304559923	192.434992708011
18789816	218.729963710087	218.423928867728	230.154452203932	159.276495937752	172.650734278462	80.6651958305743	151.117502943902	151.825466698852	157.016348482018	178.421133791579	188.135987271712	192.806006702533	169.530470652157	164.348819011856	170.74089892662	145.609199651443	136.766058013852	146.365673307914	183.231810190318	185.656930123721	195.365229546125	163.038430473874	161.151152947784	168.956563030927	197.304991624473	189.603690007831	193.595756213971	181.386765197947	179.796816327753	171.996258181197	178.673379092848	177.327711220971	174.018397974972	169.29167702766	149.441160557843	165.064570270651	170.825219087702	169.970661621015	178.321200390298	151.444711486786	160.211562168286	184.13272652404	171.210786771221	176.229089115021	174.849839061142	181.325278037644	175.828627565763	165.716106628963
18771758	168.74008862208	160.579	180.252051601682	221.441386441905	212.912179931138	187.778240294111	202.975188229319	205.269428555936	185.273764085925	214.523614137206	227.669834359844	202.492	186.707566797529	172.119704950162	175.469285860758	161.672368737686	155.612455388707	180.028683436697	178.56100461988	195.18772981303	172.650499610766	196.470023117205	176.276723801358	188.948846932515	166.749733242591	172.953986263529	178.129131405346	172.998937905556	162.116164914595	182.05409060908	192.378197594015	179.986251782099	192.587124989211	146.554900553175	150.186225033596	141.337660153612	130.098867235575	149.209551385296	132.43838647921	180.138533941606	166.485704977966	168.251898972692	167.046862057186	132.081350158076	156.873730709342	123.453665171353	109.862643703353	113.811204936935
18777768	2.07176801127935	1.37499298607998	1.63429885901446	92.3379058273045	119.358925531304	41.155400722499	187.737632383524	114.307839500205	155.171044110756	103.37746986508	128.291431964419	96.8161933871598	225.658918814367	346.263676210039	368.872574452905	209.821332942887	227.900818815324	142.228600900335	107.885001103785	98.1100970450296	86.7309101540364	258.370720239772	272.997784511859	433.161615808113	341.13297165562	377.475277871749	454.868001565149	378.253410345756	350.230742857699	280.526457316614	170.654901037172	153.518433536477	208.41943610304	223.928034236452	176.850940329763	212.111090896568	138.792038410125	142.797968589426	159.395910564384	117.355409543541	119.731003243101	195.716641055178	62.6437366152386	52.7831661939588	49.400128623264	23.1515678645637	26.2562075144543	19.043490557583
18777372	257.680198015775	241.98562985282	249.305766728918	179.75917290011	183.42955662764	323.788568032573	179.290131160763	206.783149509691	194.541226529793	186.673323979166	171.660011384575	162.168091728421	158.195498804135	173.737217083912	167.638193714134	152.368011365079	156.803318097366	150.749079368353	155.217123975476	154.397179256634	151.568826445476	176.930574035799	175.767180228106	189.08538582891	176.889628381528	174.271092616043	167.685095828216	183.46679287554	182.001988672265	181.398915645375	167.977923187098	166.68055609669	178.404187113687	168.577510653558	167.298654081801	185.764847563438	133.083207087533	152.378397263495	152.273915976187	141.678073513972	140.262383592012	141.617936722321	138.625234986738	136.473707014675	129.586187830075	133.771428859574	130.778538383786	125.638768929915
18792373	162.347105795946	166.373700657428	159.864088170434	158.732134680565	161.073620762882	170.705473528324	175.865465634528	165.92251091125	167.445690044862	175.231303206647	189.964603683352	177.149997322431	189.247845711067	188.739042406127	192.064277607808	187.258554048717	191.261739152693	184.730599486575	166.366732891542	169.344721994584	171.315079417777	176.578514165849	169.977685366996	185.535847625603	185.313347653213	188.362216666497	196.521950573416	179.590358955601	183.846398644702	175.177975281738	172.494795207276	162.031694625876	173.18185968031	184.011220961445	177.607261517242	173.083828126884	189.755326768966	167.799	174.270564618349	151.370062625033	151.182094574902	153.597311275612	151.230805187136	150.880647026339	151.329233330843	148.571977405887	146.07236137489	146.890471415867
18791765	691.954401842581	814.067512132405	848.655825246634	105.625	99.834026272802	109.925689290643	142.216035008562	112.772685193009	112.91598865953	142.755159661479	144.363068294328	130.444853444546	174.506710777709	164.601135599323	156.403604052959	163.726806445276	188.005119835012	174.755459433963	98.5864138089622	90.2776515285452	65.1534406100103	96.6974620633308	97.8106433939387	114.947936829445	122.303378269353	111.785320813221	127.072641006048	135.221720500952	128.252537924275	118.717552302155	120.923341155462	107.848637807265	124.816552924307	137.239526966684	129.903612673364	127.485959260847	83.9220553783814	125.870600530245	129.664929225561	149.190082052283	141.398947517291	119.534544186071	169.960126748382	158.142677639892	212.53714094343	136.719871670138	141.355671058405	130.603444956913
18780643	212.324216103844	227.221677630637	214.530898215348	160.431136500692	166.11546461246	127.890977764566	193.594413047575	151.686282107138	174.239348615831	189.959396355275	221.615545330744	189.114183972037	252.616779840531	296.026534244322	300.680422270435	236.614483657052	242.020178179933	198.940848704281	166.461736807615	150.745947047262	138.723988925589	191.564904714086	180.413370299376	234.077706758748	241.238364516068	213.284850596575	237.228339062847	208.196603644424	235.327329918161	202.023058287866	148.389160573525	153.842275506871	166.561431686415	204.326434107741	145.727930172508	168.751630633278	141.999152608576	122.850247915127	168.061850406351	93.9480718903305	82.9711842825114	100.964335833912	66.4404240416311	65.2515499785177	68.7838548007479	53.2561667009574	56.7048060385419	53.1255325651731
18781883	585.066730196068	755.565784036472	797.340069961131	150.499965959124	183.207479920262	180.548189077942	144.840005085688	117.489246177903	137.873163549671	124.828505890315	130.841674927824	104.761105796595	158.084472281754	181.526946372155	189.814788680652	179.297273660724	177.16647686254	150.655978598433	164.306161366877	118.427749558402	116.391566197937	100.440906984275	98.9892635914253	111.869043743447	115.46783829408	111.445966932351	117.814985057635	163.513016191326	154.166661815058	167.06386605794	88.4633906556732	87.4389304740113	101.151866786729	114.97740907549	107.795019382896	121.424037575993	158.80081651655	123.637271271313	153.924855393521	101.145050432931	94.5498925983243	89.9611040624727	178.446	140.801316442969	155.693284422231	142.761668298258	144.872534153554	120.438057873882
18787133	186.070084184015	195.443275791146	206.769873906434	153.401171101257	170.611809338249	148.549057709961	186.574943704524	157.116738286316	175.12123032537	186.743279117968	216.394288839862	208.527610505234	210.705455998965	231.349586836436	233.903534051931	196.96296963053	192.329393335692	175.844621639466	174.093764368463	173.987876725797	166.814496116067	183.355568196497	166.226891447181	202.443630916849	223.003811896186	196.508976481452	201.419035343739	191.177359106784	200.737210673674	179.015198567841	167.055256530448	172.838066746047	182.800827113659	183.545132839181	140.701501229695	179.707016984455	139.02665803939	153.482616189925	167.95343800091	135.390274405457	128.996077794987	154.249587746032	104.648206850293	107.194234541826	106.728764043747	99.8566682762924	102.096097218698	96.3828209041831
18779340	106.45525807218	110.810771454416	106.212207485681	201.339132594286	184.946934404442	279.39373372793	174.746146086946	201.362164118617	175.248171102795	164.407020346331	151.862182805711	154.793630524153	171.327360074517	177.762884680763	171.389880332016	190.408237865602	177.983646460562	157.543920672977	157.757760602084	162.087747197962	149.336166190329	174.869207433415	162.891084735744	172.508735187356	169.232131960581	173.385925592391	163.330451477945	181.895615520482	172.901678263231	180.338779954531	169.900228471635	170.290409671664	191.71411650371	151.376594100461	154.341712678483	163.261692264828	125.726044609627	178.803003553721	183.749426812294	193.341735529574	193.979985895838	184.69821467689	182.592074697533	209.966608790919	172.208008787885	166.649495153625	170.97298366552	164.967313878392
18769753	224.329915885082	236.308813074222	242.728248284425	170.158012329756	183.281392019655	145.839989756534	161.284145701275	164.712698604168	170.948197242915	186.41889568001	204.66849664433	202.073241972203	163.486247122527	165.867527780793	169.809514392505	146.913345508338	143.640276984124	151.031350170919	172.801045891953	176.495072021514	204.290225433527	159.560849030975	157.314366940202	149.733378378572	180.249091556635	168.749072288986	172.413018064853	148.524259575745	150.853210589963	153.167416944647	176.541562988417	175.757663455271	172.831585221665	147.801555938476	144.678147022972	153.377242134076	197.818628390689	152.015874904435	145.001	162.113680888018	157.618734303984	178.515749321805	168.187509573114	166.634611296213	171.607797944865	165.668374865848	167.507783912577	165.972807766668
[truncated: 26,494 more rows]
