# Supplementary material for: Transcriptome analysis of substrate temperature effects on adventitious root formation in peach rootstocks
Source: PeerJ. 2025 Sep 5;13:e20015. doi: 10.7717/peerj.20015 (PMC12422280; doi:10.7717/peerj.20015)
Supplement: Supplemental Information 1 [file peerj-13-20015-s001.zip › Figure 6b.xls]

## Sheet: Figure 6b
Figure 6b Module-and-Sample correlation. This analysis can quantify the degree of association between the gene expression patterns within each module and specific sample groups.
Module	CK1	CK2	CK3	T1_1	T1_2	T1_3	T2_1	T2_2	T2_3	T3_1	T3_2	T3_3	T4_1	T4_2	T4_3	T5_1	T5_2	T5_3	CK_14_1	CK_14_2	CK_14_3	T6_1	T6_2	T6_3	T7_1	T7_2	T7_3	T8_1	T8_2	T8_3	T9_1	T9_2	T9_3	CK_21_1	CK_21_2	CK_21_3	T10_1	T10_2	T10_3	T11_1	T11_2	T11_3	T12_1	T12_2	T12_3	T13_1	T13_2	T13_3
MEbisque4	-0.0237076	-0.0249019	0.0272268393114584	-0.0411443	0.023139866549518	-0.0580882	0.992664712626669	0.00941418837268935	-0.0108199	-0.0217683	-0.0325554	-0.0365954	-0.0291777	-0.0267726	-0.0289841	-0.0223219	-0.00645229	-0.0105965	-0.0204216	-0.0120896	-0.0205464	-0.0114435	-0.021815	-0.0271568	-0.0279421	-0.0140596	-0.00263077	-0.0375953	-0.0346389	-0.0325499	-0.00756148	-0.0319075	-0.0133957	-0.0192684	-0.00919026	-0.0239496	-0.0341477	-0.0411961	0.0272362563857527	-0.0348177	-0.017783	-0.0176696	-0.0448218	-0.0304168	-0.0485909	-0.0209036	-0.0418174	-0.00546882
MEplum2	-0.0175802	-0.00469652	0.0569569773855243	0.0247542102038999	0.0420605063286702	-0.0794089	0.00826113599372867	0.978729061313901	0.083313425260011	-0.0207274	-0.026062	-0.000237142	-0.030369	-0.0452181	-0.0329622	-0.0506017	-0.0288368	-0.00231098	-0.0288198	-0.0283497	0.00770215178567906	-0.0182571	0.0104941084614322	-0.00224262	-0.0468851	-0.0502007	-0.0348898	0.006811574157671	-0.0274437	-0.00759569	-0.0340245	-0.0528265	-0.0496874	-0.0175442	-0.0216936	-0.0412414	-0.0517413	-0.00672332	-0.0536325	-0.0413089	-0.0357932	-0.0467854	-0.00733194	-0.0113355	-0.0441272	-0.0419402	-0.0353546	-0.0422962
MEyellow4	-0.0423166	-0.0345337	0.0107360381656154	-0.0304859	-0.0311521	-0.0691001	0.0315916069156983	0.04009893463875	0.989221253921998	-0.0261232	-0.0549764	-0.024908	-0.00815858	-0.00611126	-0.0390768	-0.0112535	-0.0531963	-0.000181538	-0.0209974	-0.0459938	-0.0417965	-0.013525	-0.0169577	-0.0311816	-0.0341008	0.00718670278507551	-0.0385703	-0.0126024	-0.0443203	0.00922640638601946	-0.0248273	-0.0251385	-0.0382078	-0.0341844	-0.000631749	-0.036388	-0.0323435	-0.00301902	-0.0174906	-0.0167485	-0.00874209	-0.0300279	0.00141339594684309	-0.0358765	-0.0212721	0.00834132785481855	-0.00871854	-0.0325797
MEmediumorchid	0.994572189213903	0.0156727521286922	-0.0190557	-0.00454339	-0.041974	-0.0475221	-0.0342916	-0.0297591	-0.0154032	-0.034862	-0.0217647	-0.0374188	-0.0259454	-0.0163752	-0.0410958	-0.0263056	-0.00622277	-0.00357494	-0.0327913	-0.0136738	-0.0322624	-0.0209127	-0.0103305	-0.00140372	-0.0292937	-0.00995487	-0.0390406	-0.0246338	-0.0129661	-0.0105481	-0.0343484	-0.0208775	-0.0365667	-0.00494962	-0.0427523	-0.0128255	0.00990041894896754	-0.0170289	-0.0128377	-0.00950064	-0.00221479	-0.0423638	-0.0456331	-0.0158588	-0.0311445	-0.0369588	-0.0182002	0.00784201612807502
MEblue	0.489399484903867	0.56286049730556	0.540692008319905	-0.0236821	-0.021777	-0.184027	-0.0174153	-0.0445381	-0.0309533	-0.0011608	0.0302923230876508	0.0152401018006815	0.0383401780984725	0.0616279217676382	0.0538632870064022	0.0242690674570802	0.0160888530352794	0.00560832892220227	-0.0242633	-0.0358816	-0.049489	-0.0274885	-0.0311027	-0.00274305	0.0191149356083241	-0.00825096	0.00699965418682193	-0.00785387	0.00391012890497802	-0.0164887	-0.0450474	-0.043882	-0.0351335	-0.0192246	-0.0565309	-0.0303264	-0.0730596	-0.0718998	-0.0488919	-0.101289	-0.121643	-0.0910678	-0.109687	-0.121429	-0.0865459	-0.0939928	-0.0941811	-0.097359
MEdarkolivegreen	-0.00164612	-0.0217117	0.996927512809831	-0.00642151	-0.0153424	-0.0552764	-0.0350347	-0.0165226	-0.0242682	-0.0150981	-0.0302331	-0.00114155	-0.0291271	-0.0196865	-0.0394875	-0.0399916	-0.0256558	-0.0131066	-0.0196977	-0.00456345	-0.0098062	-0.0341089	-0.0127845	-0.031398	-0.0301556	-0.00966183	-0.0384306	-0.036659	-0.0185305	-0.0139606	-0.0254611	-0.0242229	-0.0287123	-0.0149996	-0.00106012	-0.0190982	-0.0130357	-0.02298	-0.0138685	-0.0191974	-0.0151525	-0.0296361	-0.021761	-0.000583147	-0.0313459	-0.0262032	-0.0184568	-0.0216446
MElightpink4	-0.0285625	-0.0376701	-0.0283813	0.0134630975552864	0.988995478374424	-0.0630301	-0.0192598	-0.00965956	-0.0187003	-0.00905727	-0.0290338	0.041280481389551	-0.022171	-0.0252557	-0.0046167	-0.0231197	-0.0249373	-0.0247595	0.00210129962178674	-0.0240492	0.00121662815142799	-0.00758946	-0.03121	0.0353215816497229	-0.0282547	-0.0201895	0.0134636364669488	-0.0369335	-0.0525965	-0.0312724	-0.0340068	-0.0264588	-0.0150258	-0.0383973	-0.027287	-0.0102141	0.00596537057672896	-0.0360033	0.00641983296905623	-0.0462174	-0.025035	-0.0368305	-0.0489881	0.00779771842443632	-0.0585696	-0.0256916	-0.04625	-0.0407402
MEgreen	-0.0748088	-0.0735772	-0.0854143	0.138479619833272	0.10524682737573	0.941931878592968	0.0308741837768643	0.0979215790051844	0.0622263998527557	0.0523768282232504	-0.00326463	-0.00213575	-0.0670019	-0.0745689	-0.0845534	-0.0583043	-0.0677647	-0.0483575	0.0165832993647658	0.0372656812406589	0.03677723944448	-0.0123248	-0.0247861	-0.0392127	-0.0619612	-0.0549834	-0.0587874	-0.0615477	-0.0654636	-0.0449407	-0.0210787	-0.0338916	-0.038144	-0.043684	-0.0170403	-0.0414349	-0.030304	-0.0221715	-0.0409547	-0.00674536	0.00124305295467167	-0.012046	-0.00443174	-0.0155952	-0.0165794	-0.0358639	-0.0376568	-0.0395455
MEred	-0.0715802	-0.0828557	-0.0898056	0.221667416393956	0.16116071579406	0.598610235222446	-0.0103125	0.0902445762292411	0.0582930489351823	0.00340023483403391	-0.0600664	-0.0372343	-0.16101	-0.194139	-0.183428	-0.146529	-0.161698	-0.128738	0.0613746389835209	0.112398976743697	0.12012068121028	-0.0458839	-0.0558159	-0.110446	-0.124537	-0.126105	-0.133309	-0.135247	-0.148602	-0.105376	-0.0407123	-0.0421704	-0.0762504	-0.0673788	-0.0242092	-0.0866086	-0.0164993	-0.0170838	-0.0528163	0.0683297923874548	0.0949066873369093	0.0639561041842878	0.185180848690124	0.163237911454438	0.142338145547325	0.197627188136755	0.191751228062307	0.201849406197535
MEmagenta	0.0231549991470755	0.0616724429414572	0.0529448184513552	0.0371975077481581	0.0466606614966651	0.743054590110103	0.0733771196517334	0.0530728745488846	0.0509142042417344	0.100104929466065	0.132589773966668	0.0897495427442001	0.0814343343489911	0.121503068530326	0.0924859955480917	0.0557722163794291	0.0383900348275841	0.0302168969014963	0.00118074583272457	-0.00948706	-0.0202319	0.0225829923471171	-0.0197904	0.0469989899482602	0.0724943355007171	0.0412266810998048	0.0600654952208091	0.00734459097529274	0.0186906607237671	-0.0058074	-0.0388467	-0.0455159	-0.0183721	-0.0256373	-0.0527389	-0.00777131	-0.0819564	-0.0871346	-0.0653578	-0.114888	-0.140537	-0.0966321	-0.201796	-0.218439	-0.199587	-0.234683	-0.232938	-0.236733
MEpink	0.339245680606928	0.370221697661606	0.334041248143551	0.128887168108732	0.09921234499893	0.69800676044798	0.00958573505647093	0.0695209271222565	0.0404072831006448	0.0313439221608014	-0.0187336	-0.0246626	-0.057329	-0.0639137	-0.0723033	-0.0562852	-0.0689259	-0.0585255	-0.0150555	0.00115540915493218	-0.0158029	-0.047271	-0.0656501	-0.0678326	-0.0807704	-0.0822251	-0.0832618	-0.0874543	-0.0848372	-0.068816	-0.0463666	-0.0606372	-0.0667262	-0.0624245	-0.0507825	-0.069765	-0.0776948	-0.0698102	-0.0770517	-0.0631933	-0.0675567	-0.0573375	-0.0307006	-0.0609223	-0.0393199	-0.0298953	-0.0324569	-0.0393312
MEthistle2	0.0135805359224891	-0.012886	-0.0174785	0.993314258870249	0.0270493794697433	-0.0448035	0.0178952851686683	-0.00908688	-0.0089942	-0.0393941	-0.0346947	-0.0193682	-0.0419325	-0.0280462	-0.030366	-0.0242744	-0.03418	-0.0198905	-0.0196328	-0.00329575	-0.0052306	-0.0324766	-0.0182055	-0.0264625	-0.0312419	-0.0486389	-0.03652	-0.0449972	-0.0217259	-0.0372288	-0.0361717	-0.0301911	-0.0287846	-0.00543401	0.000436282230963405	-0.00440685	-0.0124078	-0.0113826	-0.00308369	-0.0263043	-0.0393062	-0.0149374	-0.0395338	-0.023469	-0.0406376	-0.00919486	-0.00128758	-0.0346905
MEskyblue	-0.0450929	-0.00767942	-0.0382782	-0.016665	-0.00574598	-0.0616758	-0.0125973	-0.0229131	-0.0283291	-0.0218525	-0.0341042	-0.035005	-0.0201726	-0.0454399	-0.040801	0.0130597287267795	-0.0109171	-0.0129892	0.0338975477143794	0.991853015470509	0.035880789005734	0.0110389889121523	-0.017292	-0.0210986	-0.0343767	-0.0102088	-0.0327612	-0.0467418	-0.0248927	-0.0214927	-0.0291508	-0.0192238	-0.0161133	-0.0161529	-0.0354407	-0.0123972	-0.0366735	-0.0437635	-0.017366	-0.0194484	-0.013111	-0.0198214	-0.0388836	-0.0361672	-0.0139032	-0.0342983	-0.0088802	-0.00581245
MElightcyan1	-0.00699166	-0.0213957	-0.0369505	-0.0394311	-0.0337974	-0.0791195	-0.0368904	-0.0286888	-0.0107633	-0.0415306	-0.0374595	-0.0296974	-0.0542061	-0.0284118	-0.00606082	-0.000342511	-0.0522651	-0.0353069	0.00300636513626951	0.0281895912022802	0.989972756438657	-0.0345281	-0.00243857	0.0102068174452652	-0.0281911	-0.0243519	-0.030484	-0.0152691	-0.0396065	-0.00375968	-0.0416301	-0.0115981	0.0256388863317566	-0.0293109	-0.020573	-0.0116532	-0.0261742	0.0106843998250299	-0.0184718	-0.00556612	-0.0120798	-0.00806169	-0.0287713	-0.012732	-0.0294723	0.0171115321030161	-0.0428293	-0.0279487
MEroyalblue	0.350493877498401	0.319118715426977	0.35381423893069	0.28452337419726	0.266181519970381	0.118783941272431	-0.0180965	0.0338915471663759	0.00880456163166605	0.0601894638853584	0.0743000906918687	0.112031495410814	-0.0719133	-0.0771038	-0.0740776	-0.0879812	-0.118269	-0.0815813	0.236193751375053	0.265651499789944	0.313064279457142	-0.0192189	-0.0311625	-0.0601083	-0.0611417	-0.0851841	-0.0869648	-0.113336	-0.108028	-0.0883154	-0.0415369	-0.0582229	-0.0585695	-0.0745473	-0.0986037	-0.103216	-0.083735	-0.0695295	-0.0891411	-0.0777063	-0.0830473	-0.0654415	-0.100182	-0.122091	-0.100373	-0.11843	-0.131077	-0.13911
MEsalmon	-0.0310692	-0.0578165	-0.0366768	0.304214199164623	0.304264923457378	0.0336788482238009	-0.0259562	-0.00354796	-0.0136044	0.0219330157297869	0.0723132857977446	0.109181791633048	-0.0756681	-0.0844994	-0.0423777	-0.0732003	-0.0986828	-0.0665472	0.440640850600036	0.412358562898561	0.551947324949878	-0.023236	-0.0346018	-0.0361134	-0.0611024	-0.0589581	-0.0537854	-0.0985975	-0.0803653	-0.0946608	-0.0652079	-0.0567975	-0.0663996	-0.0712064	-0.0762462	-0.0683602	-0.0547791	-0.0339513	-0.0480909	-0.0587246	-0.044507	-0.0481322	-0.0645519	-0.0544689	-0.0742666	-0.0720264	-0.0720006	-0.0697482
MEdarkorange	-0.0436293	-0.0342941	-0.030375	-0.0449183	-0.0286557	-0.07739	-0.0399628	-0.0366838	-0.043676	-0.0250509	-0.048785	-0.0347129	-0.0179989	-0.0131027	-0.0262383	-0.0356525	-0.0322853	0.00545856478402551	-0.0263891	-0.0318074	3.71557336567533e-05	0.00416996542687181	-0.0309178	0.00818482663632314	-0.0149896	0.00891118499779252	-0.0177695	0.00880529035622892	-0.000327287	-0.00573299	-0.0547623	7.48519204602394e-05	-0.0328609	0.0284836230341163	0.0306388582838866	0.987648192941612	-0.0256482	-0.0148539	0.0328187410784583	-0.00663471	-0.00243959	-0.0252602	-0.0453664	-0.0347169	-0.056071	-0.0236716	-0.0169371	-0.0346631
MEivory	-0.0282991	0.00808166429002591	-0.00353823	-0.0469833	-0.0478773	-0.0481059	-0.0435019	-0.0194268	-0.0235213	-0.0358339	-0.0311496	-0.0341385	-0.0319833	-0.0300048	-0.0164505	-0.0298078	-0.0359689	-0.0136174	-0.01498	-0.0222422	-0.0466258	-0.0150615	-0.0104022	-0.0261921	-0.012871	-0.0204736	-0.0280998	-0.0298885	-0.0298377	0.0225929583288126	-0.0201537	-0.00380158	-0.0311247	0.0327448430954295	0.991615447434179	0.0274438079637085	-0.0326905	0.0213906338823412	0.000430565917529087	-0.0312973	-0.0186899	-0.0344657	-0.0146872	-0.0461977	-0.028746	-0.0210725	-0.0185084	-0.0259818
MEorangered4	-0.0158872	-0.0229387	-0.0256149	-0.0275406	-0.0382037	-0.0628118	-0.0264468	-0.0430134	-0.046191	-0.0328116	-0.034144	-0.0533177	-0.00639544	-0.0183215	-0.0317401	-0.028394	-6.76908e-05	-0.00331593	0.990578638457771	0.0283410722808686	0.00332093775217462	-0.0130453	-0.0028326	-0.0221163	-0.0245153	-0.0310929	-0.000671791	-0.00927104	-0.00355651	-0.0368453	-0.0466506	-0.032611	-0.0303931	0.00838816792949841	0.0198722052461855	-0.0140838	-0.0407194	-0.00804015	-0.0285843	-0.0265903	-0.0431595	-0.0395041	-0.0410543	-0.0454497	-0.00333405	0.00213148516551611	-0.0137817	0.02242655896895
MEdarkred	-0.0336194	-0.0284855	-0.0138419	-0.0503544	-0.0301893	-0.0675934	-0.0432395	-0.0448365	-0.0365703	-0.0281686	-0.0326204	-0.0333992	-0.0282051	-0.0315929	-0.0363371	-0.0249659	-0.0240045	-0.0108238	-0.00777312	-0.00873382	-0.0278236	-0.0365663	-0.0174835	-0.026103	-0.0241028	-0.0308478	-0.0087237	-0.0144224	-0.0156403	-0.00420881	-0.048051	-0.0396867	-0.0504135	0.00754573034150619	0.0040835303839032	0.00817473978207471	-0.0268058	-0.0203289	0.00643363999596453	-0.0214299	-0.0109831	-0.0288411	0.0186610030151065	0.0222665883360378	0.991399056386239	0.0151532895218982	-0.009215	0.00331409242954145
MElightcyan	-0.131205	-0.115422	-0.118773	-0.118796	-0.114418	-0.123005	-0.135198	-0.130489	-0.132283	-0.066723	-0.0964283	-0.133243	-0.0330263	-0.0305885	-0.102691	0.0585757164412717	0.0466838862564677	0.019807238318345	0.321602381843867	0.060666637477864	-0.0301404	-0.0243468	-0.00898884	-0.0491441	-0.019096	-0.0917971	-0.0600759	0.128670029552787	0.12480001592832	0.115164588168499	-0.113017	-0.114971	-0.127758	0.373380620957724	0.306393729571013	0.182669964441705	-0.0385437	-0.0166914	0.043946000334055	-0.0663608	-0.0781575	-0.0698614	0.0193260769536337	-0.0315999	0.565563310948076	0.110367079759258	0.0255613317417734	0.019660357198237
MEsteelblue	-0.0628872	-0.0372457	-0.0333619	-0.0154152	-0.0491443	-0.0758122	-0.0337843	-0.0429	-0.0632056	-0.0342565	-0.041422	-0.0315581	-0.0278814	-0.0356557	-0.0181122	-0.0393421	-0.0403666	-0.0414897	-0.00712173	-0.0188559	0.00505721688849429	-0.033195	-0.0115906	-0.0247231	-0.0161721	-0.0279723	-0.0249917	-0.00379214	-0.0106449	-0.0285825	-0.0223715	-0.0187778	-0.0338438	-0.0187556	-0.01959	0.0138156969645237	0.986511252104568	0.0272901839941593	0.0522339318059325	0.0130539115445825	-0.0224719	0.00529558369593682	-0.0206914	0.0382154123993773	-0.0262345	-0.00883156	0.00221096188303064	-0.0206332
MEhoneydew1	-0.0330247	-0.0156372	0.00144334715147811	-0.0435895	-0.0411609	-0.0575776	-0.0319192	-0.0401782	-0.0399463	0.00705170031590358	-0.0487211	-0.0535493	-0.0350423	-0.0239884	-0.0260924	-0.0181706	0.00940199124282253	-0.00624505	-0.040142	-0.00471918	-0.00376081	-0.0268991	0.00480882230591684	-0.0353622	-0.0139436	-0.0239263	-0.0208689	-0.0451775	-0.0192317	-0.0410636	0.00690653566840064	0.0115489906769144	-0.0477086	-0.049559	-0.0417077	-0.0338447	0.00104057717576703	0.00405721668737046	-0.00937498	-0.0428003	0.0378206588199792	-0.000368423	-0.00371262	0.0115120622429968	-0.0366345	-0.0191891	0.989192687360079	-0.0099471
MEsalmon4	-0.0118386	-0.0105391	0.0199106794413714	-0.0429672	-0.0358347	-0.0626653	-0.0469762	-0.0267271	-0.0352591	-0.00680099	-0.0290834	-0.0269055	-0.0313405	-0.0416067	-0.0355818	-0.0146762	-0.0445331	-0.0316585	-0.0377026	-0.00791573	-0.000934985	-0.0123887	-0.0096206	-0.0450935	-0.0223041	-0.0542496	-0.034774	-0.0382838	-0.0167879	0.00594519874605325	-0.0362212	-0.0338594	-0.0126421	-0.0361016	0.0099141038947086	-0.0324065	-0.00890005	0.023318847753949	-0.0210504	-0.0330268	0.0112608982795379	-0.0261317	-0.00282131	0.00203525003388529	-0.0450022	0.0214529835878476	0.0196815144578555	0.989693190620196
MEorange	-0.0375128	-0.0436589	-0.0251246	-0.0198815	-0.0134461	-0.0673759	-0.0279065	-0.0456537	-0.047665	-0.0340621	-0.0239892	-0.00816785	-0.0214257	-0.0376197	-0.0142351	0.000297100347731431	-0.0245529	-0.0321691	-0.00071059	-0.0291365	-0.0167792	-0.0257171	-0.0273781	-0.0350621	-0.032529	-0.0301787	-0.0385586	-0.00331644	-0.00369018	-0.0270784	-0.0399309	-0.0175957	-0.0157056	-0.0260054	-0.0216981	-0.0340671	-0.0195915	-0.0237857	-0.0201459	-0.0138264	-0.0100433	-0.00314062	-0.00690724	-0.0154298	0.0292924701012035	0.992720229145731	0.0168562705982742	0.0232888548783927
MEcyan	-0.0510247	-0.0601786	-0.0461367	-0.063556	-0.0504281	-0.0878367	-0.0500418	-0.0527162	-0.042969	-0.0520073	-0.0420637	-0.0484677	-0.021762	-0.0285627	-0.0204141	-0.00394676	-0.0193571	-0.0275282	-0.0357405	-0.0387945	-0.0431557	-0.0391208	-0.0334839	-0.0180686	-0.0119881	-0.0265511	-0.0210035	0.00960245517664636	0.0144687014689862	-0.019528	-0.0414631	-0.0311238	-0.033369	-0.0127508	-0.0230789	-0.0250494	-0.0209062	0.0255871250820964	0.0446858406742017	0.0340506334764562	0.0308144034170622	-0.0155239	0.0353316509112147	0.978958802407723	0.0301804017825635	0.0108268638105244	0.0236772404014014	0.0215131292957935
MEpurple	-0.098857	-0.0832744	-0.0810358	-0.0365944	-0.00697022	-0.101205	-0.0506964	-0.0928417	-0.0649796	-0.0882843	-0.0693425	-0.094082	-0.00933054	-0.0139578	0.023366215121674	-0.0159838	-0.0198102	-0.0565596	-0.00101919	-0.0714826	-0.0644206	-0.0707009	-0.0567091	-0.0492086	-0.0540454	-0.0453856	-0.0518519	0.115593942969135	0.11375103918063	0.123247530017827	-0.0678907	-0.054553	-0.0498196	-0.0344904	-0.0529467	-0.0324629	-0.0295445	-0.0147746	0.0188008859556504	-0.0430531	-0.00930482	-0.0554649	0.877974942856332	0.158534080615635	0.169571245688865	0.116903668644494	0.102744978208678	0.0724463794380988
MEblack	0.291979603339087	0.299042794163317	0.293527788280955	0.0281254216675945	0.00217928346621878	-0.344484	-0.0798962	-0.0364777	-0.0338643	-0.0700091	-0.101054	-0.0755294	-0.119965	-0.143885	-0.124777	-0.10349	-0.103121	-0.0893686	-0.0181047	0.00219027527110642	0.00231481543228056	-0.0790353	-0.0636507	-0.11621	-0.107206	-0.12255	-0.127184	-0.093067	-0.100174	-0.068241	-0.0444682	-0.0425461	-0.0797367	-0.0369371	-0.0168956	-0.0613498	-0.00107124	-0.00870499	-0.0240783	0.0565701966053841	0.0578696913453677	0.0461639496615081	0.215529412208402	0.207183592960094	0.22305026892977	0.306805605091507	0.292446976124099	0.312152474688411
MEturquoise	-0.115792	-0.129746	-0.121975	-0.0715808	-0.0791443	-0.199823	-0.102866	-0.0942782	-0.0872407	-0.107845	-0.112507	-0.0921954	-0.103273	-0.123306	-0.0914517	-0.0725921	-0.0695787	-0.0728326	-0.0416227	-0.0358234	-0.0257139	-0.0663959	-0.0442674	-0.0795526	-0.072255	-0.0715662	-0.071683	-0.0321929	-0.0405694	-0.0322432	-0.0277658	-0.00972896	-0.034422	-0.013611	0.000836960662976583	-0.0206002	0.0450321847682956	0.053168861764089	0.0485510931277912	0.119869293737229	0.145686109760586	0.0822225514541615	0.272571755081472	0.371268573825131	0.297027251224714	0.377563828820438	0.368060786959723	0.386180927358801
MEviolet	-0.0464329	-0.0404098	-0.0270493	-0.0344915	-0.0352565	-0.038633	-0.0163611	-0.0291248	-0.00968571	-0.000933335	-0.0388098	-0.030775	-0.0257422	-0.0324514	-0.0352972	-0.0185372	-0.04899	-0.0351098	-0.00414473	-0.0156059	-0.00622334	-0.0235702	-0.0187368	-0.0445028	-0.0251189	-0.0197815	-0.0281519	-0.0331782	-0.0124085	-0.0120403	-0.0304249	-0.0131106	-0.026237	-0.0154889	-0.0305868	-0.033857	0.00602807235594695	0.00604564237817042	0.0199161427532575	0.00873536043083421	0.0213988773874313	0.993592449394214	-0.0311374	-0.00903192	-0.0178213	-0.032906	0.00437175877031976	-0.031933
MEdarkturquoise	-0.042227	-0.0210609	-0.0357679	-0.0442736	-0.0257243	-0.0586611	-0.033547	-0.0338487	-0.0355217	-0.0277815	-0.0383447	-0.0432603	-0.0446938	-0.0406817	-0.0339996	-0.0261737	-0.0317998	-0.0320454	-0.0416499	-0.0343299	-0.0299845	-0.0357908	-0.0331773	-0.0201766	-0.0222998	-0.0460667	-0.0313296	-0.0147668	-0.00814943	-0.0121066	-0.014899	-0.0314651	-0.0336297	-0.00546647	-0.0241582	-0.0196479	0.0116008635015017	0.986252957359504	0.0760511939303317	0.00984213484723877	0.032717527389213	0.00394929152619567	0.000893254278218348	0.0404465912304477	-0.0071372	-0.0155479	-0.0018441	-0.0287176
MEdarkslateblue	-0.0416425	-0.0344946	-0.0187488	-0.0139552	-0.0171416	-0.0561438	-0.0414168	-0.0226824	-0.0206371	-0.0279358	-0.0127007	-0.0147736	-0.0298697	-0.0377953	-0.0149126	-0.023021	-0.0283187	-0.0152036	-0.0243384	-0.0289606	-0.017457	-0.0402207	-0.0130516	-0.0303184	-0.0349611	-0.0353434	-0.0280007	-0.00847889	-0.0179089	-0.02468	-0.0123921	-0.0341912	0.0178497652509924	-0.0196276	-0.0382793	-0.0354436	-0.0270006	-0.00731423	0.000502963693723505	0.993325248575593	0.0190317599516521	0.0228078037996227	0.0148003590189906	-0.001759	-0.0393956	-0.0433601	-0.0310531	-0.00338789
MEtan	-0.078228	-0.0705939	-0.0694144	-0.0710951	-0.0690955	-0.0851895	-0.068874	-0.0623919	-0.0644054	-0.0625159	-0.0611681	-0.050528	-0.0602375	-0.057806	-0.0615073	-0.0396201	-0.0509406	-0.0512569	-0.0604781	-0.0665204	-0.0624136	-0.0511695	-0.0455765	-0.042542	-0.0243989	-0.0308407	-0.0275537	-0.0227299	-0.00300204	-0.00469845	-0.024685	-0.0305622	-0.030079	-0.025486	-0.0485086	-0.0154273	-0.00597952	0.129749367476552	0.123949128119314	0.351439133748912	0.843310446693385	0.130238086504223	0.0359611381302928	0.176173892387791	0.0473696810174443	-0.0247108	-0.0215607	-0.0344001
MEpaleturquoise	-0.0308712	-0.0232698	0.00256909036598334	-0.0404386	-0.043756	-0.0664262	-0.0213483	-0.0419519	-0.0345842	-0.0314888	-0.0210735	-0.0375725	-0.00669595	-0.0246372	-0.0387254	-0.0312692	-0.0248856	-0.029891	-0.0147824	-0.0185543	-0.00772373	-0.00460529	0.994412189609331	-0.00475091	-0.0242982	-0.0229289	-0.0263949	-0.0124819	-0.026182	-0.01618	-0.0158673	-0.0296219	-0.0403776	-0.00826137	0.0016027547450381	0.00379335143367397	-0.029361	0.0127412057647561	0.00379405071335482	0.00114660829238597	-0.0249621	-0.0327396	-0.0288237	-0.00986262	-0.00458585	-0.0160202	-0.0127391	-0.0390691
MEskyblue1	0.000890858180687708	-0.00261397	-0.00938286	-0.0179743	-0.0259167	-0.0719438	-0.0429375	0.00757840206107234	-0.0223447	0.98811331169151	0.0714034014974095	0.0116699923477315	-0.0189608	0.0214217062822468	-0.0162668	-0.00937615	-0.0277276	-0.0127299	-0.0139215	-0.0299461	-0.0377461	-0.0264412	0.00825029078184779	-0.027635	-0.0166338	-0.0152039	-0.0137196	-0.0433983	-0.025662	-0.0240773	-0.018442	-0.0531611	-0.0311601	-0.013755	-0.00359613	-0.016707	-0.0447814	-0.0319346	-0.0155666	-0.0128398	-0.0285989	-0.0276203	-0.0391644	-0.0402827	-0.0491992	-0.0439211	-0.0329537	-0.0530841
MEpalevioletred3	-0.0514667	-0.0138317	-0.0316889	-0.0221595	-0.0494995	-0.0668871	0.0189285519391262	0.00461827392559714	0.0046205170817585	0.00669103743257609	0.00935332923312043	0.991500865350169	0.00435878175569514	-0.026368	-0.0399895	-0.00632411	0.0119854795304661	0.01350098859609	-0.0230089	-0.0128623	-0.00143338	-0.0385825	-0.0260863	-0.00171139	-0.0171844	-0.0323933	-0.030029	-0.0170049	-0.0188391	-0.0224261	-0.035057	-0.0214189	-0.0285349	-0.00572676	-0.036505	-0.0165998	-0.0233939	-0.0254398	-0.0187326	-0.0369724	-0.0228739	-0.00818009	-0.0416782	-0.0507818	-0.0333078	-0.0452617	-0.0430468	-0.0222698
MEdarkmagenta	-0.153343	-0.153618	-0.148322	-0.0583512	-0.0302554	-0.145673	0.0225203481802111	-0.0192429	-0.0283819	0.348072645608707	0.611349411048882	0.525924529494316	0.126844549218979	0.121135874240363	0.128326211484929	0.0695791399120887	0.0420439871752275	0.0356375638454621	-0.0142409	-0.0284677	-0.00941133	-0.0275277	-0.0216627	-0.025938	0.0678034190457009	-0.00827689	0.0285366224566342	-0.05123	-0.0467242	-0.028999	-0.0522193	-0.0496577	-0.0304393	-0.0493914	-0.0545288	-0.0594264	-0.092503	-0.0818859	-0.0811519	-0.0070284	-0.0306091	-0.0147178	-0.0838052	-0.0835713	-0.08149	-0.100253	-0.0879053	-0.0875242
MEyellowgreen	-0.0136593	-0.0144876	0.0152247415563743	-0.035872	-0.0308193	-0.0657484	-0.0288715	0.0114827451754382	-0.0162827	-0.0278265	0.990856437711995	0.0132870770058559	0.0273563683485331	-0.023874	-0.0144171	-0.0266953	-0.0242655	0.0296822498074585	-0.0368091	-0.0263417	-0.0426273	-0.0272545	0.00611701667067552	-0.0244486	-0.0378866	-0.0259332	-0.0153313	-0.0234582	-0.00907869	0.0161437214108901	-0.0078199	-0.0285049	-0.0356068	-0.0204348	-0.0415357	-0.0331871	-0.0394689	-0.0113941	-0.0189742	-0.0302614	-0.0286142	-0.0359283	-0.050844	-0.0253639	-0.0383582	-0.0446112	0.000551684186805168	-0.0278061
MEmaroon	-0.0246756	-0.0211524	-0.0447149	-0.0385836	-0.0443164	-0.059978	-0.031593	-0.0506435	-0.0360762	-0.0263611	-0.0330149	-0.0150722	0.989155567609297	0.0261675548038009	0.00565034409036843	0.0339374269046054	0.0303172869985481	-0.0052134	-0.0516026	-0.0297562	-0.0366182	-0.0270949	-0.0130626	-0.00537829	-0.0111222	-0.0356727	-0.0224031	-0.0120117	0.00431992463854965	-0.0199737	-0.0303171	-0.0257969	-0.0269672	0.013369693510594	-0.0442965	-0.0079573	-0.0380956	-0.0342384	0.0125679723127648	-0.0213428	0.0176687541439621	-0.0214544	-0.0258085	-0.0446851	-0.0187582	-0.0266604	-0.0322719	-0.038413
MEplum1	-0.0199698	-0.0379029	-0.0469251	-0.0316432	0.00206970603008278	-0.0672276	-0.0238749	-0.0313168	-0.0356366	-0.0343612	-0.0263095	-0.0271725	-0.0151895	0.0103530100850333	0.993083559304684	0.00913176604668721	-0.016264	-0.0154509	-0.00353407	-0.039328	-0.0296423	-0.0226251	-0.00136626	0.0110662075887432	-0.0111228	-0.0556538	-0.00501031	-0.026689	-0.00555503	-0.0223691	-0.0341533	-0.0416672	-0.0371336	-0.0229985	-0.0269319	-0.0135987	-0.0140785	-0.0130472	-0.022602	-0.0212243	0.0134856010781399	-0.0196442	-0.00450305	-0.0253723	-0.0268118	-0.0374787	-0.0333982	0.00759382338124596
MEsienna3	-0.0119093	-0.027105	-0.0202306	-0.0407194	-0.0359423	-0.0583604	-0.02541	-0.0247907	-0.0386243	-0.0241118	-0.0291677	-0.0302724	0.00974452022653812	0.994119313315474	-0.00964661	0.0121690682877651	-0.00804148	-0.0155378	-0.0162874	-0.0199271	-0.0175612	0.00530259154937073	-0.0123553	-0.0126597	-0.0263289	-0.0443459	0.0165000941384941	-0.0287194	-0.016312	-0.00476225	-0.0178241	-0.0427896	-0.030519	-0.0229741	-0.0306985	-0.0178275	-0.0248704	-0.00173587	-0.0178498	-0.0300296	-0.00566714	0.00524837772569707	-0.0237177	-0.0143603	-0.0337034	-0.0451533	-0.0426677	-0.0415671
MEskyblue2	-0.086156	-0.0972716	-0.0968784	-0.0807173	-0.0197628	-0.131088	0.135087380814351	0.302611314767016	0.108902428920699	0.0948793223511388	0.28221979788437	0.041128920590661	0.260275703682112	0.521820429636488	0.504318398621005	-0.0231504	-0.0336465	-0.0509143	-0.0447901	-0.0494543	-0.0615508	0.169252	-0.0102408	-0.0124098	-0.0372939	-0.0293433	-0.0319256	-0.03111	-0.0455953	-0.0215084	-0.0990062	-0.092308	-0.0820721	-0.0463691	-0.0618359	-0.078528	-0.0885685	-0.0772549	-0.0627238	-0.0699775	-0.09687	-0.0664595	-0.0822127	-0.0866755	-0.10008	-0.081484	-0.0739806	-0.079282
MEantiquewhite4	-0.049234	-0.0207373	-0.0199163	-0.0380254	-0.0321732	-0.0438169	-0.0436473	-0.0405725	-0.0349452	-0.0325547	-0.00422762	-0.0134801	0.00850731290561802	-0.0190764	-0.0323226	-0.0067822	-0.028067	0.0020587661798972	0.00250586461933941	-0.0060036	-0.0151334	0.993532260365111	0.00231843324698317	0.0207978684243814	-0.0184663	-0.0127052	-0.0267516	-0.0109114	0.00153502018345983	-0.0185201	-0.0275674	-0.0315899	-0.0368387	-0.00086724	-0.0239409	-0.0323074	-0.0246952	-0.0320006	-0.0282877	-0.0288805	0.0169446975425017	-0.0254564	-0.0304072	-0.0036443	-0.0388407	-0.0380177	-0.0385139	-0.0382742
MEfloralwhite	-0.0557195	-0.0287279	-0.0212809	-0.0433374	-0.0416588	-0.060486	-0.0448617	-0.0413725	-0.0446734	-0.0397933	-0.0232636	-0.0446039	0.00787981953203997	0.0223539733023688	0.0109930462832701	0.0270325633317463	-0.00657892	-0.014071	-0.0515387	-0.0648985	-0.051476	0.0759167552934087	0.0383433052154538	0.978798579090354	-0.0162962	-0.00971761	-0.0255809	0.0238852156948475	0.0194886988007573	-0.0194169	-0.060296	-0.00543627	-0.0321691	-0.0306535	-0.0464787	0.00766453387063361	-0.0504144	0.0241271875119359	-0.00505301	-0.0140901	-0.0378866	-0.049296	-0.0245146	-0.0500741	-0.0460522	-0.00724821	-0.0251819	-0.00228563
MEcoral2	-0.0245054	-0.0119832	-0.0443648	-0.027672	-0.036465	-0.0443648	-0.0395822	-0.0358917	-0.0398263	0.00339873643477983	-0.0162286	-0.0335754	-0.0105078	-0.0143582	-0.011748	-0.0321975	-0.0389683	0.0171852056593899	-0.0419677	0.00964864763954433	-0.0328407	0.000995372380651759	0.00522140016609186	-0.0151666	-0.0328651	0.992140050565869	-0.0280481	-0.0311784	0.00566406458571111	-0.0109485	-0.0196228	0.0327724261064135	-0.0304058	-0.00578485	-0.0238341	-0.0306389	-0.0253971	-0.0111777	0.00805897435187047	-0.0237085	-0.0148442	-0.0393299	-0.0443648	-0.0362451	-0.0443648	-0.0443648	-0.00311971	-0.0226272
MEdarkgrey	-0.0377703	-0.0366536	-0.0176981	-0.0348807	-0.0419618	-0.0782452	-0.0315976	-0.0403218	-0.0364299	-0.0183194	-0.0324721	-0.0197991	0.00301815442877871	-0.00654549	0.00281356138208534	0.035074594360118	0.985474866656885	0.0864753921613336	-0.0424899	-0.0411349	-0.0321791	-0.0246479	-0.00717548	0.0126475317543886	-0.0221293	-0.0107147	-0.026261	-0.00768867	-0.0219991	0.0201128191616215	-0.0223619	-0.0308185	-0.027898	-0.0142153	0.00298295893611475	-0.0205532	-0.0173774	-0.0072387	-0.0186662	-0.0403744	-0.0424722	-0.0260339	-0.0502682	-0.0315157	-0.0371214	-0.0149974	-0.0426421	-0.0349299
MElightsteelblue1	-0.00433559	-0.0373028	-0.00257327	-0.0258161	-0.0329246	-0.0595562	-0.00625544	-0.0182908	-0.0287339	0.00616259312512296	-0.0140634	-0.0124713	-0.000813186	0.00368112419807428	-0.00762101	0.0643700858233427	0.112224710344367	0.97850971707954	-0.0199042	-0.0463089	-0.0354876	-0.0197948	-0.0330401	-0.0237411	-0.0571314	-0.0434002	-0.0509295	-0.0396916	-0.00970371	0.0121664697165236	0.0130189004256829	0.0176718095654849	-0.0246351	-0.0168977	-0.0369032	-0.029865	-0.0567457	-0.0495216	-0.0356238	-0.0383262	-0.0175022	-0.0283073	-0.0290583	-0.0432932	-0.0359108	-0.0444665	-0.0481525	-0.0427055
MEdarkorange2	-0.0361655	-0.0464973	-0.0312436	-0.00742535	-0.0419307	-0.0487314	-0.0191408	-0.027712	0.0166068836223431	-0.0079336	-0.0347293	-0.0177289	-0.00984356	-0.0408803	-0.0231007	-0.00026489	-0.0229275	0.000548765899342442	-0.0335673	-0.0215409	-0.0397781	-0.0416474	-0.00715186	-0.0202406	0.992979851412224	0.0239094936820013	0.0242876909297902	-0.000352086	-0.0173781	-0.0332882	-0.0193504	-0.0192315	-0.0294884	-0.0178976	-0.0416364	-0.032504	-0.0140128	0.0154240742806609	-0.0205828	-0.0237115	-0.01729	-0.0404914	-0.0293495	-0.0272538	-0.0188039	-0.0365989	-0.0244704	-0.0298834
MEbrown4	-0.0201439	-0.018809	-0.0152959	-0.0409655	-0.0503934	-0.0547907	-0.0119701	-0.0405024	-0.0364559	-0.0384018	-0.0483672	-0.03462	-0.00624742	-0.00717189	-0.00454906	-0.019629	-0.0344337	-0.0223672	-0.0411244	-0.0383924	-0.0317411	-0.00602673	-0.0271248	-0.00972782	-0.0264889	-0.0292535	-0.0282188	0.15969474781076	0.0868474217460866	0.972583453035053	-0.0328507	-0.0188928	-0.0242221	-0.037456	-0.00969723	-0.0461547	-0.0307415	-0.00615869	0.00858886146722179	-0.041941	-0.0331471	-0.0383264	-0.0315831	-0.00435413	-0.031087	-0.021855	-0.0406986	-0.0353357
MEthistle1	-0.0197734	-0.0427534	-0.030438	-0.039378	-0.0403813	-0.0436203	-0.0401803	-0.0388755	-0.030037	-0.0422394	-0.0190465	0.00387485405476217	0.00589576325019518	-0.0200313	-0.0330845	-0.0300496	-0.0115537	-0.0283105	-0.0464515	-0.0339709	-0.0218581	-0.0131701	-0.0195434	3.3093439286771e-05	-0.00848136	-0.0218226	-0.0352056	0.993424259574796	-0.00267456	-0.0192241	-0.0289612	-0.0386001	0.00152314623271675	-0.0308369	-0.023532	0.019158759623743	-0.0262371	-0.0293379	0.0175198119519962	0.00687678250501656	-0.0243487	-0.0275893	0.000616726324082432	-0.0132902	-0.0324874	-0.0271264	0.00945363935783445	-0.0238745
MElavenderblush3	-0.0258407	-0.0232165	-0.0358782	-0.0316596	-0.0201492	-0.0602722	-0.0278219	-0.0228309	-0.0199858	-0.0216196	-0.0295165	-0.0425355	-0.0330787	-0.0257988	-0.0381858	-0.0173158	-0.0246188	-0.0172381	0.000993968181897856	-0.0510788	-0.020875	-0.0444295	-0.0253737	-0.0217067	-0.0129066	-0.0329937	0.989954789865821	0.00356017771732426	0.0110797734418212	-0.0217237	-0.0401565	-0.0174219	-0.0348045	0.0407973414955776	-0.0491558	-0.0117826	-0.0304677	-0.00610355	0.0435996728291283	0.0095918738658924	-0.0119909	0.00669453463744231	-0.0318075	-0.030987	-0.0314908	-0.0335189	-0.0413425	0.013408171023276
MEmediumpurple3	-0.0408135	-0.00537344	-0.0215535	-0.0510903	-0.033636	-0.0692273	-0.0374388	-0.0379639	-0.0475107	-0.0539716	-0.0465419	-0.0424553	-0.0188583	-0.0146064	0.00986169743801198	-0.0403614	-0.0202122	-0.0388399	-0.0448054	-0.0441963	-0.047442	-0.0190218	-0.00891325	-0.0310481	-0.00798871	-0.00297103	0.00144390190495241	0.05245524741636	0.986548089937549	0.0234775961813146	-0.00716325	-0.00353155	-0.0299296	-0.00839214	0.00051396156192244	-0.0223833	0.013252925558494	0.00965524155034285	0.025448062292447	-0.0167949	-0.00208679	-0.026392	-0.0266447	-0.00298099	-0.0273437	-0.0502133	-0.028556	-0.0434035
MEdarkseagreen4	-0.129566	-0.12788	-0.126808	-0.0954782	-0.099262	-0.125658	-0.0910831	-0.103305	-0.0935547	-0.0880574	-0.0527318	-0.0526406	-0.0553115	-0.0314606	-0.0134759	0.0338622261228016	-0.0376811	-0.0742795	-0.0795135	-0.0797136	-0.0823388	-0.0492117	-0.0702452	-0.02495	0.258417715246739	0.212962417629985	0.427765551027977	0.260455247741748	0.350143418185512	-0.00349108	-0.0522294	-0.0523793	-0.0539536	0.310434699029605	-0.0883089	-0.0816092	-0.0248375	-0.014733	0.211361736380175	0.0781419978409244	0.0533415083576264	0.389973034931444	-0.0913703	0.032810439113612	-0.0969786	-0.103946	-0.106351	-0.0652759
MEgreenyellow	-0.0938989	-0.0852824	-0.0922036	-0.0848267	-0.081447	-0.117649	-0.0709567	-0.0829591	-0.0713678	-0.0788657	-0.0804698	-0.0739393	-0.0729546	-0.0556445	-0.0446536	-0.0244945	-0.0493398	-0.061115	-0.0765606	-0.0702501	-0.0758038	-0.0616189	-0.0608057	-0.0334192	0.100314604524528	0.0829151866711785	0.111513972249006	0.0729906781643064	0.0930106760138685	0.0248265120146697	-0.046267	-0.0532655	-0.0513796	0.362793226863307	-0.0585958	-0.0239727	0.0832977365351042	0.224612384528915	0.777190487969623	0.0659892587086622	0.105733543351952	0.0484452789354368	-0.0460105	0.0804607068512742	-0.0509709	-0.0695714	-0.0616367	-0.0718978
MElightyellow	-0.156372	-0.154516	-0.163202	-0.154825	-0.166169	-0.143092	-0.159526	-0.164954	-0.159625	-0.174465	-0.168184	-0.163436	0.0913377463886684	0.0245648622468612	-0.0746794	0.0314628862336632	0.0711947811432067	0.267674551660046	0.177533896805892	0.308975133238563	0.192737384981366	0.143506831610588	0.090364213997211	0.0485657436826671	0.022912580663488	-0.0357676	-0.0258352	0.0209275357223224	-0.0251226	0.0751691768956306	0.184214690858833	0.0475836872712815	0.0907520878715094	0.376794518300582	0.079133411719476	0.0286209291167026	0.0100915060393738	0.0188890296610793	0.0727127791838137	0.168219533107385	0.0549103532579503	0.243180709371989	-0.0983507	-0.126302	-0.14479	-0.164123	-0.162077	-0.156617
MEwhite	-0.043316	-0.0279019	-0.0363162	-0.0510064	-0.0403806	-0.0642431	-0.0185697	-0.0333383	-0.0293953	-0.0454373	-0.0390175	-0.0370104	-0.0263551	-0.0236172	-0.0311972	-0.0224226	-0.0112014	-0.0245169	-0.0297321	-0.0224568	-0.0316626	-0.00823055	-0.000461237	-0.0224948	-0.0101275	-0.0187991	-0.0134992	0.00288508863132583	-0.0112856	0.00957128149512286	-0.0292749	-0.0365502	-0.0390509	0.992416433474613	-0.00279272	0.0010665810179783	-0.0207864	-0.0129955	0.0280221172419492	0.0183270215429168	0.0126101848664544	-0.0200228	-0.0217449	-0.0037103	-0.0112887	-0.0295523	-0.0306974	-0.0324391
MEdarkgreen	-0.0341464	-0.0167043	-0.0358186	-0.0468904	-0.054292	-0.0815043	-0.0320605	-0.0262807	-0.0163305	-0.00947332	-0.0104795	-0.0467226	-0.000333517	-0.0154076	0.0108152320382701	0.989905585928983	0.0218473281358548	0.0437787443033755	-0.0185544	-0.0159846	-0.0375478	-0.0422721	-0.0203515	-0.0321208	-0.0180876	-0.0203058	-0.000369262	-0.00871019	-0.00734672	-0.0166932	-0.0366546	-0.0319576	-0.0334143	-0.0071432	-0.0100428	-0.0064688	-0.034251	0.00160509347017473	-0.00671315	-0.0428156	0.002262836310291	-0.0385083	-0.0331774	-0.044801	-0.0300579	-0.00329441	-0.0187955	-0.0273312
MEsaddlebrown	-0.202109	-0.202962	-0.19222	-0.121582	-0.147385	-0.207174	-0.0724563	-0.15566	-0.0205281	0.0204284632544564	-0.108131	-0.155482	-0.0488187	0.17424359362472	-0.0397372	0.44861096977666	0.294535319366303	0.150383012017339	0.00676341902061878	-0.0125169	0.0966537671136839	-0.0518327	-0.066987	-0.0128032	-0.0797663	0.0261041922686191	-0.0764226	0.203728861048505	0.284134235717737	0.206673142020095	-0.0746702	0.000240366032092543	0.0105581204251732	-0.113591	-0.0213047	0.121457557356846	0.00185617621831558	0.073638877293315	0.211346456961441	-0.0490257	0.186645408348504	-0.0723262	-0.0946872	0.224189280097526	-0.0551086	-0.0728761	-0.097602	-0.116426
MEskyblue3	-0.134486	-0.134325	-0.13562	-0.130684	-0.121049	-0.13518	-0.0717229	-0.115664	-0.0983677	-0.0726418	-0.0484328	-0.0715762	0.0481295042584526	0.0945166107563384	0.321464060451433	0.0992409598568129	0.130945834143078	-0.0628268	-0.101631	-0.0942316	-0.108522	0.0741422294466404	0.0792175491348466	0.376478528929087	0.428956206070053	0.216955506799951	0.454928848328876	0.106278031331277	0.0869553801736661	-0.00434359	-0.0852177	-0.0794103	-0.0623114	0.11576500583642	-0.0384454	-0.0296103	-0.053522	-0.049479	0.00488167879771292	-0.0306171	-0.0530426	0.00879824854275333	-0.0928008	-0.0725026	-0.102541	-0.088873	-0.0766077	-0.0913698
MEbrown	-0.129945	-0.115586	-0.113398	-0.128374	-0.0885494	-0.250917	0.0785449602927876	-0.0468638	0.00119775699579898	0.0214085713694607	0.111012776585716	0.0673509573551603	0.201186421754789	0.258571624012619	0.261521712680324	0.194264771865581	0.191334824782916	0.13004457262765	-0.0307264	-0.0654941	-0.0726095	0.058493845275422	0.0569409126401413	0.155739423161674	0.179324925409038	0.16087794480762	0.189509069361558	0.133627549042499	0.158974696784725	0.0711280711809915	0.00381496391765992	0.00656291126914496	0.0618192311552068	0.0638979807373395	-0.0124209	0.0708855619700078	-0.0181607	-0.0248401	0.0276187748548675	-0.120815	-0.133798	-0.103582	-0.238786	-0.218175	-0.229825	-0.257557	-0.251778	-0.263453
MElightgreen	-0.136837	-0.0573174	-0.109562	-0.157894	-0.151504	-0.163845	0.0129092838066173	-0.0633853	-0.0701833	-0.121756	-0.125418	-0.143866	0.132631320927417	0.328183368102109	0.22344090466857	0.131844579958364	0.136877536871081	0.0323661217654392	-0.123789	-0.147836	-0.144682	0.032960156281954	0.015287355354194	0.182794105104481	0.0236851187867753	0.041469346364979	0.0935018668167746	0.355393561752848	0.348114705298723	0.252049328845848	-0.0221233	0.0149109123538539	0.0947493046674887	-0.0266052	-0.0622133	0.0145609897012414	0.0728527200325454	0.115563663685141	0.220612466262047	-0.0929711	-0.0909026	-0.118992	-0.112244	-0.00334739	-0.149809	-0.165456	-0.146494	-0.167724
MEyellow	-0.410051	-0.43171	-0.408153	-0.223164	-0.178793	-0.364677	-0.0448031	-0.120136	-0.0961212	-0.0787347	-0.0222791	-0.0320306	0.068489045832145	0.0749256812503235	0.0763219557396706	0.0785988991763934	0.0953500217037661	0.0749068243929962	-0.0396141	-0.0741409	-0.054987	0.0444885628991387	0.0692936707143809	0.0919946462831274	0.0989365867316726	0.1236478243962	0.121204773244453	0.125226959557325	0.129939310523261	0.0922576413330451	0.0713480873693213	0.078003423306286	0.0976895987347894	0.0765842283663802	0.0687806848991009	0.101969073343362	0.0964230155599962	0.0966829668975191	0.107487489174428	0.0960603310511673	0.112694956331938	0.0860534873775431	0.0324363398771037	0.0751144165215703	0.0287882638581484	-0.00525129	-0.00183384	-0.00521956
MEgrey60	-0.258626	-0.262796	-0.258015	-0.232404	-0.222724	-0.261816	-0.0993626	-0.146579	-0.158296	0.103694527095979	0.341125978569462	0.355342201186041	0.0435189551593693	0.14446951164277	0.0291972911802612	0.207011161990854	0.0564286937913252	0.195034932759772	-0.085344	-0.0871594	-0.0921642	0.0730827636294343	0.191089619108648	0.0559024983997491	0.0485019471531336	0.153516769866397	0.0859721798229862	0.0253575739793586	0.0238098715667471	0.0373963710031021	0.0548895545062794	0.0756616013573646	0.0880225909033019	0.118894081983656	0.0558647140747119	0.0291597450179602	-0.0828314	0.00893367292390492	-0.0118784	0.0650097136713997	0.0960146828670235	-0.0320631	0.058290695848034	-0.0459493	-0.0633438	-0.149018	-0.123815	-0.147008
MEmidnightblue	-0.257944	-0.310601	-0.258856	-0.102422	-0.019373	-0.227932	0.0981469321806681	0.0661902724357503	0.0607912906100996	0.141684125651829	0.184340068453709	0.269462002995027	0.0538676915484001	0.0296718985746363	-0.0829367	-0.0852511	0.0523360104599668	0.210180777959491	0.00333823431925269	-0.00460031	0.0467322645693318	0.15277867446722	0.306426413534534	0.145259355226911	0.0285779674121962	0.0907162714599536	-0.00749917	-0.0272305	-0.0142513	0.00175525110765792	0.14095975594623	0.11570309136184	0.0952145681797318	0.0927293273348178	0.128232064595421	0.121755062158704	-0.0315584	-0.0130316	-0.0742953	-0.0289731	0.0754246759320716	0.0662714488281266	-0.0951107	-0.232576	-0.194444	-0.238504	-0.234734	-0.236421
MEcoral1	-0.033216	-0.00429614	-0.0197372	-0.0268734	-0.00780814	-0.0594236	-0.033922	-0.0335845	-0.0445309	-0.0299401	-0.0364043	-0.0372164	-0.032834	-0.0207918	-0.0308953	-0.000292621	-0.0343213	-0.00735557	-0.0265297	-0.0159814	0.00259047776764834	-0.017576	-0.00802881	-0.0295498	-0.0451071	-0.0252663	-0.0370849	0.00871821330777872	-0.0143099	-0.0302623	0.992707099009148	-0.0171837	0.0332810891305109	-0.00486215	-0.0299187	-0.0308178	-0.0157268	-0.019584	-0.0235992	-0.0263864	0.011498381268994	-0.0198821	-0.0504906	-0.0199284	-0.0409872	-0.0201558	0.0155654954319976	-0.00169862
MEnavajowhite2	-0.028591	-0.0368359	-0.00991764	-0.0426485	-0.0344426	-0.0688265	-0.027919	0.00691322538258086	-0.0285822	-0.0601697	-0.0201491	-0.0248341	-0.0227532	-0.0251511	-0.0128164	-0.0400974	-0.0330634	-0.0373446	-0.0216586	-0.0130951	-0.0456567	0.0102254191038407	-0.0250814	-0.00818631	-0.0173857	-0.00642038	-0.00400604	-0.017509	0.000243383772412681	-0.0242263	-0.0284322	0.0262551051702861	0.990760036924981	0.0289077525538626	-0.0116646	-0.0125226	-0.0590327	-0.031301	-0.00356377	0.00050464689338818	-0.0263973	-0.044182	-0.0155846	-0.00761683	-0.0403056	0.00443500140244456	-0.0355858	-0.0146876
MEplum	-0.038109	-0.041149	-0.0142907	-0.0325797	-0.0107773	-0.0442464	-0.0167745	-0.0295245	-0.0442464	-0.0272341	-0.0352367	-0.0298284	-0.0126378	-0.0329365	-0.0188108	0.00467987001523254	-0.0258585	-0.0106324	-0.00804635	-0.0261675	-0.00812706	-0.0173156	-0.0210228	-0.0194997	-0.0177274	-0.0442464	-0.0378357	-0.0252261	-0.026003	-0.0332603	0.00274624499152967	0.994312261436122	0.0106695140869845	-0.0153348	-0.0332387	-0.017497	-0.0144598	0.015182724916769	0.00461996812976107	-0.0411569	-0.0378931	-0.0206054	-0.0175064	0.0176192433028902	-0.023854	-0.0394387	-0.0336193	-0.00587518
MEgrey	-0.0109358	-0.0380018	-0.00215619	0.280704536810565	0.234359277287125	-0.372564	0.101017319689678	0.211021040673869	0.175618376858915	-0.0311273	-0.0874423	0.0103934586691374	-0.192503	-0.218479	-0.227919	-0.213554	-0.230065	-0.120582	0.165403722197436	0.228831253890569	0.245527744744055	0.0961392932895692	0.130490614073645	0.0294941816842043	-0.0285085	-0.003129	-0.0725919	-0.118205	-0.111669	-0.051512	0.119019901503283	0.0721748286966997	0.0244936999302805	0.085400819641046	0.10967856534205	0.0259614383539139	0.0860234499331239	0.125710207676816	0.0970078845913445	0.0378370341626087	0.134329523910495	0.0688585177622334	-0.0680938	-0.0991245	-0.138593	-0.160542	-0.145211	-0.152989
