# Supplementary material for: Transcriptome analysis of substrate temperature effects on adventitious root formation in peach rootstocks
Source: PeerJ. 2025 Sep 5;13:e20015. doi: 10.7717/peerj.20015 (PMC12422280; doi:10.7717/peerj.20015)
Supplement: Supplemental Information 1 [file peerj-13-20015-s001.zip › Figure 6c-1 Heatmap_EigengeneExpressionmediumorchid.xls]

## Sheet: F6c-1  Heatmap_EigengeneExpress
Figure 6c Heatmap of gene expression within the modules is used to visualize the relationships between gene expression patterns and sample groups.
CK1	CK2	CK3	T1_1	T1_2	T1_3	T2_1	T2_2	T2_3	T3_1	T3_2	T3_3	T4_1	T4_2	T4_3	T5_1	T5_2	T5_3	CK_14_1	CK_14_2	CK_14_3	T6_1	T6_2	T6_3	T7_1	T7_2	T7_3	T8_1	T8_2	T8_3	T9_1	T9_2	T9_3	CK_21_1	CK_21_2	CK_21_3	T10_1	T10_2	T10_3	T11_1	T11_2	T11_3	T12_1	T12_2	T12_3	T13_1	T13_2	T13_3
novel.340	4.09176445206589	0.326559289740202	-0.226705	0.473122560882264	-0.762178	-0.762178	-0.762178	0.544831825485857	-0.762178	-0.762178	-0.159313	-0.208341	-0.216035	-0.142162	-0.762178	-0.762178	-0.762178	0.834932200705154	0.420853650695764	2.94322709051434	-0.762178	-0.169475	-0.762178	-0.762178	0.532166477086913	0.519464977458892	-0.762178	0.918734690133484	1.14287320089354	1.61216235847385	-0.762178	-0.762178	-0.762178	-0.762178	-0.762178	0.531006322282932	-0.762178	0.371585454787406	-0.223675	0.352347171387875	0.383784976008079	-0.762178	-0.762178	1.12328345719836	0.562840922771342	-0.160316	-0.173782	-0.762178
18786174	5.42046242374288	0.640026787231397	0.619628941876257	-0.254119	-0.263105	-0.608178	-0.443885	-0.608178	-0.126687	-0.608178	-0.608178	-0.608178	-0.608178	-0.608178	-0.608178	-0.437528	-0.422796	0.307341675717065	-0.608178	-0.431172	-0.608178	-0.608178	-0.29328	-0.0954682	-0.608178	-0.608178	0.707467014781167	0.676566129964245	0.483864207600569	0.242481596333281	1.25627128258018	-0.267438	1.6546915899584	-0.277373	-0.608178	-0.608178	-0.447846	1.17908251293567	-0.145144	0.350149452317028	0.705634309598323	-0.44156	-0.218007	0.832905455717559	-0.608178	-0.608178	-0.608178	0.436032802480031
109947861	4.35285157062029	-0.533769	-0.533769	-0.0250163	0.457911541280853	-0.533769	-0.533769	-0.533769	2.23367455572431	-0.0834019	-0.533769	-0.533769	-0.0839165	0.487632642883329	-0.0718147	0.447068653041303	-0.00101299	-0.533769	-0.533769	-0.533769	-0.0693146	-0.533769	-0.0812872	0.448524659161489	-0.533769	-0.533769	0.00636559401587178	-0.533769	-0.533769	0.933021628976759	-0.533769	-0.533769	-0.533769	-0.533769	-0.533769	-0.533769	-0.533769	0.400100939727179	-0.533769	-0.0747571	2.29798600948196	-0.533769	-0.533769	-0.533769	0.011933747862712	-0.533769	2.85882482981379	-0.0336214
18789079	5.2999639331801	1.22874580258836	-0.421134	1.45084878245272	-0.421134	-0.421134	-0.421134	0.569191707854586	-0.421134	-0.421134	-0.421134	1.25744364869065	-0.421134	1.45801767022955	-0.421134	-0.421134	-0.421134	-0.421134	-0.421134	-0.421134	-0.421134	-0.421134	-0.421134	-0.421134	-0.421134	-0.421134	-0.421134	-0.421134	0.541175105480357	0.478388807219391	-0.421134	-0.421134	-0.421134	-0.421134	-0.421134	-0.421134	-0.421134	-0.421134	-0.421134	-0.421134	1.31546599753105	-0.421134	-0.421134	1.48369333189544	-0.421134	-0.421134	-0.421134	0.499025987749237
18778892	3.94592398917643	-0.524293	-0.524293	0.755557158900958	-0.524293	-0.524293	-0.524293	0.829852533881819	-0.524293	1.7416502214914	-0.524293	-0.524293	0.607384157137231	-0.524293	-0.524293	-0.524293	-0.524293	0.578845677391964	0.701403231878926	0.75538567248414	-0.524293	-0.524293	0.61399847146337	0.711267151367405	0.816730424573286	-0.524293	-0.524293	-0.524293	-0.524293	-0.524293	-0.524293	-0.524293	-0.524293	1.86729120608142	-0.524293	-0.524293	-0.524293	0.650358236369955	-0.524293	-0.524293	-0.524293	-0.524293	-0.524293	-0.524293	-0.524293	-0.524293	-0.524293	3.25031537799741
109950855	4.36375063006613	1.49783407202475	-0.442731	0.658168544362025	-0.442731	-0.442731	-0.442731	-0.442731	-0.442731	-0.442731	-0.442731	-0.442731	-0.442731	-0.442731	-0.442731	-0.442731	-0.442731	-0.442731	-0.442731	-0.442731	-0.442731	-0.442731	-0.442731	-0.442731	-0.442731	0.699468908981379	-0.442731	-0.442731	1.82097760232766	0.615274754168038	0.611316584891871	-0.442731	-0.442731	-0.442731	-0.442731	3.01472642177507	-0.442731	-0.442731	-0.442731	0.550533509514104	-0.442731	-0.442731	-0.442731	-0.442731	1.91898248498701	0.630027419125682	-0.442731	-0.442731
18790681	4.24432459374317	-0.635068	1.44115567608542	1.75978828165872	-0.635068	-0.635068	0.105783164196989	0.209557622039991	-0.635068	0.0716039980570222	0.923285094622708	-0.635068	-0.635068	-0.635068	-0.635068	-0.635068	-0.635068	-0.635068	0.893947441429037	-0.635068	-0.635068	-0.635068	2.20489422664906	0.906252357706497	0.201372921393675	1.02139820937785	-0.635068	0.0890998760212195	-0.635068	-0.635068	-0.635068	0.901441806188141	-0.635068	0.856642993089682	-0.635068	-0.635068	-0.635068	0.0976009953793427	0.756915200316824	-0.635068	0.846037822819616	-0.635068	-0.635068	-0.635068	-0.635068	-0.635068	0.885883979799903	-0.635068
109947557	3.79614463078641	-0.426828	-0.426828	-0.426828	-0.426828	-0.426828	-0.426828	-0.426828	1.7654712949221	-0.426828	-0.426828	-0.426828	-0.426828	-0.426828	-0.426828	-0.426828	2.10538628666177	-0.426828	-0.426828	-0.426828	-0.426828	-0.426828	-0.426828	-0.426828	-0.426828	-0.426828	-0.426828	1.76678526524018	-0.426828	-0.426828	-0.426828	1.90033065115671	-0.426828	-0.426828	-0.426828	-0.426828	-0.426828	-0.426828	-0.426828	1.75487709421618	-0.426828	-0.426828	-0.426828	2.03372410070428	-0.426828	-0.426828	-0.426828	1.95039711766774
18787037	4.61138640812499	-0.29676	-0.29676	-0.29676	-0.29676	-0.29676	-0.29676	-0.29676	-0.29676	-0.29676	-0.29676	-0.29676	-0.29676	-0.29676	-0.29676	3.76701687738325	-0.29676	0.914448943690041	-0.29676	-0.29676	-0.29676	-0.29676	-0.29676	1.05984321816299	-0.29676	-0.29676	-0.29676	-0.29676	-0.29676	-0.29676	-0.29676	2.40797821565953	-0.29676	-0.29676	-0.29676	-0.29676	-0.29676	-0.29676	-0.29676	-0.29676	-0.29676	-0.29676	-0.29676	-0.29676	-0.29676	-0.29676	-0.29676	-0.29676
18788335	4.31643429155234	1.24676655198113	-0.30969	-0.30969	-0.30969	-0.30969	-0.30969	-0.30969	-0.30969	-0.30969	3.13773063375749	-0.30969	-0.30969	-0.30969	-0.30969	-0.30969	-0.30969	-0.30969	-0.30969	-0.30969	-0.30969	-0.30969	1.26096536113877	-0.30969	-0.30969	3.35477841495092	-0.30969	-0.30969	-0.30969	-0.30969	-0.30969	-0.30969	-0.30969	-0.30969	-0.30969	-0.30969	-0.30969	-0.30969	-0.30969	-0.30969	-0.30969	-0.30969	-0.30969	-0.30969	-0.30969	-0.30969	-0.30969	-0.30969
18775708	5.8474201616195	2.18706948688716	-0.291422	-0.291422	-0.291422	-0.291422	-0.291422	-0.291422	0.983336754468658	-0.291422	-0.291422	-0.291422	-0.291422	1.12003271818763	-0.291422	-0.291422	-0.291422	-0.291422	-0.291422	-0.291422	-0.291422	-0.291422	-0.291422	-0.291422	-0.291422	1.16739693046572	-0.291422	-0.291422	-0.291422	-0.291422	-0.291422	-0.291422	-0.291422	-0.291422	-0.291422	-0.291422	-0.291422	-0.291422	0.934471726514902	-0.291422	-0.291422	-0.291422	-0.291422	-0.291422	-0.291422	-0.291422	-0.291422	-0.291422
109950776	6.57579500323845	0.946829800215267	-0.191616	1.1000846863453	-0.191616	-0.191616	-0.191616	-0.191616	-0.191616	-0.191616	-0.191616	-0.191616	-0.191616	-0.191616	-0.191616	-0.191616	-0.191616	-0.191616	-0.191616	-0.191616	-0.191616	-0.191616	-0.191616	-0.191616	-0.191616	-0.191616	-0.191616	-0.191616	-0.191616	-0.191616	-0.191616	-0.191616	-0.191616	-0.191616	-0.191616	-0.191616	-0.191616	-0.191616	-0.191616	-0.191616	-0.191616	-0.191616	-0.191616	-0.191616	-0.191616	-0.191616	-0.191616	-0.191616
109947429	6.58941979057205	-0.190311	-0.190311	-0.190311	-0.190311	-0.190311	-0.190311	-0.190311	-0.190311	-0.190311	-0.190311	-0.190311	-0.190311	-0.190311	-0.190311	-0.190311	-0.190311	-0.190311	-0.190311	-0.190311	-0.190311	-0.190311	-0.190311	-0.190311	-0.190311	-0.190311	-0.190311	-0.190311	-0.190311	-0.190311	-0.190311	-0.190311	-0.190311	-0.190311	-0.190311	-0.190311	-0.190311	0.997374356860451	-0.190311	0.97722109080841	-0.190311	-0.190311	-0.190311	-0.190311	-0.190311	-0.190311	-0.190311	-0.190311
109946419	5.31899161463001	-0.374663	0.567498326336499	-0.374663	-0.374663	-0.374663	1.64246482420535	-0.374663	0.610598715083305	-0.374663	-0.374663	-0.374663	-0.374663	-0.374663	-0.374663	-0.374663	-0.374663	-0.374663	-0.374663	1.7985497902609	-0.374663	-0.374663	-0.374663	-0.374663	-0.374663	-0.374663	-0.374663	-0.374663	-0.374663	-0.374663	-0.374663	-0.374663	-0.374663	0.640713500279311	0.629291092578158	-0.374663	-0.374663	-0.374663	-0.374663	-0.374663	1.64165209765868	-0.374663	-0.374663	-0.374663	-0.374663	-0.374663	-0.374663	1.76207836180427
18769918	5.90496788358962	0.330596113078354	0.31908934713422	-0.373537	-0.373537	-0.373537	-0.373537	-0.373537	-0.373537	-0.373537	0.406260829680756	-0.373537	-0.373537	1.23042565561775	-0.373537	-0.373537	1.29969407108696	0.315076129275112	-0.373537	0.425277808425173	-0.373537	0.393115794496226	-0.373537	-0.373537	-0.373537	-0.373537	-0.373537	-0.373537	1.26923398975079	-0.373537	-0.373537	-0.373537	-0.373537	-0.373537	-0.373537	-0.373537	-0.373537	-0.373537	-0.373537	-0.373537	-0.373537	-0.373537	-0.373537	-0.373537	-0.373537	0.404962874781863	1.14862763191488	-0.373537
18785877	6.2678629546741	1.21469062633857	-0.246472	-0.246472	-0.246472	-0.246472	-0.246472	-0.246472	-0.246472	-0.246472	-0.246472	-0.246472	-0.246472	-0.246472	-0.246472	-0.246472	-0.246472	-0.246472	-0.246472	-0.246472	-0.246472	-0.246472	1.22802011346587	1.35401762717388	-0.246472	-0.246472	-0.246472	-0.246472	-0.246472	-0.246472	-0.246472	-0.246472	-0.246472	-0.246472	-0.246472	-0.246472	-0.246472	-0.246472	-0.246472	-0.246472	-0.246472	0.533704444126746	-0.246472	-0.246472	-0.246472	-0.246472	-0.246472	-0.246472
18793337	4.17124716066395	-0.51827	0.64573101022076	-0.51827	-0.51827	-0.51827	-0.51827	-0.51827	-0.51827	-0.51827	-0.51827	-0.51827	-0.51827	-0.51827	0.700862677267934	-0.51827	0.887713792119107	-0.51827	-0.51827	-0.51827	-0.51827	2.05854402690511	0.675863872275956	-0.51827	0.888541459801693	-0.51827	-0.51827	-0.51827	-0.51827	2.06237936772627	-0.51827	-0.51827	-0.51827	0.736185349449012	-0.51827	0.887280497874488	0.697727635695547	-0.51827	1.82290845272333	1.90446492125379	-0.51827	-0.51827	-0.51827	-0.51827	-0.51827	-0.51827	-0.51827	-0.51827
18781913	5.28192055952786	-0.244351	-0.244351	-0.244351	-0.244351	-0.244351	-0.244351	-0.244351	-0.244351	-0.244351	-0.244351	-0.244351	-0.244351	-0.244351	-0.244351	-0.244351	3.06935819463254	-0.244351	-0.244351	-0.244351	2.64452590312467	-0.244351	-0.244351	-0.244351	-0.244351	-0.244351	-0.244351	-0.244351	-0.244351	-0.244351	-0.244351	-0.244351	-0.244351	-0.244351	-0.244351	-0.244351	-0.244351	-0.244351	-0.244351	-0.244351	-0.244351	-0.244351	-0.244351	-0.244351	-0.244351	-0.244351	-0.244351	-0.244351
18793058	5.40524941896528	-0.242269	-0.242269	-0.242269	-0.242269	-0.242269	-0.242269	-0.242269	-0.242269	-0.242269	-0.242269	-0.242269	2.61717531619433	-0.242269	-0.242269	-0.242269	-0.242269	-0.242269	-0.242269	-0.242269	-0.242269	-0.242269	-0.242269	2.87965969735209	-0.242269	-0.242269	-0.242269	-0.242269	-0.242269	-0.242269	-0.242269	-0.242269	-0.242269	-0.242269	-0.242269	-0.242269	-0.242269	-0.242269	-0.242269	-0.242269	-0.242269	-0.242269	-0.242269	-0.242269	-0.242269	-0.242269	-0.242269	-0.242269
18776717	6.30588907508875	-0.211689	-0.211689	-0.211689	-0.211689	-0.211689	-0.211689	-0.211689	-0.211689	-0.211689	-0.211689	-0.211689	-0.211689	-0.211689	-0.211689	-0.211689	-0.211689	-0.211689	-0.211689	-0.211689	-0.211689	-0.211689	-0.211689	-0.211689	-0.211689	-0.211689	-0.211689	-0.211689	-0.211689	-0.211689	-0.211689	-0.211689	-0.211689	-0.211689	-0.211689	1.74177146705013	1.47832739323297	-0.211689	-0.211689	-0.211689	-0.211689	-0.211689	-0.211689	-0.211689	-0.211689	-0.211689	-0.211689	-0.211689
18774050	4.04683440502494	-0.252646	-0.252646	-0.252646	-0.252646	-0.252646	-0.252646	-0.252646	-0.252646	-0.252646	-0.252646	-0.252646	-0.252646	-0.252646	-0.252646	-0.252646	-0.252646	-0.252646	-0.252646	-0.252646	-0.252646	-0.252646	-0.252646	-0.252646	-0.252646	-0.252646	-0.252646	-0.252646	-0.252646	-0.252646	-0.252646	-0.252646	-0.252646	4.34783293710835	-0.252646	-0.252646	-0.252646	-0.252646	-0.252646	-0.252646	-0.252646	-0.252646	-0.252646	-0.252646	-0.252646	-0.252646	-0.252646	2.97441177128255
18783907	6.57992951745313	-0.175879	-0.175879	-0.175879	-0.175879	-0.175879	-0.175879	-0.175879	-0.175879	-0.175879	-0.175879	-0.175879	-0.175879	-0.175879	-0.175879	-0.175879	-0.175879	-0.175879	-0.175879	-0.175879	-0.175879	-0.175879	-0.175879	-0.175879	-0.175879	-0.175879	-0.175879	-0.175879	-0.175879	-0.175879	-0.175879	-0.175879	-0.175879	-0.175879	-0.175879	-0.175879	-0.175879	-0.175879	1.5104944942988	-0.175879	-0.175879	-0.175879	-0.175879	-0.175879	-0.175879	-0.175879	-0.175879	-0.175879
18792565	6.53887045215771	-0.178391	-0.178391	-0.178391	-0.178391	-0.178391	-0.178391	-0.178391	-0.178391	-0.178391	-0.178391	-0.178391	-0.178391	-0.178391	-0.178391	-0.178391	-0.178391	-0.178391	-0.178391	-0.178391	-0.178391	1.66712229706482	-0.178391	-0.178391	-0.178391	-0.178391	-0.178391	-0.178391	-0.178391	-0.178391	-0.178391	-0.178391	-0.178391	-0.178391	-0.178391	-0.178391	-0.178391	-0.178391	-0.178391	-0.178391	-0.178391	-0.178391	-0.178391	-0.178391	-0.178391	-0.178391	-0.178391	-0.178391
18793661	4.77765230283003	-0.206326	-0.206326	-0.206326	-0.206326	-0.206326	-0.206326	-0.206326	-0.206326	-0.206326	-0.206326	-0.206326	-0.206326	-0.206326	-0.206326	-0.206326	-0.206326	4.71336305055587	-0.206326	-0.206326	-0.206326	-0.206326	-0.206326	-0.206326	-0.206326	-0.206326	-0.206326	-0.206326	-0.206326	-0.206326	-0.206326	-0.206326	-0.206326	-0.206326	-0.206326	-0.206326	-0.206326	-0.206326	-0.206326	-0.206326	-0.206326	-0.206326	-0.206326	-0.206326	-0.206326	-0.206326	-0.206326	-0.206326
18788478	6.7838656629781	-0.144338	-0.144338	-0.144338	-0.144338	-0.144338	-0.144338	-0.144338	-0.144338	-0.144338	-0.144338	-0.144338	-0.144338	-0.144338	-0.144338	-0.144338	-0.144338	-0.144338	-0.144338	-0.144338	-0.144338	-0.144338	-0.144338	-0.144338	-0.144338	-0.144338	-0.144338	-0.144338	-0.144338	-0.144338	-0.144338	-0.144338	-0.144338	-0.144338	-0.144338	-0.144338	-0.144338	-0.144338	-0.144338	-0.144338	-0.144338	-0.144338	-0.144338	-0.144338	-0.144338	-0.144338	-0.144338	-0.144338
18780432	4.65436601348687	-0.206295	-0.206295	-0.206295	-0.206295	-0.206295	-0.206295	-0.206295	-0.206295	-0.206295	-0.206295	-0.206295	-0.206295	-0.206295	-0.206295	-0.206295	-0.206295	-0.206295	-0.206295	-0.206295	-0.206295	-0.206295	-0.206295	-0.206295	-0.206295	-0.206295	-0.206295	-0.206295	-0.206295	-0.206295	-0.206295	-0.206295	-0.206295	-0.206295	-0.206295	-0.206295	4.83520682080386	-0.206295	-0.206295	-0.206295	-0.206295	-0.206295	-0.206295	-0.206295	-0.206295	-0.206295	-0.206295	-0.206295
18775779	6.7838656629781	-0.144338	-0.144338	-0.144338	-0.144338	-0.144338	-0.144338	-0.144338	-0.144338	-0.144338	-0.144338	-0.144338	-0.144338	-0.144338	-0.144338	-0.144338	-0.144338	-0.144338	-0.144338	-0.144338	-0.144338	-0.144338	-0.144338	-0.144338	-0.144338	-0.144338	-0.144338	-0.144338	-0.144338	-0.144338	-0.144338	-0.144338	-0.144338	-0.144338	-0.144338	-0.144338	-0.144338	-0.144338	-0.144338	-0.144338	-0.144338	-0.144338	-0.144338	-0.144338	-0.144338	-0.144338	-0.144338	-0.144338
109948338	4.65436601348687	-0.206295	-0.206295	-0.206295	-0.206295	-0.206295	-0.206295	-0.206295	-0.206295	-0.206295	-0.206295	-0.206295	-0.206295	-0.206295	-0.206295	-0.206295	-0.206295	-0.206295	-0.206295	-0.206295	-0.206295	-0.206295	-0.206295	-0.206295	-0.206295	-0.206295	-0.206295	-0.206295	-0.206295	-0.206295	-0.206295	-0.206295	-0.206295	-0.206295	-0.206295	-0.206295	4.83520682080386	-0.206295	-0.206295	-0.206295	-0.206295	-0.206295	-0.206295	-0.206295	-0.206295	-0.206295	-0.206295	-0.206295
109949876	6.7838656629781	-0.144338	-0.144338	-0.144338	-0.144338	-0.144338	-0.144338	-0.144338	-0.144338	-0.144338	-0.144338	-0.144338	-0.144338	-0.144338	-0.144338	-0.144338	-0.144338	-0.144338	-0.144338	-0.144338	-0.144338	-0.144338	-0.144338	-0.144338	-0.144338	-0.144338	-0.144338	-0.144338	-0.144338	-0.144338	-0.144338	-0.144338	-0.144338	-0.144338	-0.144338	-0.144338	-0.144338	-0.144338	-0.144338	-0.144338	-0.144338	-0.144338	-0.144338	-0.144338	-0.144338	-0.144338	-0.144338	-0.144338
18785223	6.7838656629781	-0.144338	-0.144338	-0.144338	-0.144338	-0.144338	-0.144338	-0.144338	-0.144338	-0.144338	-0.144338	-0.144338	-0.144338	-0.144338	-0.144338	-0.144338	-0.144338	-0.144338	-0.144338	-0.144338	-0.144338	-0.144338	-0.144338	-0.144338	-0.144338	-0.144338	-0.144338	-0.144338	-0.144338	-0.144338	-0.144338	-0.144338	-0.144338	-0.144338	-0.144338	-0.144338	-0.144338	-0.144338	-0.144338	-0.144338	-0.144338	-0.144338	-0.144338	-0.144338	-0.144338	-0.144338	-0.144338	-0.144338
18784683	6.7838656629781	-0.144338	-0.144338	-0.144338	-0.144338	-0.144338	-0.144338	-0.144338	-0.144338	-0.144338	-0.144338	-0.144338	-0.144338	-0.144338	-0.144338	-0.144338	-0.144338	-0.144338	-0.144338	-0.144338	-0.144338	-0.144338	-0.144338	-0.144338	-0.144338	-0.144338	-0.144338	-0.144338	-0.144338	-0.144338	-0.144338	-0.144338	-0.144338	-0.144338	-0.144338	-0.144338	-0.144338	-0.144338	-0.144338	-0.144338	-0.144338	-0.144338	-0.144338	-0.144338	-0.144338	-0.144338	-0.144338	-0.144338
18773403	6.7838656629781	-0.144338	-0.144338	-0.144338	-0.144338	-0.144338	-0.144338	-0.144338	-0.144338	-0.144338	-0.144338	-0.144338	-0.144338	-0.144338	-0.144338	-0.144338	-0.144338	-0.144338	-0.144338	-0.144338	-0.144338	-0.144338	-0.144338	-0.144338	-0.144338	-0.144338	-0.144338	-0.144338	-0.144338	-0.144338	-0.144338	-0.144338	-0.144338	-0.144338	-0.144338	-0.144338	-0.144338	-0.144338	-0.144338	-0.144338	-0.144338	-0.144338	-0.144338	-0.144338	-0.144338	-0.144338	-0.144338	-0.144338
18788255	6.7838656629781	-0.144338	-0.144338	-0.144338	-0.144338	-0.144338	-0.144338	-0.144338	-0.144338	-0.144338	-0.144338	-0.144338	-0.144338	-0.144338	-0.144338	-0.144338	-0.144338	-0.144338	-0.144338	-0.144338	-0.144338	-0.144338	-0.144338	-0.144338	-0.144338	-0.144338	-0.144338	-0.144338	-0.144338	-0.144338	-0.144338	-0.144338	-0.144338	-0.144338	-0.144338	-0.144338	-0.144338	-0.144338	-0.144338	-0.144338	-0.144338	-0.144338	-0.144338	-0.144338	-0.144338	-0.144338	-0.144338	-0.144338
18788460	6.7838656629781	-0.144338	-0.144338	-0.144338	-0.144338	-0.144338	-0.144338	-0.144338	-0.144338	-0.144338	-0.144338	-0.144338	-0.144338	-0.144338	-0.144338	-0.144338	-0.144338	-0.144338	-0.144338	-0.144338	-0.144338	-0.144338	-0.144338	-0.144338	-0.144338	-0.144338	-0.144338	-0.144338	-0.144338	-0.144338	-0.144338	-0.144338	-0.144338	-0.144338	-0.144338	-0.144338	-0.144338	-0.144338	-0.144338	-0.144338	-0.144338	-0.144338	-0.144338	-0.144338	-0.144338	-0.144338	-0.144338	-0.144338
18781029	6.7838656629781	-0.144338	-0.144338	-0.144338	-0.144338	-0.144338	-0.144338	-0.144338	-0.144338	-0.144338	-0.144338	-0.144338	-0.144338	-0.144338	-0.144338	-0.144338	-0.144338	-0.144338	-0.144338	-0.144338	-0.144338	-0.144338	-0.144338	-0.144338	-0.144338	-0.144338	-0.144338	-0.144338	-0.144338	-0.144338	-0.144338	-0.144338	-0.144338	-0.144338	-0.144338	-0.144338	-0.144338	-0.144338	-0.144338	-0.144338	-0.144338	-0.144338	-0.144338	-0.144338	-0.144338	-0.144338	-0.144338	-0.144338
