# Supplementary material for: Transcriptome analysis of substrate temperature effects on adventitious root formation in peach rootstocks
Source: PeerJ. 2025 Sep 5;13:e20015. doi: 10.7717/peerj.20015 (PMC12422280; doi:10.7717/peerj.20015)
Supplement: Supplemental Information 1 [file peerj-13-20015-s001.zip › Figure 6c-2 Heatmap_EigengeneExpressiondarkolivegreen.xls]

## Sheet: F6c-2  Heatmap_EigengeneExpress
Figure 6c Heatmap of gene expression within the modules is used to visualize the relationships between gene expression patterns and sample groups.
CK1	CK2	CK3	T1_1	T1_2	T1_3	T2_1	T2_2	T2_3	T3_1	T3_2	T3_3	T4_1	T4_2	T4_3	T5_1	T5_2	T5_3	CK_14_1	CK_14_2	CK_14_3	T6_1	T6_2	T6_3	T7_1	T7_2	T7_3	T8_1	T8_2	T8_3	T9_1	T9_2	T9_3	CK_21_1	CK_21_2	CK_21_3	T10_1	T10_2	T10_3	T11_1	T11_2	T11_3	T12_1	T12_2	T12_3	T13_1	T13_2	T13_3
18767054	0.176550269290872	0.657941260778131	4.7704759487916	0.235225275403088	-0.624951	-0.280985	-0.200731	-0.529361	-0.770802	-0.693934	0.249442051316445	0.830271085422214	-0.149005	-0.706539	-0.638433	-0.723898	-0.864985	-0.799603	1.14989517329787	-0.52686	2.03649144653497	0.667014986677072	0.749678471190545	-0.571477	0.12370346268084	-0.114616	-0.42452	-0.935163	-1.03172	-0.271835	-1.03941	-0.0145302	-0.447903	1.2182480100203	0.711206800248625	1.16085445050245	-0.442552	-0.910513	-0.510914	0.133152097776755	0.50578306175067	0.393188321966843	-0.97036	-0.946716	-0.365212	-0.306823	0.61929175776027	0.425935721244173
109950694	0.791303723111215	0.211890992898569	4.45510993189753	-0.494963	0.469055412850755	-2.2183	0.340656375067998	-0.516482	-1.07254	-0.387625	1.59442175707696	-0.157915	0.219810425096358	-0.373034	-0.966448	-0.557066	-0.413655	0.356378501341962	-1.11802	-0.610067	-0.0157064	-0.344073	0.438423503196113	0.554531021869683	0.309689196602038	-0.311113	-0.632612	-0.967633	-0.0921492	0.983667324099444	0.86168879499073	-0.228092	0.596447191327354	-0.930178	1.1780449761271	-0.0533938	0.278961383923218	1.05051282178319	0.486207983873321	-0.456141	0.659365564219388	0.91752120763888	-0.825621	-1.04925	0.246366351568172	-1.32268	-0.248243	-0.637057
18789398	-0.164991	0.0233054109578935	5.23749416731014	-0.709521	-0.587964	-0.709521	-0.670938	-0.489584	-0.671829	-0.709521	-0.709521	-0.634963	-0.709521	0.166873998405356	-0.369774	1.85532315537122	-0.62245	2.04967250379369	-0.391002	-0.0859961	-0.254073	0.646897990160094	0.769501773674254	0.855751224941922	-0.448155	0.153149674146176	0.305660527695159	-0.106098	0.145335799514614	0.0895603123759106	-0.391084	-0.349431	-0.355243	0.339250514594286	0.289046026604416	-0.143735	-0.445953	-0.404267	1.06655861630592	-0.559484	0.486063257676678	-0.357362	0.390018567677644	-0.498004	-0.352774	-0.669009	-0.669916	-0.627779
novel.168	0.189185961524099	-0.694432	4.13073635264066	2.34139022258977	-0.201303	-0.694432	-0.694432	0.911593905809753	0.68172305553166	-0.246528	-0.200573	-0.240736	-0.694432	-0.186524	0.224423823577017	-0.694432	-0.16459	-0.258322	-0.209871	-0.694432	-0.694432	-0.694432	-0.244425	-0.694432	0.89603099393158	-0.694432	-0.694432	-0.694432	-0.694432	-0.208176	0.27444265252941	-0.694432	0.922453515362766	0.251046393598906	0.240410294096804	-0.164753	-0.694432	-0.694432	0.628971228318628	-0.694432	-0.225054	-0.218221	-0.694432	2.39465471416198	-0.694432	-0.201395	-0.212426	2.29004
novel.9	0.00374514961245848	0.529463133893856	4.61148959013215	2.44275170954418	1.21572102484126	-0.512324	-0.512324	2.6142940332016	-0.512324	-0.512324	0.641411512772295	0.0176298063000709	-0.512324	-0.512324	0.560975300064038	-0.512324	-0.512324	-0.512324	0.0536834749523547	-0.512324	0.0272297722537871	-0.512324	-0.512324	-0.512324	-0.512324	-0.512324	0.115147138101108	-0.512324	-0.512324	-0.512324	0.619401423585616	-0.512324	-0.512324	-0.512324	-0.512324	0.106384741226924	-0.512324	-0.512324	1.0335200823952	-0.512324	-0.512324	-0.512324	-0.512324	-0.512324	-0.512324	0.639491146803681	-0.512324	0.649713252512179
109950462	-0.234711	-0.234711	6.67865810448771	-0.234711	-0.152901	-0.136567	-0.156809	-0.0570841	-0.158609	-0.234711	-0.234711	-0.159442	-0.160488	-0.234711	-0.234711	-0.0728795	-0.234711	-0.234711	-0.154322	-0.0668521	-0.234711	-0.154161	-0.160054	-0.234711	-0.234711	-0.234711	0.656472034649257	-0.234711	0.0241914273675634	-0.234711	-0.0739743	-0.234711	-0.145297	-0.156283	-0.0796203	-0.234711	0.601543343262511	-0.15767	-0.0883422	-0.234711	-0.156841	-0.234711	-0.142209	-0.234711	-0.0546367	-0.234711	-0.234711	-0.15219
109949043	-0.326914	-0.326914	4.55837660686051	-0.326914	-0.326914	-0.326914	-0.326914	1.16361982145811	-0.326914	-0.326914	-0.326914	-0.326914	0.918744566786567	-0.326914	-0.326914	-0.326914	-0.326914	-0.326914	-0.326914	-0.326914	3.53136172284968	-0.326914	-0.326914	-0.326914	-0.326914	-0.326914	-0.326914	-0.326914	-0.326914	-0.326914	-0.326914	2.38460634128267	1.17369850057407	-0.326914	-0.326914	-0.326914	-0.326914	-0.326914	-0.326914	-0.326914	-0.326914	-0.326914	-0.326914	-0.326914	-0.326914	-0.326914	-0.326914	-0.326914
109946554	-0.288199	0.168280118613748	5.96748341238363	-0.513282	-0.0108249	-0.513282	-0.274057	-0.513282	-0.279584	-0.513282	-0.513282	0.642413084947499	-0.285354	-0.513282	-0.513282	-0.513282	-0.513282	-0.513282	-0.266418	1.03313533318168	-0.513282	-0.265923	-0.513282	-0.264431	-0.513282	-0.513282	-0.513282	-0.279444	-0.513282	-0.513282	-0.513282	0.230939416096829	-0.513282	0.450081591738106	0.439244296999812	0.296266283761215	-0.046367	-0.513282	-0.288542	0.41699209452184	0.921489878280107	-0.513282	0.62296493605447	0.535891801369407	1.14567199222973	0.240263040895807	0.223403856977726	-0.0064602
18790561	-0.625401	-0.424069	3.3164793250724	-0.383602	-0.724675	-0.724675	-0.513652	-0.604384	-0.621602	-0.422744	-0.724675	-0.724675	-0.423089	0.188337500645914	-0.724675	0.15207805591617	0.823042976965797	1.13720388294285	-0.180272	3.70868805429269	1.03978597011011	-0.615576	0.690953197970049	0.153379554453338	-0.724675	-0.25285	-0.241859	-0.415269	0.327316041195595	0.258678386353624	-0.615823	-0.396432	-0.603571	1.08113604091023	0.115558545876343	-0.248601	-0.724675	-0.620329	-0.030817	-0.416948	-0.408268	-0.724675	0.528194556213327	2.74590367849029	-0.114933	-0.059965	-0.616369	-0.612907
109948987	-0.0340149	0.471047623532051	4.39269153392689	1.17357472330337	-0.529808	-0.529808	-0.529808	-0.529808	-0.529808	-0.529808	-0.529808	-0.529808	-0.529808	-0.529808	-0.529808	-0.529808	-0.529808	-0.529808	-0.529808	-0.529808	-0.529808	0.0150525829646814	0.985170936034041	-0.529808	1.25499166168365	0.648382185101011	0.073010075442003	-0.529808	-0.529808	-0.529808	-0.529808	0.0166265629047489	0.0750088918357594	0.00069460279120596	-0.529808	-0.529808	-0.529808	-0.529808	0.460264131981626	-0.529808	-0.00307695	-0.529808	1.34730880143907	-0.529808	-0.529808	0.0234723112532039	2.17470047354577	2.81933541051808
novel.536	-0.375798	-0.375798	5.48050132787725	0.468583121313026	-0.375798	-0.375798	-0.375798	-0.375798	-0.375798	-0.375798	-0.375798	-0.375798	-0.375798	0.47181673778415	-0.375798	-0.375798	-0.375798	-0.375798	-0.375798	-0.375798	1.93677856968476	-0.375798	-0.375798	-0.375798	2.27842287227001	-0.375798	-0.375798	-0.375798	-0.375798	-0.375798	0.43264804990146	-0.375798	-0.375798	-0.375798	-0.375798	-0.375798	0.38893983398438	0.399178123675268	0.360382592733832	-0.375798	-0.375798	-0.375798	-0.375798	-0.375798	-0.375798	-0.375798	1.23297920797139	0.454301250154405
18783732	0.44918700115843	-0.277715	3.78988013098021	-0.346079	0.128255556366691	-1.01834	0.54139031052691	-0.129234	0.0482467947809276	-0.720782	0.950159245976599	-0.264833	-0.721122	-1.01834	-1.01834	-0.370304	-0.666348	-0.00432065	-0.374524	-0.346169	0.209108195685883	-0.0506796	1.07431975529587	0.766395415844741	-0.666141	-0.843966	-0.839904	0.0488860585791202	1.40072143145114	0.758340858434958	-0.374688	-0.694852	-0.302245	-0.0761789	-0.552557	0.916997815776593	0.503786150384579	3.45491389290417	0.593474478374497	0.801255511168074	0.228942395446766	0.0889205472992937	-0.83313	-0.334284	-1.01834	-1.01834	-1.01834	-0.853114
18781983	0.374991205613005	-0.47411	5.42712201213416	-0.47411	-0.47411	-0.47411	-0.47411	-0.47411	0.407488861982155	-0.47411	-0.47411	1.26978184932819	0.385721608223504	0.502025171800008	-0.47411	0.463258886283973	-0.47411	-0.47411	-0.47411	1.47045186038001	-0.47411	-0.47411	-0.47411	-0.47411	-0.47411	-0.47411	-0.47411	0.408017254569946	-0.47411	0.460413705214823	0.456917503586064	-0.47411	1.59752335827065	-0.47411	-0.47411	0.543866537773857	-0.47411	-0.47411	-0.47411	1.28056707434258	-0.47411	-0.47411	0.597480939568988	-0.47411	-0.47411	-0.47411	-0.47411	-0.47411
novel.431	0.509342933820687	-0.450444	4.31419542690877	-0.450444	-0.450444	-0.450444	-0.450444	0.712534182693637	-0.450444	-0.450444	-0.450444	0.535165644720841	-0.450444	2.85969765858607	0.547618338881968	-0.450444	-0.450444	0.496962467437053	-0.450444	-0.450444	-0.450444	0.604330869192868	-0.450444	-0.450444	-0.450444	-0.450444	0.716528563769382	0.546674138662927	-0.450444	2.71859029952208	1.65434164242085	-0.450444	-0.450444	-0.450444	-0.450444	-0.450444	-0.450444	-0.450444	-0.450444	-0.450444	-0.450444	-0.450444	-0.450444	-0.450444	-0.450444	-0.450444	-0.450444	-0.450444
novel.118	-0.336347	1.04468534894597	5.77673996686822	-0.336347	-0.336347	-0.336347	-0.336347	-0.336347	1.79456580594924	-0.336347	-0.336347	-0.336347	1.04918582116577	-0.336347	-0.336347	-0.336347	-0.336347	-0.336347	-0.336347	-0.336347	-0.336347	-0.336347	1.75409920663543	-0.336347	-0.336347	-0.336347	-0.336347	-0.336347	-0.336347	-0.336347	-0.336347	-0.336347	-0.336347	-0.336347	-0.336347	0.483836854981921	-0.336347	-0.336347	-0.336347	0.37052483193548	-0.336347	-0.336347	-0.336347	-0.336347	-0.336347	-0.336347	0.41001717730386	0.433873255810193
109948506	0.39100593193529	-0.498823	4.80199608831378	-0.498823	-0.498823	-0.498823	0.446913196043384	-0.498823	0.42506236244441	-0.498823	-0.498823	-0.498823	2.20439902375051	-0.498823	1.35180592872575	-0.498823	-0.498823	-0.498823	0.477111722850248	-0.498823	-0.498823	-0.498823	1.31385804033418	1.46875429208147	-0.498823	0.55846053269059	-0.498823	0.425616099773752	-0.498823	-0.498823	0.476861885426064	-0.498823	-0.498823	-0.498823	-0.498823	-0.498823	-0.498823	-0.498823	1.27811754325515	1.34001841744487	-0.498823	-0.498823	-0.498823	-0.498823	-0.498823	-0.498823	-0.498823	-0.498823
18768306	1.10138791653205	-0.392629	5.54073250246263	-0.392629	-0.392629	-0.392629	-0.392629	-0.392629	-0.392629	-0.392629	-0.392629	0.374477260412342	-0.392629	-0.392629	-0.392629	-0.392629	-0.392629	-0.392629	2.06525320926698	0.462748390013474	-0.392629	0.428309024209376	-0.392629	-0.392629	-0.392629	0.494956895049777	-0.392629	-0.392629	-0.392629	0.429530912372615	-0.392629	-0.392629	-0.392629	-0.392629	-0.392629	-0.392629	1.93177389347376	-0.392629	-0.392629	0.379221486966341	-0.392629	-0.392629	-0.392629	0.477872909899826	-0.392629	-0.392629	-0.392629	0.448393212237518
18776669	0.867788925413301	0.879489681378266	5.82973716596514	-0.383879	0.314650574947099	-0.383879	-0.383879	-0.383879	-0.383879	-0.383879	-0.383879	-0.383879	-0.383879	-0.383879	-0.383879	-0.383879	-0.383879	-0.383879	0.302514719274965	-0.383879	-0.383879	-0.383879	-0.383879	0.308038546938773	0.367098330094012	-0.383879	-0.383879	-0.383879	-0.383879	0.993711057045801	-0.383879	0.305879031428378	-0.383879	-0.383879	-0.383879	-0.383879	-0.383879	-0.383879	-0.383879	-0.383879	1.61078104366313	0.965252818222051	-0.383879	1.07471164623926	-0.383879	-0.383879	-0.383879	-0.383879
109947017	-0.17538	-0.17538	6.72625499858488	-0.17538	-0.17538	-0.17538	-0.17538	-0.17538	-0.17538	-0.17538	-0.17538	-0.17538	-0.17538	-0.17538	-0.17538	-0.17538	-0.17538	-0.17538	-0.17538	-0.17538	-0.17538	-0.17538	-0.17538	-0.17538	-0.17538	-0.17538	-0.17538	-0.17538	-0.17538	-0.17538	-0.17538	-0.17538	-0.17538	-0.17538	-0.17538	0.241312186680832	-0.17538	0.555266404809017	-0.17538	-0.17538	0.19387428935043	-0.17538	-0.17538	-0.17538	-0.17538	-0.17538	-0.17538	-0.17538
18776109	2.20685602568634	-0.412026	5.30834074094597	-0.412026	-0.412026	-0.412026	-0.412026	-0.412026	-0.412026	0.118975913686681	-0.412026	-0.412026	-0.412026	0.190112248529344	-0.412026	-0.412026	-0.412026	0.622013991197897	0.162434195437512	1.3872570308715	-0.412026	-0.412026	-0.412026	0.167057227426073	-0.412026	-0.412026	-0.412026	-0.412026	-0.412026	-0.412026	-0.412026	-0.412026	-0.412026	1.26930886724171	1.80453519238126	0.21592251140778	-0.412026	-0.412026	-0.412026	-0.412026	-0.412026	-0.412026	-0.412026	0.808705460961322	-0.412026	-0.412026	0.159404703792917	-0.412026
novel.78	-0.225917	-0.225917	6.00292544244514	-0.225917	-0.225917	-0.225917	-0.225917	-0.225917	-0.225917	-0.225917	-0.225917	-0.225917	-0.225917	-0.225917	-0.225917	-0.225917	-0.225917	-0.225917	-0.225917	-0.225917	-0.225917	-0.225917	-0.225917	-0.225917	-0.225917	-0.225917	-0.225917	-0.225917	-0.225917	-0.225917	-0.225917	-0.225917	-0.225917	-0.225917	-0.225917	-0.225917	-0.225917	-0.225917	-0.225917	-0.225917	-0.225917	-0.225917	-0.225917	-0.225917	-0.225917	2.10778600533758	2.05557366900031	-0.225917
109948931	-0.344272	-0.344272	4.46174163080744	-0.344272	-0.344272	-0.344272	-0.344272	-0.344272	-0.344272	-0.344272	-0.344272	-0.344272	-0.344272	-0.344272	-0.344272	-0.344272	1.97777979656088	-0.344272	1.77933411220788	-0.344272	-0.344272	-0.344272	-0.344272	-0.344272	-0.344272	0.806037198803928	-0.344272	-0.344272	0.795617949940916	-0.344272	-0.344272	-0.344272	-0.344272	-0.344272	-0.344272	-0.344272	3.67228884687285	-0.344272	0.622370750211999	-0.344272	-0.344272	-0.344272	-0.344272	-0.344272	-0.344272	-0.344272	-0.344272	-0.344272
18792998	-0.479218	-0.479218	4.0679449045192	-0.479218	0.79875345997627	-0.479218	-0.479218	-0.479218	-0.479218	0.681551119093074	-0.479218	3.04811677701369	0.680224929305124	-0.479218	-0.479218	-0.479218	-0.479218	0.650986268677643	-0.479218	-0.479218	0.717859443753282	-0.479218	-0.479218	-0.479218	-0.479218	0.881224999530875	-0.479218	-0.479218	-0.479218	0.780943716240301	2.03167605225372	-0.479218	-0.479218	-0.479218	-0.479218	0.893475943881838	-0.479218	-0.479218	-0.479218	-0.479218	-0.479218	-0.479218	-0.479218	-0.479218	-0.479218	-0.479218	2.01907409072237	-0.479218
18793503	-0.34768	-0.34768	6.07808977513639	-0.34768	-0.34768	-0.34768	-0.34768	0.305834600223209	-0.34768	0.745870975710122	-0.34768	-0.34768	-0.34768	0.272344793524379	-0.34768	-0.34768	-0.34768	0.184697917324037	0.243844571014691	-0.34768	-0.34768	-0.34768	1.30034875490155	-0.34768	-0.34768	-0.34768	-0.34768	-0.34768	-0.34768	-0.34768	-0.34768	0.84116800825313	-0.34768	0.229412735512647	0.793521761333799	-0.34768	1.33052302305131	-0.34768	0.190831409039539	-0.34768	-0.34768	-0.34768	-0.34768	-0.34768	-0.34768	-0.34768	-0.34768	-0.34768
18775560	-0.343074	0.547589058169146	5.35162833547925	-0.343074	2.61166721445247	-0.343074	-0.343074	0.726151220243645	-0.343074	-0.343074	-0.343074	-0.343074	-0.343074	0.164142035904777	-0.343074	-0.343074	0.186046568565382	-0.343074	0.140827219794147	0.162139325015118	-0.343074	-0.343074	-0.343074	-0.343074	-0.343074	-0.343074	0.193374805942051	-0.343074	-0.343074	-0.343074	-0.343074	-0.343074	-0.343074	2.48949682686468	-0.343074	-0.343074	-0.343074	0.120674809064018	-0.343074	-0.343074	-0.343074	-0.343074	-0.343074	-0.343074	-0.343074	-0.343074	-0.343074	-0.343074
18767433	-0.282601	-0.282601	5.01054862635574	-0.282601	-0.282601	-0.282601	-0.282601	-0.282601	-0.282601	2.41979734114631	-0.282601	2.45474098908488	-0.282601	-0.282601	-0.282601	-0.282601	-0.282601	-0.282601	-0.282601	-0.282601	-0.282601	-0.282601	-0.282601	-0.282601	-0.282601	-0.282601	-0.282601	-0.282601	-0.282601	-0.282601	-0.282601	-0.282601	-0.282601	-0.282601	-0.282601	-0.282601	-0.282601	-0.282601	-0.282601	-0.282601	2.54936098477667	-0.282601	-0.282601	-0.282601	-0.282601	-0.282601	-0.282601	-0.282601
109949018	-0.361229	-0.361229	3.97431424370746	-0.361229	-0.361229	-0.361229	-0.361229	-0.361229	-0.361229	-0.361229	-0.361229	-0.361229	-0.361229	-0.361229	-0.361229	-0.361229	-0.361229	-0.361229	-0.361229	-0.361229	-0.361229	-0.361229	-0.361229	-0.361229	-0.361229	-0.361229	-0.361229	-0.361229	-0.361229	2.0418007375911	-0.361229	-0.361229	-0.361229	-0.361229	-0.361229	-0.361229	-0.361229	1.93369661451757	2.90883263594807	-0.361229	-0.361229	1.99215898048516	-0.361229	-0.361229	2.32082952613213	-0.361229	-0.361229	-0.361229
18780420	-0.215105	-0.215105	6.15107721205866	-0.215105	-0.215105	-0.215105	-0.215105	-0.215105	-0.215105	-0.215105	-0.215105	2.4187020327865	-0.215105	-0.215105	-0.215105	-0.215105	-0.215105	-0.215105	-0.215105	-0.215105	-0.215105	-0.215105	-0.215105	-0.215105	-0.215105	-0.215105	-0.215105	-0.215105	-0.215105	-0.215105	-0.215105	-0.215105	-0.215105	-0.215105	-0.215105	-0.215105	-0.215105	-0.215105	-0.215105	1.10994303162458	-0.215105	-0.215105	-0.215105	-0.215105	-0.215105	-0.215105	-0.215105	-0.215105
109948199	-0.410302	-0.410302	4.44789220862344	-0.410302	-0.410302	-0.410302	-0.410302	-0.410302	0.859807416541411	-0.410302	-0.410302	-0.410302	-0.410302	-0.410302	-0.410302	-0.410302	-0.410302	-0.410302	-0.410302	-0.410302	0.868656338060636	-0.410302	-0.410302	-0.410302	-0.410302	-0.410302	-0.410302	2.13143968214194	1.03003085281761	-0.410302	-0.410302	-0.410302	-0.410302	-0.410302	2.17811023166704	-0.410302	-0.410302	-0.410302	-0.410302	0.853669660458339	-0.410302	-0.410302	2.67735620969587	-0.410302	-0.410302	0.954829057287825	-0.410302	-0.410302
18780154	0.798253934279197	-0.218241	5.83714542454838	-0.218241	3.18546752657175	-0.218241	-0.218241	-0.218241	-0.218241	-0.218241	-0.218241	-0.218241	-0.218241	-0.218241	-0.218241	-0.218241	-0.218241	-0.218241	-0.218241	-0.218241	-0.218241	-0.218241	-0.218241	-0.218241	-0.218241	-0.218241	-0.218241	-0.218241	-0.218241	-0.218241	-0.218241	-0.218241	-0.218241	-0.218241	-0.218241	-0.218241	-0.218241	-0.218241	-0.218241	-0.218241	-0.218241	-0.218241	-0.218241	-0.218241	-0.218241	-0.218241	-0.218241	-0.218241
109949164	-0.403543	-0.403543	4.63697862245821	2.50349557753318	-0.403543	-0.403543	-0.403543	-0.403543	-0.403543	-0.403543	-0.403543	-0.403543	-0.403543	-0.403543	-0.403543	-0.403543	1.11855447258304	0.849286018558389	-0.403543	-0.403543	-0.403543	-0.403543	0.88920886465775	-0.403543	-0.403543	2.61255340133434	-0.403543	-0.403543	-0.403543	-0.403543	-0.403543	-0.403543	1.14475213484405	-0.403543	-0.403543	-0.403543	-0.403543	-0.403543	-0.403543	0.907865690519075	-0.403543	-0.403543	-0.403543	1.07547880151695	-0.403543	-0.403543	-0.403543	-0.403543
18766808	0.9540455447266	-0.269445	5.80429006393153	-0.269445	-0.269445	-0.269445	-0.269445	-0.269445	-0.269445	-0.269445	-0.269445	-0.269445	-0.269445	1.13709188612524	-0.269445	-0.269445	-0.269445	-0.269445	-0.269445	-0.269445	-0.269445	-0.269445	-0.269445	-0.269445	-0.269445	-0.269445	-0.269445	-0.269445	2.61169190465688	-0.269445	-0.269445	1.07901581512461	-0.269445	-0.269445	-0.269445	-0.269445	-0.269445	-0.269445	-0.269445	-0.269445	-0.269445	-0.269445	-0.269445	-0.269445	-0.269445	-0.269445	-0.269445	-0.269445
18781153	-0.529603	-0.529603	4.00371786103555	0.516204890768834	-0.529603	-0.529603	-0.529603	0.576914068098595	0.418538106837573	0.396185613977138	-0.529603	0.408156614951352	-0.529603	0.520209882512065	0.420004741882271	-0.529603	-0.529603	-0.529603	-0.529603	-0.529603	-0.529603	-0.529603	-0.529603	-0.529603	-0.529603	0.555438454261537	-0.529603	-0.529603	-0.529603	-0.529603	-0.529603	-0.529603	-0.529603	-0.529603	-0.529603	-0.529603	2.31189340133087	2.34993526502399	-0.529603	-0.529603	-0.529603	1.4389927598434	-0.529603	0.534553922504743	-0.529603	2.5276211285347	-0.529603	0.498516096634177
18785809	-0.349666	-0.349666	4.12603340177321	-0.349666	-0.349666	-0.349666	-0.349666	-0.349666	-0.349666	-0.349666	-0.349666	1.9649332150354	-0.349666	-0.349666	-0.349666	-0.349666	-0.349666	-0.349666	-0.349666	-0.349666	-0.349666	-0.349666	-0.349666	-0.349666	-0.349666	-0.349666	-0.349666	-0.349666	2.30419988705858	-0.349666	-0.349666	-0.349666	-0.349666	2.06208663272176	3.22726668715961	1.00145425260814	-0.349666	-0.349666	-0.349666	-0.349666	-0.349666	-0.349666	-0.349666	-0.349666	-0.349666	-0.349666	-0.349666	-0.349666
18771109	0.43656629957753	-0.472037	4.03851294000701	1.60907187648072	0.542107986381898	-0.472037	-0.472037	-0.472037	-0.472037	-0.472037	-0.472037	-0.472037	-0.472037	-0.472037	-0.472037	-0.472037	-0.472037	-0.472037	0.524488816472089	3.68962295691582	0.477913844111526	0.526488701383304	-0.472037	-0.472037	-0.472037	-0.472037	-0.472037	-0.472037	-0.472037	0.527974911074648	-0.472037	1.53078333242226	-0.472037	-0.472037	-0.472037	0.617275828107983	-0.472037	-0.472037	-0.472037	-0.472037	1.45856499529837	-0.472037	-0.472037	-0.472037	-0.472037	0.541918912656878	-0.472037	-0.472037
18772204	0.97591226359032	-0.352984	4.9246134350972	-0.352984	-0.352984	-0.352984	-0.352984	-0.352984	-0.352984	2.34147433522438	2.61792462549331	-0.352984	-0.352984	1.1747283270433	-0.352984	-0.352984	-0.352984	-0.352984	-0.352984	-0.352984	-0.352984	-0.352984	-0.352984	-0.352984	-0.352984	1.22599379033089	-0.352984	-0.352984	1.21169176197419	-0.352984	-0.352984	-0.352984	-0.352984	-0.352984	-0.352984	-0.352984	-0.352984	-0.352984	-0.352984	-0.352984	-0.352984	-0.352984	-0.352984	-0.352984	-0.352984	-0.352984	-0.352984	-0.352984
18782299	0.520381063969873	-0.1732	6.71304824406034	-0.1732	-0.1732	-0.1732	-0.1732	-0.1732	-0.1732	-0.1732	-0.1732	-0.1732	-0.1732	-0.1732	-0.1732	-0.1732	-0.1732	-0.1732	-0.1732	-0.1732	-0.1732	-0.1732	-0.1732	-0.1732	-0.1732	-0.1732	-0.1732	-0.1732	-0.1732	-0.1732	-0.1732	-0.1732	-0.1732	-0.1732	0.560588763113085	-0.1732	-0.1732	-0.1732	-0.1732	-0.1732	-0.1732	-0.1732	-0.1732	-0.1732	-0.1732	-0.1732	-0.1732	-0.1732
18789886	-0.245877	-0.245877	5.20920273810254	-0.245877	-0.245877	-0.245877	-0.245877	-0.245877	-0.245877	-0.245877	-0.245877	-0.245877	-0.245877	-0.245877	-0.245877	-0.245877	-0.245877	-0.245877	-0.245877	2.89982944688708	-0.245877	-0.245877	-0.245877	-0.245877	-0.245877	-0.245877	-0.245877	-0.245877	-0.245877	-0.245877	-0.245877	-0.245877	-0.245877	-0.245877	-0.245877	-0.245877	-0.245877	-0.245877	-0.245877	-0.245877	-0.245877	-0.245877	-0.245877	2.95545084312088	-0.245877	-0.245877	-0.245877	-0.245877
18768281	-0.241772	-0.241772	5.00880883943494	-0.241772	-0.241772	-0.241772	-0.241772	-0.241772	-0.241772	-0.241772	-0.241772	-0.241772	-0.241772	-0.241772	-0.241772	-0.241772	-0.241772	-0.241772	-0.241772	-0.241772	-0.241772	-0.241772	-0.241772	-0.241772	-0.241772	3.94728067531428	-0.241772	-0.241772	-0.241772	-0.241772	-0.241772	-0.241772	-0.241772	-0.241772	-0.241772	-0.241772	-0.241772	-0.241772	-0.241772	-0.241772	-0.241772	-0.241772	-0.241772	-0.241772	1.9236416166634	-0.241772	-0.241772	-0.241772
109950127	-0.248117	-0.248117	5.05501144818639	-0.248117	-0.248117	-0.248117	-0.248117	2.98792149526518	-0.248117	-0.248117	-0.248117	-0.248117	-0.248117	-0.248117	-0.248117	-0.248117	-0.248117	-0.248117	-0.248117	-0.248117	-0.248117	-0.248117	-0.248117	-0.248117	-0.248117	-0.248117	-0.248117	-0.248117	-0.248117	-0.248117	-0.248117	-0.248117	-0.248117	-0.248117	-0.248117	-0.248117	-0.248117	-0.248117	-0.248117	-0.248117	-0.248117	-0.248117	3.12232239454013	-0.248117	-0.248117	-0.248117	-0.248117	-0.248117
18767454	-0.270285	-0.270285	5.22037791846048	2.89636504894785	-0.270285	-0.270285	-0.270285	-0.270285	2.6006351115367	-0.270285	-0.270285	-0.270285	-0.270285	-0.270285	-0.270285	-0.270285	-0.270285	-0.270285	-0.270285	-0.270285	1.17517582455089	-0.270285	-0.270285	-0.270285	-0.270285	-0.270285	-0.270285	-0.270285	-0.270285	-0.270285	-0.270285	-0.270285	-0.270285	-0.270285	-0.270285	-0.270285	-0.270285	-0.270285	-0.270285	-0.270285	-0.270285	-0.270285	-0.270285	-0.270285	-0.270285	-0.270285	-0.270285	-0.270285
18773780	-0.206069	-0.206069	4.9837268813706	-0.206069	-0.206069	-0.206069	-0.206069	-0.206069	-0.206069	-0.206069	-0.206069	-0.206069	-0.206069	-0.206069	-0.206069	-0.206069	4.49545325159426	-0.206069	-0.206069	-0.206069	-0.206069	-0.206069	-0.206069	-0.206069	-0.206069	-0.206069	-0.206069	-0.206069	-0.206069	-0.206069	-0.206069	-0.206069	-0.206069	-0.206069	-0.206069	-0.206069	-0.206069	-0.206069	-0.206069	-0.206069	-0.206069	-0.206069	-0.206069	-0.206069	-0.206069	-0.206069	-0.206069	-0.206069
18778547	-0.144338	-0.144338	6.7838656629781	-0.144338	-0.144338	-0.144338	-0.144338	-0.144338	-0.144338	-0.144338	-0.144338	-0.144338	-0.144338	-0.144338	-0.144338	-0.144338	-0.144338	-0.144338	-0.144338	-0.144338	-0.144338	-0.144338	-0.144338	-0.144338	-0.144338	-0.144338	-0.144338	-0.144338	-0.144338	-0.144338	-0.144338	-0.144338	-0.144338	-0.144338	-0.144338	-0.144338	-0.144338	-0.144338	-0.144338	-0.144338	-0.144338	-0.144338	-0.144338	-0.144338	-0.144338	-0.144338	-0.144338	-0.144338
109947613	-0.144338	-0.144338	6.7838656629781	-0.144338	-0.144338	-0.144338	-0.144338	-0.144338	-0.144338	-0.144338	-0.144338	-0.144338	-0.144338	-0.144338	-0.144338	-0.144338	-0.144338	-0.144338	-0.144338	-0.144338	-0.144338	-0.144338	-0.144338	-0.144338	-0.144338	-0.144338	-0.144338	-0.144338	-0.144338	-0.144338	-0.144338	-0.144338	-0.144338	-0.144338	-0.144338	-0.144338	-0.144338	-0.144338	-0.144338	-0.144338	-0.144338	-0.144338	-0.144338	-0.144338	-0.144338	-0.144338	-0.144338	-0.144338
109950038	-0.206319	-0.206319	4.69366525417075	-0.206319	-0.206319	-0.206319	-0.206319	-0.206319	-0.206319	4.79701945920943	-0.206319	-0.206319	-0.206319	-0.206319	-0.206319	-0.206319	-0.206319	-0.206319	-0.206319	-0.206319	-0.206319	-0.206319	-0.206319	-0.206319	-0.206319	-0.206319	-0.206319	-0.206319	-0.206319	-0.206319	-0.206319	-0.206319	-0.206319	-0.206319	-0.206319	-0.206319	-0.206319	-0.206319	-0.206319	-0.206319	-0.206319	-0.206319	-0.206319	-0.206319	-0.206319	-0.206319	-0.206319	-0.206319
18793678	-0.185705	-0.185705	6.38392164448182	-0.185705	-0.185705	-0.185705	2.15851137425268	-0.185705	-0.185705	-0.185705	-0.185705	-0.185705	-0.185705	-0.185705	-0.185705	-0.185705	-0.185705	-0.185705	-0.185705	-0.185705	-0.185705	-0.185705	-0.185705	-0.185705	-0.185705	-0.185705	-0.185705	-0.185705	-0.185705	-0.185705	-0.185705	-0.185705	-0.185705	-0.185705	-0.185705	-0.185705	-0.185705	-0.185705	-0.185705	-0.185705	-0.185705	-0.185705	-0.185705	-0.185705	-0.185705	-0.185705	-0.185705	-0.185705
18766566	-0.237072	1.58072348533891	5.12719603146134	-0.237072	-0.237072	-0.237072	-0.237072	-0.237072	-0.237072	-0.237072	-0.237072	-0.237072	-0.237072	-0.237072	-0.237072	-0.237072	-0.237072	-0.237072	-0.237072	-0.237072	-0.237072	-0.237072	-0.237072	-0.237072	-0.237072	-0.237072	-0.237072	-0.237072	-0.237072	-0.237072	-0.237072	-0.237072	-0.237072	-0.237072	-0.237072	-0.237072	-0.237072	-0.237072	-0.237072	-0.237072	-0.237072	-0.237072	-0.237072	3.96030795098751	-0.237072	-0.237072	-0.237072	-0.237072
18766787	-0.144338	-0.144338	6.7838656629781	-0.144338	-0.144338	-0.144338	-0.144338	-0.144338	-0.144338	-0.144338	-0.144338	-0.144338	-0.144338	-0.144338	-0.144338	-0.144338	-0.144338	-0.144338	-0.144338	-0.144338	-0.144338	-0.144338	-0.144338	-0.144338	-0.144338	-0.144338	-0.144338	-0.144338	-0.144338	-0.144338	-0.144338	-0.144338	-0.144338	-0.144338	-0.144338	-0.144338	-0.144338	-0.144338	-0.144338	-0.144338	-0.144338	-0.144338	-0.144338	-0.144338	-0.144338	-0.144338	-0.144338	-0.144338
109947329	-0.144338	-0.144338	6.7838656629781	-0.144338	-0.144338	-0.144338	-0.144338	-0.144338	-0.144338	-0.144338	-0.144338	-0.144338	-0.144338	-0.144338	-0.144338	-0.144338	-0.144338	-0.144338	-0.144338	-0.144338	-0.144338	-0.144338	-0.144338	-0.144338	-0.144338	-0.144338	-0.144338	-0.144338	-0.144338	-0.144338	-0.144338	-0.144338	-0.144338	-0.144338	-0.144338	-0.144338	-0.144338	-0.144338	-0.144338	-0.144338	-0.144338	-0.144338	-0.144338	-0.144338	-0.144338	-0.144338	-0.144338	-0.144338
18767396	-0.185573	-0.185573	6.38728121889192	-0.185573	-0.185573	-0.185573	-0.185573	-0.185573	-0.185573	-0.185573	-0.185573	-0.185573	-0.185573	-0.185573	-0.185573	-0.185573	-0.185573	-0.185573	-0.185573	-0.185573	-0.185573	-0.185573	-0.185573	-0.185573	-0.185573	-0.185573	-0.185573	-0.185573	-0.185573	-0.185573	-0.185573	-0.185573	-0.185573	-0.185573	2.14907465157112	-0.185573	-0.185573	-0.185573	-0.185573	-0.185573	-0.185573	-0.185573	-0.185573	-0.185573	-0.185573	-0.185573	-0.185573	-0.185573
109947091	-0.144338	-0.144338	6.7838656629781	-0.144338	-0.144338	-0.144338	-0.144338	-0.144338	-0.144338	-0.144338	-0.144338	-0.144338	-0.144338	-0.144338	-0.144338	-0.144338	-0.144338	-0.144338	-0.144338	-0.144338	-0.144338	-0.144338	-0.144338	-0.144338	-0.144338	-0.144338	-0.144338	-0.144338	-0.144338	-0.144338	-0.144338	-0.144338	-0.144338	-0.144338	-0.144338	-0.144338	-0.144338	-0.144338	-0.144338	-0.144338	-0.144338	-0.144338	-0.144338	-0.144338	-0.144338	-0.144338	-0.144338	-0.144338
109949883	-0.144338	-0.144338	6.7838656629781	-0.144338	-0.144338	-0.144338	-0.144338	-0.144338	-0.144338	-0.144338	-0.144338	-0.144338	-0.144338	-0.144338	-0.144338	-0.144338	-0.144338	-0.144338	-0.144338	-0.144338	-0.144338	-0.144338	-0.144338	-0.144338	-0.144338	-0.144338	-0.144338	-0.144338	-0.144338	-0.144338	-0.144338	-0.144338	-0.144338	-0.144338	-0.144338	-0.144338	-0.144338	-0.144338	-0.144338	-0.144338	-0.144338	-0.144338	-0.144338	-0.144338	-0.144338	-0.144338	-0.144338	-0.144338
109946530	-0.144338	-0.144338	6.7838656629781	-0.144338	-0.144338	-0.144338	-0.144338	-0.144338	-0.144338	-0.144338	-0.144338	-0.144338	-0.144338	-0.144338	-0.144338	-0.144338	-0.144338	-0.144338	-0.144338	-0.144338	-0.144338	-0.144338	-0.144338	-0.144338	-0.144338	-0.144338	-0.144338	-0.144338	-0.144338	-0.144338	-0.144338	-0.144338	-0.144338	-0.144338	-0.144338	-0.144338	-0.144338	-0.144338	-0.144338	-0.144338	-0.144338	-0.144338	-0.144338	-0.144338	-0.144338	-0.144338	-0.144338	-0.144338
18781384	-0.144338	-0.144338	6.7838656629781	-0.144338	-0.144338	-0.144338	-0.144338	-0.144338	-0.144338	-0.144338	-0.144338	-0.144338	-0.144338	-0.144338	-0.144338	-0.144338	-0.144338	-0.144338	-0.144338	-0.144338	-0.144338	-0.144338	-0.144338	-0.144338	-0.144338	-0.144338	-0.144338	-0.144338	-0.144338	-0.144338	-0.144338	-0.144338	-0.144338	-0.144338	-0.144338	-0.144338	-0.144338	-0.144338	-0.144338	-0.144338	-0.144338	-0.144338	-0.144338	-0.144338	-0.144338	-0.144338	-0.144338	-0.144338
109947108	-0.144338	-0.144338	6.7838656629781	-0.144338	-0.144338	-0.144338	-0.144338	-0.144338	-0.144338	-0.144338	-0.144338	-0.144338	-0.144338	-0.144338	-0.144338	-0.144338	-0.144338	-0.144338	-0.144338	-0.144338	-0.144338	-0.144338	-0.144338	-0.144338	-0.144338	-0.144338	-0.144338	-0.144338	-0.144338	-0.144338	-0.144338	-0.144338	-0.144338	-0.144338	-0.144338	-0.144338	-0.144338	-0.144338	-0.144338	-0.144338	-0.144338	-0.144338	-0.144338	-0.144338	-0.144338	-0.144338	-0.144338	-0.144338
109949171	-0.144338	-0.144338	6.7838656629781	-0.144338	-0.144338	-0.144338	-0.144338	-0.144338	-0.144338	-0.144338	-0.144338	-0.144338	-0.144338	-0.144338	-0.144338	-0.144338	-0.144338	-0.144338	-0.144338	-0.144338	-0.144338	-0.144338	-0.144338	-0.144338	-0.144338	-0.144338	-0.144338	-0.144338	-0.144338	-0.144338	-0.144338	-0.144338	-0.144338	-0.144338	-0.144338	-0.144338	-0.144338	-0.144338	-0.144338	-0.144338	-0.144338	-0.144338	-0.144338	-0.144338	-0.144338	-0.144338	-0.144338	-0.144338
18778119	-0.144338	-0.144338	6.7838656629781	-0.144338	-0.144338	-0.144338	-0.144338	-0.144338	-0.144338	-0.144338	-0.144338	-0.144338	-0.144338	-0.144338	-0.144338	-0.144338	-0.144338	-0.144338	-0.144338	-0.144338	-0.144338	-0.144338	-0.144338	-0.144338	-0.144338	-0.144338	-0.144338	-0.144338	-0.144338	-0.144338	-0.144338	-0.144338	-0.144338	-0.144338	-0.144338	-0.144338	-0.144338	-0.144338	-0.144338	-0.144338	-0.144338	-0.144338	-0.144338	-0.144338	-0.144338	-0.144338	-0.144338	-0.144338
18771426	-0.144338	-0.144338	6.7838656629781	-0.144338	-0.144338	-0.144338	-0.144338	-0.144338	-0.144338	-0.144338	-0.144338	-0.144338	-0.144338	-0.144338	-0.144338	-0.144338	-0.144338	-0.144338	-0.144338	-0.144338	-0.144338	-0.144338	-0.144338	-0.144338	-0.144338	-0.144338	-0.144338	-0.144338	-0.144338	-0.144338	-0.144338	-0.144338	-0.144338	-0.144338	-0.144338	-0.144338	-0.144338	-0.144338	-0.144338	-0.144338	-0.144338	-0.144338	-0.144338	-0.144338	-0.144338	-0.144338	-0.144338	-0.144338
18783428	-0.20633	-0.20633	4.75997901055408	-0.20633	-0.20633	-0.20633	-0.20633	-0.20633	-0.20633	-0.20633	-0.20633	-0.20633	-0.20633	-0.20633	-0.20633	-0.20633	-0.20633	4.7312032018012	-0.20633	-0.20633	-0.20633	-0.20633	-0.20633	-0.20633	-0.20633	-0.20633	-0.20633	-0.20633	-0.20633	-0.20633	-0.20633	-0.20633	-0.20633	-0.20633	-0.20633	-0.20633	-0.20633	-0.20633	-0.20633	-0.20633	-0.20633	-0.20633	-0.20633	-0.20633	-0.20633	-0.20633	-0.20633	-0.20633
18786995	-0.144338	-0.144338	6.7838656629781	-0.144338	-0.144338	-0.144338	-0.144338	-0.144338	-0.144338	-0.144338	-0.144338	-0.144338	-0.144338	-0.144338	-0.144338	-0.144338	-0.144338	-0.144338	-0.144338	-0.144338	-0.144338	-0.144338	-0.144338	-0.144338	-0.144338	-0.144338	-0.144338	-0.144338	-0.144338	-0.144338	-0.144338	-0.144338	-0.144338	-0.144338	-0.144338	-0.144338	-0.144338	-0.144338	-0.144338	-0.144338	-0.144338	-0.144338	-0.144338	-0.144338	-0.144338	-0.144338	-0.144338	-0.144338
18775816	-0.144338	-0.144338	6.7838656629781	-0.144338	-0.144338	-0.144338	-0.144338	-0.144338	-0.144338	-0.144338	-0.144338	-0.144338	-0.144338	-0.144338	-0.144338	-0.144338	-0.144338	-0.144338	-0.144338	-0.144338	-0.144338	-0.144338	-0.144338	-0.144338	-0.144338	-0.144338	-0.144338	-0.144338	-0.144338	-0.144338	-0.144338	-0.144338	-0.144338	-0.144338	-0.144338	-0.144338	-0.144338	-0.144338	-0.144338	-0.144338	-0.144338	-0.144338	-0.144338	-0.144338	-0.144338	-0.144338	-0.144338	-0.144338
18792857	-0.144338	-0.144338	6.7838656629781	-0.144338	-0.144338	-0.144338	-0.144338	-0.144338	-0.144338	-0.144338	-0.144338	-0.144338	-0.144338	-0.144338	-0.144338	-0.144338	-0.144338	-0.144338	-0.144338	-0.144338	-0.144338	-0.144338	-0.144338	-0.144338	-0.144338	-0.144338	-0.144338	-0.144338	-0.144338	-0.144338	-0.144338	-0.144338	-0.144338	-0.144338	-0.144338	-0.144338	-0.144338	-0.144338	-0.144338	-0.144338	-0.144338	-0.144338	-0.144338	-0.144338	-0.144338	-0.144338	-0.144338	-0.144338
