# Supplementary material for: Transcriptome analysis of substrate temperature effects on adventitious root formation in peach rootstocks
Source: PeerJ. 2025 Sep 5;13:e20015. doi: 10.7717/peerj.20015 (PMC12422280; doi:10.7717/peerj.20015)
Supplement: Supplemental Information 1 [file peerj-13-20015-s001.zip › Figure 6c-3 Heatmap_EigengeneExpressiondarkturquoise.xls]

## Sheet: F6c-3  Heatmap_EigengeneExpress
Figure 6c Heatmap of gene expression within the modules is used to visualize the relationships between gene expression patterns and sample groups.
CK1	CK2	CK3	T1_1	T1_2	T1_3	T2_1	T2_2	T2_3	T3_1	T3_2	T3_3	T4_1	T4_2	T4_3	T5_1	T5_2	T5_3	CK_14_1	CK_14_2	CK_14_3	T6_1	T6_2	T6_3	T7_1	T7_2	T7_3	T8_1	T8_2	T8_3	T9_1	T9_2	T9_3	CK_21_1	CK_21_2	CK_21_3	T10_1	T10_2	T10_3	T11_1	T11_2	T11_3	T12_1	T12_2	T12_3	T13_1	T13_2	T13_3
novel.518	-0.758799	-0.758799	-0.758799	0.503331258996389	1.08634682050369	-0.758799	1.29101869280064	-0.758799	-0.472734	0.637807623749261	-0.758799	-0.758799	-0.758799	-0.758799	0.673740208049472	0.153686461794687	-0.758799	-0.758799	0.449927096614052	0.503162146820157	-0.182682	1.96629305452742	0.0830995118245973	-0.454186	-0.758799	-0.10406	-0.758799	-0.758799	0.863223875234348	0.454155522064362	-0.758799	-0.151474	-0.758799	-0.169181	0.407171226979846	0.562472224096148	0.95582752710222	3.58515625537647	3.09259688386811	-0.189433	0.704766471951057	-0.758799	-0.758799	-0.758799	-0.758799	-0.758799	0.44355272275011	-0.758799
109948999	-0.466122	-0.466122	-0.466122	-0.466122	-0.466122	-0.466122	-0.466122	-0.466122	-0.466122	-0.466122	-0.466122	-0.466122	-0.466122	-0.466122	-0.466122	-0.466122	-0.466122	-0.466122	-0.466122	-0.466122	-0.466122	-0.466122	-0.466122	-0.302472	-0.181931	-0.255071	-0.430128	-0.158566	0.021870945144359	-0.107716	0.897219741070011	0.447461160964694	0.942324831593298	-0.0860022	-0.21556	0.35019431875091	1.7446782725612	5.35269096796649	1.9872697575869	0.726834878138108	1.51532031548883	-0.0513009	-0.3914	0.499828046604605	-0.284294	-0.466122	-0.401527	-0.432792
18787024	0.121193181456686	-0.106801	-0.592745	0.0219281359527877	-0.269972	-1.06306	0.195599049120449	-0.202082	-0.0793979	-1.06306	-0.798308	-0.576615	-0.34353	-0.51849	-0.816766	-0.540117	-1.06306	0.807305065908647	-0.543522	-1.06306	-1.06306	-0.802771	-0.098078	-0.801201	-0.77885	-0.218792	-0.775083	-0.816999	-1.06306	-0.281025	0.495161085828913	-0.0188878	0.670542608481298	0.45753330951632	0.189845814253413	-1.06306	0.656579721829109	3.6670274042111	1.53832189460303	0.405304057126766	2.71140063132594	-0.0418862	0.730416507627007	1.97301205252234	1.26452177732076	0.258507714957519	0.228940005629885	1.07021563296895
18780702	-0.22508	0.0126658288998449	-1.12716	0.196195576286942	0.659472507996446	-1.35067	1.04195576808405	-0.532342	0.752940055637631	0.0186731423005484	-0.0924727	-0.425972	-0.666783	-0.574278	1.22438713733064	0.140451661213921	-1.35067	-0.906245	0.624549363191336	-0.0617889	-0.644585	-1.10328	-0.662786	0.142665167329758	-2.76147e-06	-0.548224	-0.255816	0.0525756169000629	0.504750498140625	-0.855141	1.11772336045595	-0.606335	0.022436089424003	0.0946001251734973	0.792849841286968	-0.81089	2.15174352085839	3.38173669217677	0.897077969901718	1.67319633471691	0.323491754260786	0.833160692932875	-1.35067	1.53501160378748	-0.24453	-1.35067	-1.35067	-1.09722
109948456	-0.704063	-0.704063	-0.704063	-0.704063	-0.480178	-0.704063	0.148688961647086	0.9972885273655	-0.704063	0.3126998716883	-0.25563	-0.498081	-0.500943	0.91010161882447	0.756028752049951	-0.704063	-0.704063	-0.506065	-0.044077	-0.704063	-0.704063	-0.483626	-0.704063	-0.704063	-0.704063	0.249269046073799	0.515361975122018	-0.287289	-0.467889	-0.704063	-0.264185	2.16989459098159	-0.459369	-0.489435	-0.704063	-0.704063	-0.704063	4.14510769590379	0.0970533932618077	-0.496807	1.85316237328301	0.16075454807873	1.06794998799876	-0.236572	1.51352958181835	-0.256377	1.92195933099688	0.876745807332256
109946574	-0.407753	-0.120908	0.0974463998372899	-0.196751	0.363870619069836	-0.521009	-0.340451	-0.452392	-0.344623	-0.119145	0.30188144561475	0.11865700306289	-0.348978	-0.521009	-0.521009	-0.521009	-0.453097	-0.129727	-0.148363	-0.196794	-0.343394	-0.521009	-0.232615	-0.145364	0.294407383374112	-0.184586	0.580622084702564	0.0672956419925334	-0.120958	-0.0847349	-0.0242754	-0.0841248	-0.0374471	-0.399824	-0.161545	0.429457369631862	-0.227335	6.44295438458104	0.553278128125782	0.590701605334532	0.321252458700919	-0.276859	-0.163678	0.0069069605903899	-0.381885	-0.457815	-0.521009	-0.457254
18769448	-0.630105	-0.00848735	-0.324375	-0.630105	-0.286406	-0.630105	-0.302828	-0.443545	-0.630105	-0.630105	-0.630105	-0.471998	-0.00646164	-0.453105	-0.630105	0.21974737149519	-0.630105	-0.630105	-0.630105	-0.630105	-0.630105	-0.630105	-0.473283	-0.28966	-0.445353	-0.0812868	-0.442904	-0.630105	-0.0862578	0.217167827034629	-0.461285	0.218352560519687	-0.630105	-0.300617	0.184348363602969	-0.630105	0.00866859044477002	4.71033187994064	1.06092587389386	-0.152849	2.6413500897149	-0.132243	-0.0471793	1.5229147473985	1.45033468418571	0.40079952440089	1.55354843532536	1.10331778175398
109948276	-0.304753	-0.304753	-0.304753	-0.304753	-0.304753	-0.304753	-0.304753	-0.304753	-0.304753	-0.304753	-0.304753	-0.304753	-0.304753	0.201551171559451	-0.304753	-0.304753	-0.304753	-0.304753	-0.304753	-0.304753	-0.304753	-0.304753	-0.304753	-0.304753	-0.304753	-0.130322	-0.304753	-0.304753	-0.131902	0.503115593943726	-0.304753	-0.304753	-0.304753	0.00941115259296455	-0.304753	0.0472512647560291	-0.152487	6.1760623013575	1.45421356595219	0.757054291799733	1.56683251750965	0.328190651302664	-0.304753	0.0373949042394837	-0.304753	-0.304753	-0.304753	-0.304753
18785661	-0.224189	-0.48949	-0.48949	-0.48949	-0.48949	-0.48949	-0.48949	0.153442503401314	-0.48949	-0.48949	-0.48949	-0.48949	-0.48949	-0.184498	-0.48949	-0.48949	-0.48949	-0.48949	-0.48949	-0.48949	1.72950095651167	-0.48949	-0.48949	-0.196175	0.465563491213352	-0.174263	-0.48949	-0.21387	1.07236960635407	2.43042086786717	-0.48949	-0.197091	-0.48949	0.0782581160977808	0.0718712682485384	0.464707451645875	1.1615384395465	5.0876182206991	1.36478071414919	0.0587571622867345	-0.48949	0.65434646758067	-0.48949	-0.48949	-0.48949	0.10263500679619	-0.48949	-0.48949
18791400	-0.441867	-0.597185	-0.134563	-0.597185	-0.597185	-0.597185	-0.597185	-0.597185	-0.435923	-0.597185	-0.597185	-0.597185	-0.439905	-0.41863	-0.597185	0.0886672938424728	-0.597185	-0.597185	-0.426838	0.114211681356944	-0.272414	-0.597185	-0.597185	-0.0820321	0.148314323791141	-0.412639	-0.40834	-0.274468	0.317186623043029	0.0865855383457177	0.76523944556049	0.601086298419398	-0.0287716	0.399958719194737	-0.104222	0.333853780623829	0.530485054961975	5.44315433463048	1.8840945034975	-0.27622	0.557878661943379	-0.597185	1.75499283359795	1.2127527444444	-0.0248098	-0.423858	-0.427736	-0.247456
18772605	-0.325217	-0.325217	-0.325217	-0.325217	-0.325217	-0.325217	-0.325217	-0.325217	-0.325217	-0.325217	-0.325217	-0.325217	-0.325217	-0.325217	-0.325217	-0.325217	-0.325217	-0.325217	-0.325217	-0.325217	-0.325217	-0.325217	-0.325217	-0.325217	-0.325217	-0.325217	-0.325217	-0.325217	-0.325217	-0.325217	-0.325217	-0.325217	-0.325217	3.82122677797066	-0.325217	-0.325217	0.60232020920683	4.37455674488513	1.46058392799702	-0.017215	-0.325217	0.63868303291218	-0.325217	2.45372607935426	-0.325217	-0.325217	-0.325217	-0.325217
18767210	-0.685639	-0.685639	-0.685639	-0.685639	0.442432909694695	-0.685639	-0.685639	-0.685639	-0.685639	-0.17333	-0.685639	-0.685639	-0.685639	-0.685639	1.41631794481449	-0.685639	-0.0796101	-0.685639	-0.685639	0.471654110127193	1.42769337113178	-0.685639	-0.685639	-0.685639	-0.685639	-0.685639	1.1576272416709	-0.685639	1.09934996925977	-0.129463	-0.131544	-0.685639	-0.685639	-0.685639	-0.685639	1.13188674191533	0.886774848022482	3.56360119990307	1.83718740288047	1.40292961102889	0.924972275604618	-0.685639	1.22761148703245	-0.0967608	1.7973851102374	-0.685639	-0.685639	1.02116751157361
18781624	-0.35548	-0.35548	-0.35548	-0.35548	-0.35548	-0.35548	-0.35548	-0.35548	-0.35548	-0.35548	-0.35548	-0.35548	-0.35548	-0.35548	-0.35548	-0.35548	-0.35548	-0.35548	-0.35548	-0.35548	-0.35548	-0.35548	-0.35548	-0.35548	-0.35548	-0.35548	-0.00129861	-0.35548	-0.35548	-0.35548	-0.35548	-0.35548	-0.35548	-0.043787	-0.35548	-0.35548	1.75947984394276	5.15579754897797	-0.0646251	2.35339988596498	2.12033356296043	1.21443009087045	0.012148763368426	1.0023450574418	-0.35548	-0.35548	-0.35548	-0.35548
18769317	-0.692873	-0.692873	-0.692873	-0.692873	-0.692873	-0.692873	-0.692873	-0.122125	-0.692873	-0.692873	-0.692873	-0.692873	-0.692873	-0.151373	-0.20306	-0.692873	0.436896891806839	-0.692873	0.340345249519584	-0.692873	0.292055365654299	-0.175227	-0.692873	1.9109599405473	-0.127656	-0.692873	-0.120164	-0.692873	-0.138271	1.89920874529102	-0.692873	-0.692873	-0.118266	0.315137116870883	-0.692873	0.436548720804901	-0.204319	4.25807265821007	-0.222563	0.280514098626977	0.808392653472079	0.322540830493431	2.27939118239738	0.953822750756147	1.0429644080837	-0.692873	-0.178988	1.42836718227426
109948978	-0.270553	-0.270553	-0.270553	-0.270553	-0.270553	-0.270553	-0.270553	-0.270553	-0.270553	-0.270553	-0.270553	-0.270553	-0.270553	-0.270553	0.865983476932491	-0.270553	-0.270553	-0.270553	-0.270553	-0.270553	-0.270553	-0.270553	-0.270553	3.3545220219498	1.04094697406635	-0.270553	-0.270553	-0.270553	-0.270553	-0.270553	-0.270553	-0.270553	-0.270553	0.898913029061284	-0.270553	-0.270553	-0.270553	5.47339872207776	-0.270553	-0.270553	-0.270553	-0.270553	-0.270553	-0.270553	-0.270553	-0.270553	-0.270553	-0.270553
18792753	-0.984617	-0.688825	-0.984617	-0.984617	-0.00333796	-0.984617	-0.0502225	-0.629524	-0.680348	0.797955419630373	-0.00188517	-0.68368	1.09267477220921	-0.984617	-0.375139	-0.337584	-0.984617	0.172472690743697	-0.984617	-0.984617	-0.984617	0.303604233114285	0.507835102161879	-0.66062	-0.632965	-0.288214	0.0843211921729858	1.45099037981428	-0.294522	-0.662082	-0.663289	1.27628253310499	0.445359732051232	0.269657469520245	-0.674576	-0.63328	-0.376706	3.32773179108205	0.771013631639628	-0.984617	0.572079653013818	0.594741691958476	1.23442919834399	3.11337437286085	1.53528421669763	0.323511108753003	-0.0254711	0.335120454363369
18779901	-0.834955	-0.126126	0.559536889642038	-0.834955	1.51656036870098	-0.834955	-0.834955	-0.834955	-0.105813	0.588950582580386	1.52004179728967	-0.113796	0.5873237558145	-0.0276248	-0.834955	-0.834955	-0.834955	-0.834955	-0.834955	1.57747326936782	1.36771227170819	-0.063189	0.595636551367925	-0.0585363	1.69311935690956	-0.834955	-0.834955	0.624203808322766	-0.834955	0.710874713530154	-0.0649319	-0.834955	-0.834955	-0.834955	-0.0919795	0.00698087798247839	-0.834955	3.59391002337188	1.26862220065511	0.616282668326402	-0.834955	0.678940980371352	0.051323659588346	-0.834955	-0.834955	-0.834955	1.46352091506116	-0.834955
109946331	-0.18426	-0.18426	-0.18426	-0.18426	-0.18426	-0.18426	-0.18426	-0.18426	-0.18426	-0.18426	-0.18426	-0.18426	-0.18426	-0.18426	-0.18426	-0.18426	-0.18426	-0.18426	-0.18426	-0.18426	-0.18426	-0.18426	-0.18426	-0.18426	-0.18426	-0.18426	-0.18426	-0.18426	-0.18426	-0.18426	-0.18426	-0.18426	-0.18426	2.05657657238828	-0.18426	-0.18426	-0.18426	6.41940075299456	-0.18426	-0.18426	-0.18426	-0.18426	-0.18426	-0.18426	-0.18426	-0.18426	-0.18426	-0.18426
18785019	-0.277507	-0.474625	-0.474625	-0.474625	-0.474625	-0.474625	0.572887119681452	-0.474625	-0.474625	-0.474625	-0.0339444	-0.474625	-0.474625	-0.474625	-0.474625	0.178201800226285	-0.474625	-0.0854748	-0.258433	-0.474625	-0.474625	-0.257999	-0.0730741	-0.474625	-0.238091	-0.240412	0.00471263372899812	-0.474625	-0.242533	1.04401358580922	1.25446880511811	-0.257373	-0.234161	-0.263707	-0.0575352	-0.238303	0.956534909743426	5.11946643538817	3.06807487478644	0.747412577362406	0.991300964663748	-0.262158	-0.474625	-0.474625	-0.474625	-0.474625	-0.474625	-0.474625
18776957	1.08523744631563	-0.307493	-0.307493	-0.307493	-0.307493	-0.307493	-0.307493	-0.307493	-0.307493	2.51639470721232	-0.307493	-0.307493	-0.307493	-0.307493	-0.307493	-0.307493	-0.307493	-0.307493	-0.307493	-0.307493	-0.307493	-0.307493	-0.307493	-0.307493	-0.307493	-0.307493	-0.307493	-0.307493	1.33234268458493	-0.307493	-0.307493	-0.307493	-0.307493	-0.307493	-0.307493	-0.307493	-0.307493	5.54805180034696	-0.307493	-0.307493	1.17214519694803	-0.307493	-0.307493	-0.307493	-0.307493	-0.307493	-0.307493	1.26051794005442
18768373	-0.586457	-0.309734	-0.314256	-0.586457	-0.586457	-0.586457	-0.295071	-0.254256	-0.301804	-0.586457	-0.586457	-0.586457	-0.586457	-0.586457	-0.586457	-0.586457	0.071120239139196	-0.586457	-0.586457	-0.586457	-0.29982	-0.586457	-0.586457	-0.283347	-0.257475	-0.586457	0.0802275779480961	-0.586457	-0.586457	-0.586457	0.615994495614109	-0.586457	0.416885608194367	0.000250564367785472	-0.586457	-0.586457	-0.0177361	4.31238809336486	1.05599289278234	1.11320868968235	0.869883671680401	2.66413452476842	1.14353492790661	2.28889660194082	1.43421441176652	-0.586457	0.31085543806815	0.0308719423855605
18767292	-0.328119	-0.328119	-0.328119	0.565090817371116	-0.328119	-0.328119	0.0863543468620089	-0.328119	-0.328119	-0.328119	0.107795532169464	0.0723447780342107	-0.328119	-0.328119	0.0774044382157908	-0.328119	-0.328119	-0.328119	-0.328119	-0.328119	-0.328119	-0.328119	-0.328119	-0.328119	-0.328119	-0.328119	-0.328119	-0.328119	1.50853003036279	-0.328119	-0.328119	-0.328119	-0.328119	0.923699186987243	-0.328119	-0.328119	-0.328119	5.82031413956291	2.39751354250839	0.0748214736120353	0.086187350328516	0.0922187251020839	-0.328119	-0.328119	-0.328119	-0.328119	-0.328119	-0.328119
18778665	-0.448467	-0.0480316	-0.448467	-0.448467	-0.448467	-0.448467	-0.448467	-0.448467	-0.448467	-0.448467	-0.448467	-0.448467	-0.448467	-0.448467	-0.448467	0.427469433613086	-0.448467	-0.252662	-0.448467	-0.448467	-0.448467	-0.448467	-0.448467	-0.448467	0.0275903080647366	-0.448467	-0.448467	0.169769353675227	-0.214909	1.29808852895033	-0.448467	-0.448467	0.277482193240086	-0.236217	-0.448467	0.0271636053581439	-0.448467	4.97248105669486	-0.250407	-0.448467	-0.0269841	-0.448467	3.05630017815856	1.16962745279222	1.74456022810654	0.658351224264202	-0.015645	0.221517556497665
18780938	-0.514446	-0.514446	-0.514446	-0.514446	-0.514446	-0.514446	-0.514446	-0.514446	0.229552844920666	1.66493048814903	-0.514446	-0.514446	-0.514446	1.13311350948639	-0.514446	1.0676822479702	-0.514446	-0.514446	1.05738139757176	0.306081253471745	1.73310040099835	-0.514446	-0.514446	-0.514446	-0.514446	-0.514446	-0.514446	-0.514446	2.01668787539804	-0.514446	-0.514446	-0.514446	-0.514446	-0.514446	0.243667986644629	0.344644647641958	-0.514446	4.75783967123689	0.916512367012924	0.966360719038705	0.246842315892706	-0.514446	-0.514446	-0.514446	-0.514446	-0.514446	-0.514446	0.292310951066863
novel.446	-0.228994	-0.228994	-0.228994	-0.228994	-0.228994	-0.228994	-0.228994	-0.228994	-0.228994	-0.228994	-0.228994	-0.228994	-0.228994	-0.228994	-0.228994	-0.228994	-0.228994	-0.228994	-0.228994	-0.228994	-0.228994	-0.228994	-0.228994	2.93667479809998	-0.228994	-0.228994	-0.228994	-0.228994	-0.228994	-0.228994	-0.228994	-0.228994	-0.228994	-0.228994	-0.228994	-0.228994	-0.228994	5.79022977716338	-0.228994	-0.228994	-0.228994	-0.228994	1.57780490383128	-0.228994	-0.228994	-0.228994	-0.228994	-0.228994
novel.260	1.6699782112823	-0.452507	0.601151690653727	-0.452507	-0.452507	-0.452507	-0.452507	3.40523025919447	1.75121209866134	-0.452507	-0.452507	-0.452507	-0.452507	0.767508156252865	-0.452507	-0.452507	-0.452507	-0.452507	-0.452507	-0.452507	-0.452507	-0.452507	1.70936289122974	-0.452507	-0.452507	-0.452507	-0.452507	-0.452507	-0.452507	-0.452507	-0.452507	-0.452507	-0.452507	-0.452507	0.670257161174124	0.819803262901403	-0.452507	4.00934313152687	0.607115367628978	-0.452507	-0.452507	-0.452507	-0.452507	-0.452507	-0.452507	0.731786888393203	-0.452507	-0.452507
109947860	-0.337989	1.18223617438563	-0.337989	-0.337989	-0.337989	-0.337989	-0.337989	-0.337989	-0.337989	-0.337989	-0.337989	-0.337989	-0.337989	0.239171236164192	-0.337989	-0.337989	0.264096346620115	-0.337989	-0.337989	-0.337989	-0.337989	-0.337989	-0.337989	-0.337989	-0.337989	-0.337989	-0.337989	-0.337989	-0.337989	-0.337989	-0.337989	-0.337989	-0.337989	-0.337989	0.19316412283672	-0.337989	-0.337989	5.46669538975496	-0.337989	-0.337989	-0.337989	1.28543583052528	-0.337989	0.247057219489866	-0.337989	1.90305508639977	2.40064194137992	-0.337989
109949162	-0.491381	1.76339741917944	-0.491381	-0.491381	-0.491381	-0.491381	-0.491381	-0.491381	-0.491381	-0.491381	0.132887454654922	-0.491381	-0.491381	-0.491381	1.83160033311487	1.35820807393525	0.17837297686337	-0.491381	-0.491381	-0.491381	-0.491381	-0.491381	0.0774562944649344	0.12606423306064	-0.491381	-0.491381	-0.491381	0.669011107725092	2.79642475348126	-0.491381	-0.491381	-0.491381	1.55246242683585	0.703762484153745	-0.491381	-0.491381	1.24637490600592	4.20467396526284	0.0662405815745292	-0.491381	-0.491381	-0.491381	-0.491381	-0.491381	-0.491381	-0.491381	-0.491381	-0.491381
18789919	-0.660822	-0.660822	0.558021873660195	-0.660822	-0.660822	-0.660822	-0.660822	-0.660822	0.613779474276809	-0.660822	-0.660822	-0.0304991	-0.660822	-0.660822	-0.660822	0.694410861382863	0.0752920877049008	-0.660822	1.35879171673729	-0.660822	-0.019081	-0.660822	-0.660822	-0.660822	-0.660822	-0.660822	-0.660822	-0.660822	-0.660822	0.690297345223504	0.0122104888490202	0.0156824924505599	-0.660822	-0.660822	0.63796120788148	0.0750652331481432	0.612468345412285	4.50052530544949	2.40353365840549	-0.0266008	-0.660822	0.662385951337725	0.113822644855617	0.76974145151416	-0.660822	1.39411649980385	1.34814102679678	0.721295206958737
18791560	-0.398088	-0.398088	-0.398088	0.202528242166402	-0.398088	-0.398088	-0.398088	-0.398088	-0.398088	-0.398088	0.188151113282648	-0.398088	-0.398088	-0.398088	-0.398088	-0.398088	-0.398088	-0.398088	-0.398088	-0.398088	-0.398088	-0.398088	-0.398088	-0.398088	-0.398088	-0.398088	-0.398088	0.14676372596705	-0.398088	0.179126743524645	-0.398088	-0.398088	-0.398088	-0.398088	0.71162421565438	-0.398088	0.145877230257505	5.1143904046676	-0.398088	-0.398088	-0.398088	-0.398088	0.263787235931657	2.65768333776478	0.890388549814823	0.187175332082738	2.46275777386359	0.782826850010314
109950747	-0.3382	-0.3382	-0.3382	-0.3382	-0.3382	-0.3382	-0.3382	-0.3382	-0.3382	-0.3382	-0.3382	-0.3382	-0.3382	-0.3382	-0.3382	-0.3382	0.844205706572644	-0.3382	-0.3382	-0.3382	-0.3382	-0.3382	-0.3382	-0.3382	-0.3382	-0.3382	0.860581843162522	-0.3382	0.822680777911024	-0.3382	0.742878902679971	-0.3382	-0.3382	-0.3382	-0.3382	-0.3382	-0.3382	5.87973187187449	0.646243321717491	-0.3382	0.7092729248632	0.724521801624762	-0.3382	1.95968685759504	-0.3382	-0.3382	-0.3382	-0.3382
18766547	0.221509271662614	1.00391255658112	3.2662405485624	-0.546534	-0.546534	-0.546534	-0.546534	-0.546534	0.250904617387829	-0.546534	0.311993003317072	-0.546534	-0.546534	-0.546534	-0.546534	1.1492358497825	-0.546534	0.969738739226366	-0.546534	1.21239440840783	-0.546534	0.297520822249975	-0.546534	-0.546534	0.375089401789557	-0.546534	-0.546534	-0.546534	-0.546534	-0.546534	0.295614672542879	-0.546534	-0.546534	0.275278566054351	-0.546534	-0.546534	-0.546534	4.29716894978956	0.22033657432718	-0.546534	1.08540640963938	-0.546534	1.3920535850335	-0.546534	-0.546534	-0.546534	-0.546534	0.318170562994723
109948907	-0.411021	-0.411021	-0.411021	-0.411021	-0.411021	-0.411021	-0.411021	3.86866223526296	-0.411021	-0.411021	1.5630061220267	-0.411021	-0.411021	-0.411021	-0.411021	1.53853606515445	-0.411021	-0.411021	-0.411021	-0.411021	-0.411021	-0.411021	1.38772462368983	-0.411021	-0.411021	-0.411021	-0.411021	-0.411021	-0.411021	-0.411021	-0.411021	-0.411021	-0.411021	-0.411021	-0.411021	1.70618536813579	-0.411021	3.3013829286811	-0.411021	-0.411021	-0.411021	-0.411021	-0.411021	-0.411021	-0.411021	1.55972040021842	1.51562867078752	-0.411021
18768183	-0.245248	-0.245248	-0.245248	-0.245248	-0.245248	-0.245248	-0.245248	-0.245248	-0.245248	-0.245248	-0.245248	-0.245248	-0.245248	-0.245248	-0.245248	-0.245248	-0.245248	-0.245248	-0.245248	-0.245248	-0.245248	-0.245248	-0.245248	-0.245248	0.499507216676101	-0.245248	0.509377729031796	-0.245248	-0.245248	0.437840021545206	-0.245248	-0.245248	-0.245248	-0.245248	-0.245248	-0.245248	-0.245248	5.6259747487563	3.47295718231791	-0.245248	-0.245248	-0.245248	-0.245248	-0.245248	-0.245248	-0.245248	-0.245248	-0.245248
18790881	-0.410307	-0.410307	-0.410307	-0.410307	-0.410307	-0.410307	-0.410307	-0.410307	-0.410307	-0.410307	-0.410307	1.48553227130826	-0.410307	0.120286699889903	-0.410307	-0.410307	-0.410307	-0.410307	-0.410307	-0.410307	-0.410307	-0.410307	-0.410307	-0.410307	1.25119334800387	-0.410307	-0.410307	3.90513882310242	0.133124559792765	1.11361784810862	-0.410307	-0.410307	-0.410307	2.05896238786387	0.566289772931846	-0.410307	-0.410307	3.9557984752282	0.511368115710537	-0.410307	0.0800361034086847	-0.410307	-0.410307	-0.410307	-0.410307	-0.410307	-0.410307	-0.410307
18789215	-0.280857	-0.280857	-0.280857	-0.280857	-0.280857	-0.280857	-0.280857	-0.280857	-0.280857	-0.280857	-0.280857	-0.280857	-0.280857	-0.280857	-0.280857	-0.280857	-0.280857	-0.280857	-0.280857	-0.280857	-0.280857	-0.280857	-0.280857	-0.280857	-0.280857	0.327841283629377	-0.280857	-0.280857	0.322327832621091	0.282972784030943	-0.280857	-0.280857	-0.280857	0.267299064812763	-0.280857	-0.280857	2.90724939138934	5.64225530497161	1.76517942046666	-0.280857	-0.280857	-0.280857	-0.280857	-0.280857	-0.280857	-0.280857	-0.280857	-0.280857
18771281	-0.321262	-0.321262	-0.321262	-0.321262	-0.321262	-0.321262	-0.321262	-0.321262	2.88582685000114	-0.321262	-0.321262	-0.321262	-0.321262	-0.321262	-0.321262	-0.321262	-0.321262	1.71142124184917	-0.321262	-0.321262	-0.321262	-0.321262	-0.321262	-0.321262	-0.321262	-0.321262	-0.321262	-0.321262	0.891041979380547	-0.321262	1.93667200409347	-0.321262	-0.321262	-0.321262	-0.321262	-0.321262	-0.321262	5.08987458967672	-0.321262	-0.321262	-0.321262	-0.321262	0.978152843692826	-0.321262	-0.321262	-0.321262	-0.321262	-0.321262
18766007	-0.451469	-0.451469	-0.451469	-0.451469	-0.451469	-0.451469	-0.451469	-0.451469	-0.451469	-0.451469	-0.451469	-0.451469	0.941275724051671	-0.451469	0.263636772538744	2.5852088527525	2.02265276067382	-0.451469	-0.451469	-0.451469	1.70545928565497	0.304270992541729	-0.451469	-0.451469	-0.451469	-0.451469	-0.451469	0.977389953443695	-0.451469	1.06226111656289	-0.451469	-0.451469	-0.451469	-0.451469	-0.451469	1.1974370469495	-0.451469	4.60824599912365	0.235162656529949	-0.451469	-0.451469	-0.451469	-0.451469	0.349898572096673	-0.451469	-0.451469	-0.451469	-0.451469
109946818	-0.431462	-0.431462	-0.431462	-0.431462	-0.431462	-0.431462	-0.431462	-0.431462	-0.431462	-0.431462	-0.431462	-0.431462	1.70222174132766	-0.431462	0.664079685396488	-0.431462	-0.431462	0.608476314957182	0.724012388850844	-0.431462	-0.431462	-0.431462	0.641615160052486	-0.431462	-0.431462	0.820326701863788	-0.431462	1.75754869717295	-0.431462	-0.431462	-0.431462	-0.431462	-0.431462	-0.431462	-0.431462	-0.431462	-0.431462	3.99795380221923	-0.431462	-0.431462	-0.431462	-0.431462	2.22770546102478	3.25162230395738	-0.431462	-0.431462	-0.431462	-0.431462
18787633	-0.518978	-0.518978	-0.518978	-0.518978	-0.518978	-0.518978	-0.518978	-0.518978	-0.518978	-0.518978	-0.518978	-0.518978	-0.518978	-0.518978	-0.518978	-0.518978	0.631245031187495	-0.518978	-0.518978	-0.518978	-0.518978	-0.518978	1.43484267077254	-0.518978	-0.518978	-0.518978	-0.518978	-0.518978	0.610305975941326	-0.518978	-0.518978	0.538101395299574	-0.518978	0.507280980095325	0.495736149492038	0.630890557077347	-0.518978	3.51348238952736	3.31161630442168	0.472031164589257	-0.518978	-0.518978	-0.518978	0.598693491995131	0.659197113267461	1.62166664641015	2.62014929428876	-0.518978
18777924	2.78432459873131	-0.337321	1.21234769368618	-0.337321	-0.337321	-0.337321	-0.337321	-0.337321	-0.337321	-0.337321	-0.337321	-0.337321	-0.337321	-0.337321	-0.337321	-0.337321	-0.337321	-0.337321	-0.337321	-0.337321	-0.337321	-0.337321	-0.337321	-0.337321	-0.337321	-0.337321	-0.337321	-0.337321	-0.337321	-0.337321	-0.337321	-0.337321	-0.337321	1.33277218742866	-0.337321	-0.337321	-0.337321	4.58437947647172	-0.337321	2.88813677451895	-0.337321	-0.337321	-0.337321	-0.337321	-0.337321	-0.337321	1.36550986173964	-0.337321
18789948	-0.265482	-0.265482	0.566003792457127	-0.265482	-0.265482	-0.265482	-0.265482	2.77881931204338	-0.265482	-0.265482	-0.265482	-0.265482	-0.265482	-0.265482	-0.265482	-0.265482	-0.265482	-0.265482	-0.265482	-0.265482	-0.265482	-0.265482	-0.265482	-0.265482	-0.265482	-0.265482	-0.265482	-0.265482	-0.265482	-0.265482	-0.265482	-0.265482	-0.265482	-0.265482	-0.265482	0.738550880787603	-0.265482	5.89632408069564	0.570709979050002	0.599839271180024	-0.265482	-0.265482	-0.265482	-0.265482	-0.265482	-0.265482	-0.265482	-0.265482
109946741	-0.332573	-0.332573	-0.332573	-0.332573	-0.332573	-0.332573	-0.332573	-0.332573	-0.332573	-0.332573	-0.332573	-0.332573	-0.332573	-0.332573	-0.332573	-0.332573	-0.332573	-0.332573	-0.332573	-0.332573	-0.332573	-0.332573	-0.332573	2.6226767753503	-0.332573	-0.332573	-0.332573	-0.332573	-0.332573	-0.332573	4.06378689461365	-0.332573	1.29782006075201	-0.332573	-0.332573	-0.332573	1.05365105334698	3.88177619956662	-0.332573	1.04837269900317	-0.332573	-0.332573	-0.332573	-0.332573	-0.332573	-0.332573	-0.332573	-0.332573
18769052	-0.271196	-0.271196	-0.271196	-0.271196	-0.271196	-0.271196	-0.271196	-0.271196	-0.271196	-0.271196	-0.271196	-0.271196	-0.271196	-0.271196	-0.271196	-0.271196	-0.271196	-0.271196	-0.271196	0.394241657124707	-0.271196	-0.271196	-0.271196	-0.271196	0.426141148507542	-0.271196	-0.271196	0.936275216184636	0.413043786785183	0.368400260446195	-0.271196	-0.271196	-0.271196	-0.271196	-0.271196	-0.271196	-0.271196	6.44785585643227	0.889293965897074	-0.271196	0.346199589531528	0.355187493797001	-0.271196	-0.271196	-0.271196	-0.271196	-0.271196	-0.271196
109946399	-0.283404	-0.283404	-0.283404	-0.283404	-0.283404	-0.283404	-0.283404	-0.283404	-0.283404	-0.283404	-0.283404	-0.283404	-0.283404	-0.283404	-0.283404	-0.283404	1.14201946619515	-0.283404	-0.283404	-0.283404	-0.283404	-0.283404	-0.283404	-0.283404	-0.283404	-0.283404	-0.283404	-0.283404	1.11607055320197	-0.283404	-0.283404	-0.283404	-0.283404	-0.283404	-0.283404	-0.283404	-0.283404	4.71385809778562	-0.283404	-0.283404	-0.283404	0.997737118736554	4.21670084136108	-0.283404	-0.283404	-0.283404	-0.283404	-0.283404
109948825	-0.388877	-0.388877	-0.388877	-0.388877	-0.388877	-0.388877	-0.388877	-0.388877	-0.388877	-0.388877	-0.388877	-0.388877	-0.388877	-0.388877	1.3845409008748	-0.388877	-0.388877	-0.388877	-0.388877	-0.388877	-0.388877	-0.388877	-0.388877	-0.388877	-0.388877	-0.388877	-0.388877	1.38286318791022	-0.388877	-0.388877	-0.388877	-0.388877	1.69154641196605	-0.388877	1.41539525070076	-0.388877	-0.388877	4.98874073450935	-0.388877	-0.388877	-0.388877	-0.388877	-0.388877	-0.388877	1.70604683190738	1.51427303844652	1.47169353428125	-0.388877
18768442	-0.347314	-0.347314	-0.347314	-0.347314	-0.347314	-0.347314	-0.347314	-0.347314	-0.347314	-0.347314	-0.347314	-0.347314	-0.347314	-0.347314	-0.347314	-0.347314	-0.347314	-0.347314	-0.347314	-0.347314	-0.347314	-0.347314	-0.347314	-0.347314	-0.347314	-0.347314	-0.347314	-0.347314	-0.347314	-0.347314	-0.347314	-0.347314	-0.347314	-0.347314	1.00824647237556	-0.347314	-0.347314	5.03966615393504	0.932012715147688	-0.347314	2.37515864197733	-0.347314	-0.347314	1.14578761199211	1.22661464985466	2.5123816793473	-0.347314	-0.347314
109947397	-0.409776	-0.409776	-0.409776	0.940144430703508	-0.409776	-0.409776	-0.409776	-0.409776	-0.409776	-0.409776	-0.409776	-0.409776	-0.409776	-0.409776	-0.409776	-0.409776	2.41744573713857	-0.409776	-0.409776	0.939963555574648	-0.409776	-0.409776	-0.409776	-0.409776	-0.409776	-0.409776	1.02341300748348	-0.409776	-0.409776	-0.409776	-0.409776	-0.409776	-0.409776	-0.409776	-0.409776	-0.409776	-0.409776	4.54607280758835	0.767163170020043	-0.409776	-0.409776	-0.409776	-0.409776	0.963829230094004	-0.409776	2.22105201403383	2.16219205346436	-0.409776
18784303	-0.312804	-0.312804	-0.312804	-0.312804	-0.312804	-0.312804	-0.312804	-0.312804	-0.312804	-0.312804	-0.312804	-0.312804	-0.312804	-0.312804	-0.312804	-0.312804	-0.312804	-0.312804	-0.312804	-0.312804	-0.312804	-0.312804	-0.312804	-0.312804	-0.312804	-0.312804	-0.312804	-0.312804	-0.312804	-0.312804	-0.312804	0.706363319212175	-0.312804	-0.312804	-0.312804	-0.312804	0.646314716714414	5.51895294551321	0.610498804462456	-0.312804	-0.312804	2.67735529798587	-0.312804	1.84236877053339	0.823116006081129	-0.312804	-0.312804	-0.312804
18792896	-0.311385	-0.311385	-0.311385	-0.311385	-0.311385	-0.311385	-0.311385	-0.311385	1.10671941522955	-0.311385	-0.311385	-0.311385	-0.311385	-0.311385	-0.311385	-0.311385	-0.311385	-0.311385	-0.311385	-0.311385	-0.311385	-0.311385	-0.311385	1.19866713036875	-0.311385	-0.311385	-0.311385	-0.311385	-0.311385	2.69508966799718	-0.311385	-0.311385	-0.311385	-0.311385	-0.311385	-0.311385	-0.311385	5.43106249533195	-0.311385	-0.311385	-0.311385	-0.311385	-0.311385	1.28024069146437	1.36640121945415	-0.311385	-0.311385	-0.311385
18789066	-0.22762	-0.22762	-0.22762	-0.22762	0.923534105547267	-0.22762	-0.22762	-0.22762	-0.22762	-0.22762	-0.22762	-0.22762	-0.22762	-0.22762	-0.22762	-0.22762	-0.22762	-0.22762	-0.22762	-0.22762	-0.22762	-0.22762	-0.22762	-0.22762	-0.22762	-0.22762	-0.22762	-0.22762	-0.22762	-0.22762	0.903245046794203	-0.22762	-0.22762	-0.22762	-0.22762	-0.22762	1.91183065098819	6.27666019648637	-0.22762	-0.22762	-0.22762	-0.22762	-0.22762	-0.22762	-0.22762	-0.22762	-0.22762	-0.22762
18771460	-0.201338	3.5707467559578	-0.201338	-0.201338	-0.201338	-0.201338	-0.201338	-0.201338	-0.201338	-0.201338	-0.201338	-0.201338	-0.201338	-0.201338	-0.201338	-0.201338	-0.201338	-0.201338	-0.201338	-0.201338	-0.201338	-0.201338	-0.201338	-0.201338	-0.201338	-0.201338	-0.201338	-0.201338	-0.201338	-0.201338	-0.201338	-0.201338	-0.201338	-0.201338	-0.201338	-0.201338	-0.201338	5.69078828221588	-0.201338	-0.201338	-0.201338	-0.201338	-0.201338	-0.201338	-0.201338	-0.201338	-0.201338	-0.201338
109947632	-0.310385	-0.310385	-0.310385	-0.310385	-0.310385	-0.310385	-0.310385	-0.310385	-0.310385	2.49594564541834	-0.310385	-0.310385	-0.310385	-0.310385	-0.310385	-0.310385	-0.310385	-0.310385	-0.310385	-0.310385	-0.310385	1.21066473920011	1.09936908884527	-0.310385	-0.310385	-0.310385	1.37246063094249	-0.310385	-0.310385	-0.310385	-0.310385	-0.310385	-0.310385	-0.310385	-0.310385	1.34896034407189	-0.310385	5.50875391695052	-0.310385	-0.310385	-0.310385	-0.310385	-0.310385	-0.310385	-0.310385	-0.310385	-0.310385	-0.310385
109947214	-0.238008	2.56762993200114	-0.238008	-0.238008	-0.238008	-0.238008	-0.238008	-0.238008	-0.238008	-0.238008	-0.238008	-0.238008	-0.238008	-0.238008	-0.238008	-0.238008	-0.238008	-0.238008	-0.238008	-0.238008	-0.238008	-0.238008	-0.238008	-0.238008	-0.238008	-0.238008	-0.238008	-0.238008	-0.238008	-0.238008	-0.238008	-0.238008	-0.238008	-0.238008	-0.238008	-0.238008	-0.238008	5.60532959262944	2.5374012239077	-0.238008	-0.238008	-0.238008	-0.238008	-0.238008	-0.238008	-0.238008	-0.238008	-0.238008
109950785	-0.239723	-0.239723	-0.239723	-0.239723	-0.239723	-0.239723	-0.239723	-0.239723	-0.239723	-0.239723	-0.239723	2.57939042308653	-0.239723	-0.239723	-0.239723	-0.239723	-0.239723	-0.239723	-0.239723	-0.239723	-0.239723	-0.239723	-0.239723	-0.239723	-0.239723	-0.239723	-0.239723	-0.239723	-0.239723	-0.239723	-0.239723	-0.239723	-0.239723	-0.239723	-0.239723	-0.239723	-0.239723	5.53129936698188	-0.239723	-0.239723	2.67683695147686	-0.239723	-0.239723	-0.239723	-0.239723	-0.239723	-0.239723	-0.239723
18770201	-0.183372	-0.183372	-0.183372	-0.183372	-0.183372	-0.183372	-0.183372	-0.183372	-0.183372	-0.183372	-0.183372	-0.183372	-0.183372	-0.183372	-0.183372	-0.183372	-0.183372	-0.183372	-0.183372	-0.183372	-0.183372	-0.183372	-0.183372	-0.183372	-0.183372	-0.183372	-0.183372	-0.183372	-0.183372	-0.183372	-0.183372	-0.183372	-0.183372	-0.183372	-0.183372	-0.183372	1.99521889027235	6.43990178803358	-0.183372	-0.183372	-0.183372	-0.183372	-0.183372	-0.183372	-0.183372	-0.183372	-0.183372	-0.183372
109947820	-0.321946	-0.321946	-0.321946	-0.321946	-0.321946	-0.321946	-0.321946	-0.321946	-0.321946	-0.321946	-0.321946	-0.321946	-0.321946	-0.321946	-0.321946	-0.321946	2.46937021071336	-0.321946	-0.321946	-0.321946	-0.321946	-0.321946	2.04878206935332	-0.321946	-0.321946	-0.321946	-0.321946	-0.321946	-0.321946	-0.321946	-0.321946	-0.321946	-0.321946	-0.321946	-0.321946	-0.321946	-0.321946	4.57096362101976	-0.321946	-0.321946	-0.321946	-0.321946	-0.321946	-0.321946	2.53720325086616	-0.321946	2.21735826037544	-0.321946
109949296	-0.242583	-0.242583	-0.242583	-0.242583	-0.242583	-0.242583	-0.242583	-0.242583	-0.242583	-0.242583	-0.242583	-0.242583	-0.242583	-0.242583	-0.242583	-0.242583	-0.242583	-0.242583	-0.242583	-0.242583	-0.242583	-0.242583	-0.242583	-0.242583	-0.242583	-0.242583	-0.242583	-0.242583	-0.242583	-0.242583	-0.242583	-0.242583	-0.242583	-0.242583	-0.242583	-0.242583	-0.242583	5.39049896349445	-0.242583	-0.242583	-0.242583	2.64570812601516	-0.242583	2.88004322396636	-0.242583	-0.242583	-0.242583	-0.242583
109946237	-0.321422	-0.321422	-0.321422	-0.321422	-0.321422	-0.321422	-0.321422	-0.321422	-0.321422	-0.321422	-0.321422	-0.321422	-0.321422	-0.321422	-0.321422	-0.321422	-0.321422	-0.321422	-0.321422	-0.321422	-0.321422	-0.321422	-0.321422	-0.321422	-0.321422	-0.321422	-0.321422	-0.321422	-0.321422	-0.321422	-0.321422	-0.321422	-0.321422	-0.321422	-0.321422	2.49069513609187	-0.321422	4.6094690945706	-0.321422	2.10218870195638	-0.321422	2.2068299380353	-0.321422	2.41195401321078	-0.321422	-0.321422	-0.321422	-0.321422
18791889	-0.353574	-0.353574	-0.353574	1.9233286563344	-0.353574	-0.353574	1.75951323800128	-0.353574	-0.353574	3.67762619284297	-0.353574	-0.353574	-0.353574	-0.353574	-0.353574	-0.353574	-0.353574	-0.353574	-0.353574	-0.353574	-0.353574	-0.353574	-0.353574	-0.353574	2.03215825197848	-0.353574	-0.353574	-0.353574	-0.353574	-0.353574	-0.353574	-0.353574	-0.353574	-0.353574	-0.353574	-0.353574	-0.353574	3.82592559031346	1.63156225393388	-0.353574	-0.353574	-0.353574	-0.353574	-0.353574	-0.353574	-0.353574	-0.353574	-0.353574
18770280	-0.144338	-0.144338	-0.144338	-0.144338	-0.144338	-0.144338	-0.144338	-0.144338	-0.144338	-0.144338	-0.144338	-0.144338	-0.144338	-0.144338	-0.144338	-0.144338	-0.144338	-0.144338	-0.144338	-0.144338	-0.144338	-0.144338	-0.144338	-0.144338	-0.144338	-0.144338	-0.144338	-0.144338	-0.144338	-0.144338	-0.144338	-0.144338	-0.144338	-0.144338	-0.144338	-0.144338	-0.144338	6.7838656629781	-0.144338	-0.144338	-0.144338	-0.144338	-0.144338	-0.144338	-0.144338	-0.144338	-0.144338	-0.144338
18772663	-0.182295	-0.182295	-0.182295	-0.182295	-0.182295	-0.182295	-0.182295	-0.182295	-0.182295	-0.182295	-0.182295	-0.182295	-0.182295	-0.182295	-0.182295	-0.182295	-0.182295	-0.182295	-0.182295	-0.182295	-0.182295	-0.182295	-0.182295	-0.182295	-0.182295	-0.182295	-0.182295	-0.182295	-0.182295	-0.182295	-0.182295	-0.182295	-0.182295	-0.182295	-0.182295	-0.182295	-0.182295	6.46351058033659	1.92207630886184	-0.182295	-0.182295	-0.182295	-0.182295	-0.182295	-0.182295	-0.182295	-0.182295	-0.182295
18779580	-0.144338	-0.144338	-0.144338	-0.144338	-0.144338	-0.144338	-0.144338	-0.144338	-0.144338	-0.144338	-0.144338	-0.144338	-0.144338	-0.144338	-0.144338	-0.144338	-0.144338	-0.144338	-0.144338	-0.144338	-0.144338	-0.144338	-0.144338	-0.144338	-0.144338	-0.144338	-0.144338	-0.144338	-0.144338	-0.144338	-0.144338	-0.144338	-0.144338	-0.144338	-0.144338	-0.144338	-0.144338	6.7838656629781	-0.144338	-0.144338	-0.144338	-0.144338	-0.144338	-0.144338	-0.144338	-0.144338	-0.144338	-0.144338
18775169	-0.290847	-0.290847	-0.290847	-0.290847	-0.290847	-0.290847	-0.290847	-0.290847	-0.290847	-0.290847	-0.290847	-0.290847	-0.290847	-0.290847	-0.290847	-0.290847	-0.290847	-0.290847	-0.290847	-0.290847	-0.290847	-0.290847	-0.290847	-0.290847	-0.290847	-0.290847	1.13752446991444	-0.290847	-0.290847	-0.290847	-0.290847	-0.290847	-0.290847	-0.290847	-0.290847	-0.290847	-0.290847	5.88314121369343	2.05511937788368	-0.290847	0.95723696309113	-0.290847	1.19175621629181	-0.290847	-0.290847	-0.290847	0.990814138791503	-0.290847
18766422	-0.212332	-0.212332	-0.212332	-0.212332	-0.212332	-0.212332	-0.212332	-0.212332	-0.212332	-0.212332	-0.212332	-0.212332	-0.212332	-0.212332	-0.212332	-0.212332	-0.212332	-0.212332	-0.212332	-0.212332	-0.212332	-0.212332	-0.212332	-0.212332	1.64583088161741	-0.212332	-0.212332	-0.212332	1.61093091669266	-0.212332	-0.212332	-0.212332	-0.212332	-0.212332	-0.212332	-0.212332	-0.212332	6.29819925303418	-0.212332	-0.212332	-0.212332	-0.212332	-0.212332	-0.212332	-0.212332	-0.212332	-0.212332	-0.212332
109947998	-0.206322	-0.206322	-0.206322	-0.206322	-0.206322	-0.206322	-0.206322	-0.206322	-0.206322	-0.206322	-0.206322	-0.206322	-0.206322	-0.206322	-0.206322	-0.206322	-0.206322	-0.206322	-0.206322	-0.206322	-0.206322	-0.206322	-0.206322	-0.206322	-0.206322	-0.206322	-0.206322	-0.206322	-0.206322	-0.206322	-0.206322	-0.206322	-0.206322	4.78957724641058	-0.206322	-0.206322	-0.206322	4.70125291726199	-0.206322	-0.206322	-0.206322	-0.206322	-0.206322	-0.206322	-0.206322	-0.206322	-0.206322	-0.206322
18776591	-0.301379	-0.301379	-0.301379	-0.301379	1.53930894036975	-0.301379	1.45136269807914	-0.301379	-0.301379	-0.301379	-0.301379	-0.301379	-0.301379	1.59447517124549	-0.301379	-0.301379	-0.301379	-0.301379	-0.301379	3.47535753844667	-0.301379	-0.301379	-0.301379	-0.301379	-0.301379	-0.301379	-0.301379	-0.301379	-0.301379	-0.301379	-0.301379	-0.301379	-0.301379	-0.301379	-0.301379	-0.301379	-0.301379	4.89877186370414	-0.301379	-0.301379	-0.301379	-0.301379	-0.301379	-0.301379	-0.301379	-0.301379	-0.301379	-0.301379
18772158	-0.144338	-0.144338	-0.144338	-0.144338	-0.144338	-0.144338	-0.144338	-0.144338	-0.144338	-0.144338	-0.144338	-0.144338	-0.144338	-0.144338	-0.144338	-0.144338	-0.144338	-0.144338	-0.144338	-0.144338	-0.144338	-0.144338	-0.144338	-0.144338	-0.144338	-0.144338	-0.144338	-0.144338	-0.144338	-0.144338	-0.144338	-0.144338	-0.144338	-0.144338	-0.144338	-0.144338	-0.144338	6.7838656629781	-0.144338	-0.144338	-0.144338	-0.144338	-0.144338	-0.144338	-0.144338	-0.144338	-0.144338	-0.144338
109948858	-0.190965	-0.190965	-0.190965	-0.190965	-0.190965	-0.190965	-0.190965	-0.190965	-0.190965	-0.190965	-0.190965	-0.190965	-0.190965	-0.190965	-0.190965	-0.190965	-0.190965	-0.190965	-0.190965	-0.190965	-0.190965	-0.190965	-0.190965	-0.190965	-0.190965	-0.190965	-0.190965	-0.190965	-0.190965	-0.190965	-0.190965	-0.190965	-0.190965	-0.190965	-0.190965	-0.190965	-0.190965	6.58264699281648	-0.190965	-0.190965	0.950117966300869	-0.190965	-0.190965	1.06065656165132	-0.190965	-0.190965	-0.190965	-0.190965
18792878	-0.234849	-0.234849	-0.234849	-0.234849	-0.234849	-0.234849	-0.234849	-0.234849	-0.234849	-0.234849	-0.234849	-0.234849	-0.234849	-0.234849	-0.234849	-0.234849	-0.234849	3.3604830391064	-0.234849	-0.234849	-0.234849	-0.234849	-0.234849	-0.234849	-0.234849	-0.234849	-0.234849	-0.234849	-0.234849	-0.234849	-0.234849	-0.234849	-0.234849	-0.234849	-0.234849	-0.234849	-0.234849	5.50775775763754	-0.234849	-0.234849	1.69995065116665	-0.234849	-0.234849	-0.234849	-0.234849	-0.234849	-0.234849	-0.234849
18771849	-0.280696	-0.280696	1.87675351713112	-0.280696	-0.280696	-0.280696	-0.280696	-0.280696	-0.280696	-0.280696	-0.280696	-0.280696	-0.280696	-0.280696	-0.280696	-0.280696	-0.280696	-0.280696	-0.280696	-0.280696	-0.280696	-0.280696	-0.280696	-0.280696	-0.280696	-0.280696	-0.280696	1.97680114475916	-0.280696	-0.280696	-0.280696	-0.280696	-0.280696	-0.280696	-0.280696	-0.280696	-0.280696	4.28730094891294	-0.280696	4.2097888100306	-0.280696	-0.280696	-0.280696	-0.280696	-0.280696	-0.280696	-0.280696	-0.280696
109949629	-0.185199	-0.185199	-0.185199	-0.185199	-0.185199	-0.185199	-0.185199	-0.185199	-0.185199	-0.185199	-0.185199	-0.185199	-0.185199	-0.185199	-0.185199	-0.185199	-0.185199	-0.185199	-0.185199	-0.185199	-0.185199	-0.185199	-0.185199	2.12251437759135	-0.185199	-0.185199	-0.185199	-0.185199	-0.185199	-0.185199	-0.185199	-0.185199	-0.185199	-0.185199	-0.185199	-0.185199	-0.185199	6.39665447054529	-0.185199	-0.185199	-0.185199	-0.185199	-0.185199	-0.185199	-0.185199	-0.185199	-0.185199	-0.185199
18774725	-0.32013	-0.32013	-0.32013	-0.32013	-0.32013	-0.32013	-0.32013	-0.32013	-0.32013	-0.32013	-0.32013	-0.32013	-0.32013	-0.32013	-0.32013	-0.32013	-0.32013	-0.32013	-0.32013	-0.32013	-0.32013	-0.32013	-0.32013	-0.32013	2.52583305431948	-0.32013	-0.32013	-0.32013	-0.32013	-0.32013	-0.32013	-0.32013	-0.32013	-0.32013	-0.32013	-0.32013	-0.32013	4.66563518119754	2.04795827629485	-0.32013	2.19957659140498	-0.32013	-0.32013	-0.32013	-0.32013	2.32657944221512	-0.32013	-0.32013
18792124	-0.206327	-0.206327	-0.206327	-0.206327	-0.206327	-0.206327	-0.206327	-0.206327	-0.206327	-0.206327	-0.206327	-0.206327	-0.206327	-0.206327	-0.206327	-0.206327	-0.206327	-0.206327	-0.206327	-0.206327	-0.206327	-0.206327	-0.206327	-0.206327	-0.206327	-0.206327	-0.206327	4.71663202821192	-0.206327	-0.206327	-0.206327	-0.206327	-0.206327	-0.206327	-0.206327	-0.206327	-0.206327	4.77442337430455	-0.206327	-0.206327	-0.206327	-0.206327	-0.206327	-0.206327	-0.206327	-0.206327	-0.206327	-0.206327
18777227	-0.255141	-0.255141	-0.255141	-0.255141	-0.255141	-0.255141	-0.255141	-0.255141	-0.255141	-0.255141	-0.255141	-0.255141	-0.255141	-0.255141	-0.255141	1.89329055075472	-0.255141	-0.255141	-0.255141	-0.255141	-0.255141	-0.255141	-0.255141	-0.255141	-0.255141	-0.255141	-0.255141	-0.255141	-0.255141	-0.255141	-0.255141	-0.255141	-0.255141	-0.255141	-0.255141	-0.255141	1.76338819196073	5.88151882668717	1.68801122737058	-0.255141	-0.255141	-0.255141	-0.255141	-0.255141	-0.255141	-0.255141	-0.255141	-0.255141
18771443	-0.255491	-0.255491	-0.255491	-0.255491	-0.255491	-0.255491	-0.255491	-0.255491	-0.255491	-0.255491	-0.255491	-0.255491	-0.255491	-0.255491	-0.255491	-0.255491	-0.255491	-0.255491	-0.255491	-0.255491	3.83591113880031	-0.255491	-0.255491	-0.255491	-0.255491	-0.255491	-0.255491	-0.255491	-0.255491	-0.255491	-0.255491	-0.255491	-0.255491	-0.255491	-0.255491	-0.255491	3.80342381077856	3.85776444421329	-0.255491	-0.255491	-0.255491	-0.255491	-0.255491	-0.255491	-0.255491	-0.255491	-0.255491	-0.255491
18788480	-0.242281	-0.242281	-0.242281	-0.242281	-0.242281	-0.242281	-0.242281	-0.242281	-0.242281	-0.242281	-0.242281	-0.242281	-0.242281	-0.242281	-0.242281	-0.242281	-0.242281	-0.242281	-0.242281	-0.242281	-0.242281	-0.242281	-0.242281	-0.242281	-0.242281	-0.242281	-0.242281	-0.242281	-0.242281	-0.242281	-0.242281	-0.242281	-0.242281	-0.242281	-0.242281	-0.242281	-0.242281	5.40388714313557	-0.242281	-0.242281	2.61117978700166	-0.242281	-0.242281	2.88759932017245	-0.242281	-0.242281	-0.242281	-0.242281
18788129	-0.144338	-0.144338	-0.144338	-0.144338	-0.144338	-0.144338	-0.144338	-0.144338	-0.144338	-0.144338	-0.144338	-0.144338	-0.144338	-0.144338	-0.144338	-0.144338	-0.144338	-0.144338	-0.144338	-0.144338	-0.144338	-0.144338	-0.144338	-0.144338	-0.144338	-0.144338	-0.144338	-0.144338	-0.144338	-0.144338	-0.144338	-0.144338	-0.144338	-0.144338	-0.144338	-0.144338	-0.144338	6.7838656629781	-0.144338	-0.144338	-0.144338	-0.144338	-0.144338	-0.144338	-0.144338	-0.144338	-0.144338	-0.144338
18789051	-0.206287	4.64429500304796	-0.206287	-0.206287	-0.206287	-0.206287	-0.206287	-0.206287	-0.206287	-0.206287	-0.206287	-0.206287	-0.206287	-0.206287	-0.206287	-0.206287	-0.206287	-0.206287	-0.206287	-0.206287	-0.206287	-0.206287	-0.206287	-0.206287	-0.206287	-0.206287	-0.206287	-0.206287	-0.206287	-0.206287	-0.206287	-0.206287	-0.206287	-0.206287	-0.206287	-0.206287	-0.206287	4.84489720743266	-0.206287	-0.206287	-0.206287	-0.206287	-0.206287	-0.206287	-0.206287	-0.206287	-0.206287	-0.206287
109946575	-0.144338	-0.144338	-0.144338	-0.144338	-0.144338	-0.144338	-0.144338	-0.144338	-0.144338	-0.144338	-0.144338	-0.144338	-0.144338	-0.144338	-0.144338	-0.144338	-0.144338	-0.144338	-0.144338	-0.144338	-0.144338	-0.144338	-0.144338	-0.144338	-0.144338	-0.144338	-0.144338	-0.144338	-0.144338	-0.144338	-0.144338	-0.144338	-0.144338	-0.144338	-0.144338	-0.144338	-0.144338	6.7838656629781	-0.144338	-0.144338	-0.144338	-0.144338	-0.144338	-0.144338	-0.144338	-0.144338	-0.144338	-0.144338
109950220	-0.206234	-0.206234	-0.206234	-0.206234	4.89198365486485	-0.206234	-0.206234	-0.206234	-0.206234	-0.206234	-0.206234	-0.206234	-0.206234	-0.206234	-0.206234	-0.206234	-0.206234	-0.206234	-0.206234	-0.206234	-0.206234	-0.206234	-0.206234	-0.206234	-0.206234	-0.206234	-0.206234	-0.206234	-0.206234	-0.206234	-0.206234	-0.206234	-0.206234	-0.206234	-0.206234	-0.206234	-0.206234	4.59477995081418	-0.206234	-0.206234	-0.206234	-0.206234	-0.206234	-0.206234	-0.206234	-0.206234	-0.206234	-0.206234
18791171	-0.281606	-0.281606	-0.281606	-0.281606	-0.281606	-0.281606	2.41784552468173	-0.281606	-0.281606	-0.281606	-0.281606	-0.281606	-0.281606	-0.281606	-0.281606	-0.281606	-0.281606	-0.281606	-0.281606	-0.281606	-0.281606	2.5096327457173	-0.281606	-0.281606	-0.281606	-0.281606	-0.281606	-0.281606	-0.281606	-0.281606	-0.281606	-0.281606	-0.281606	-0.281606	2.40550656176458	-0.281606	-0.281606	5.05766987731081	-0.281606	-0.281606	-0.281606	-0.281606	-0.281606	-0.281606	-0.281606	-0.281606	-0.281606	-0.281606
18773539	-0.239503	-0.239503	-0.239503	-0.239503	-0.239503	-0.239503	-0.239503	-0.239503	-0.239503	-0.239503	-0.239503	-0.239503	-0.239503	-0.239503	-0.239503	-0.239503	-0.239503	2.47155221821044	-0.239503	-0.239503	-0.239503	-0.239503	-0.239503	-0.239503	-0.239503	-0.239503	-0.239503	-0.239503	-0.239503	-0.239503	2.77197647093414	-0.239503	-0.239503	-0.239503	-0.239503	-0.239503	-0.239503	5.53410349649662	-0.239503	-0.239503	-0.239503	-0.239503	-0.239503	-0.239503	-0.239503	-0.239503	-0.239503	-0.239503
109947407	-0.206323	-0.206323	-0.206323	-0.206323	-0.206323	-0.206323	-0.206323	-0.206323	-0.206323	-0.206323	-0.206323	-0.206323	-0.206323	-0.206323	-0.206323	-0.206323	-0.206323	-0.206323	-0.206323	-0.206323	-0.206323	-0.206323	-0.206323	-0.206323	-0.206323	-0.206323	-0.206323	-0.206323	-0.206323	-0.206323	-0.206323	-0.206323	-0.206323	-0.206323	-0.206323	-0.206323	-0.206323	4.78780217660271	-0.206323	4.70305928051297	-0.206323	-0.206323	-0.206323	-0.206323	-0.206323	-0.206323	-0.206323	-0.206323
109948095	-0.195994	-0.195994	-0.195994	-0.195994	-0.195994	-0.195994	-0.195994	-0.195994	-0.195994	-0.195994	-0.195994	-0.195994	-0.195994	-0.195994	-0.195994	-0.195994	-0.195994	-0.195994	-0.195994	-0.195994	-0.195994	-0.195994	-0.195994	-0.195994	-0.195994	-0.195994	-0.195994	-0.195994	-0.195994	-0.195994	-0.195994	-0.195994	-0.195994	-0.195994	-0.195994	-0.195994	-0.195994	6.02300609585858	-0.195994	-0.195994	-0.195994	2.99271936332366	-0.195994	-0.195994	-0.195994	-0.195994	-0.195994	-0.195994
109947321	-0.321264	-0.321264	-0.321264	-0.321264	2.31163186423247	-0.321264	-0.321264	-0.321264	-0.321264	-0.321264	2.31552987781942	-0.321264	-0.321264	-0.321264	-0.321264	-0.321264	-0.321264	-0.321264	-0.321264	-0.321264	-0.321264	2.2710814875522	-0.321264	-0.321264	-0.321264	-0.321264	-0.321264	-0.321264	-0.321264	-0.321264	-0.321264	2.27857019271587	-0.321264	-0.321264	-0.321264	-0.321264	-0.321264	4.63755553966426	-0.321264	-0.321264	-0.321264	-0.321264	-0.321264	-0.321264	-0.321264	-0.321264	-0.321264	-0.321264
18785618	-0.144338	-0.144338	-0.144338	-0.144338	-0.144338	-0.144338	-0.144338	-0.144338	-0.144338	-0.144338	-0.144338	-0.144338	-0.144338	-0.144338	-0.144338	-0.144338	-0.144338	-0.144338	-0.144338	-0.144338	-0.144338	-0.144338	-0.144338	-0.144338	-0.144338	-0.144338	-0.144338	-0.144338	-0.144338	-0.144338	-0.144338	-0.144338	-0.144338	-0.144338	-0.144338	-0.144338	-0.144338	6.7838656629781	-0.144338	-0.144338	-0.144338	-0.144338	-0.144338	-0.144338	-0.144338	-0.144338	-0.144338	-0.144338
109946564	-0.144338	-0.144338	-0.144338	-0.144338	-0.144338	-0.144338	-0.144338	-0.144338	-0.144338	-0.144338	-0.144338	-0.144338	-0.144338	-0.144338	-0.144338	-0.144338	-0.144338	-0.144338	-0.144338	-0.144338	-0.144338	-0.144338	-0.144338	-0.144338	-0.144338	-0.144338	-0.144338	-0.144338	-0.144338	-0.144338	-0.144338	-0.144338	-0.144338	-0.144338	-0.144338	-0.144338	-0.144338	6.7838656629781	-0.144338	-0.144338	-0.144338	-0.144338	-0.144338	-0.144338	-0.144338	-0.144338	-0.144338	-0.144338
109946657	-0.144338	-0.144338	-0.144338	-0.144338	-0.144338	-0.144338	-0.144338	-0.144338	-0.144338	-0.144338	-0.144338	-0.144338	-0.144338	-0.144338	-0.144338	-0.144338	-0.144338	-0.144338	-0.144338	-0.144338	-0.144338	-0.144338	-0.144338	-0.144338	-0.144338	-0.144338	-0.144338	-0.144338	-0.144338	-0.144338	-0.144338	-0.144338	-0.144338	-0.144338	-0.144338	-0.144338	-0.144338	6.7838656629781	-0.144338	-0.144338	-0.144338	-0.144338	-0.144338	-0.144338	-0.144338	-0.144338	-0.144338	-0.144338
18777734	-0.144338	-0.144338	-0.144338	-0.144338	-0.144338	-0.144338	-0.144338	-0.144338	-0.144338	-0.144338	-0.144338	-0.144338	-0.144338	-0.144338	-0.144338	-0.144338	-0.144338	-0.144338	-0.144338	-0.144338	-0.144338	-0.144338	-0.144338	-0.144338	-0.144338	-0.144338	-0.144338	-0.144338	-0.144338	-0.144338	-0.144338	-0.144338	-0.144338	-0.144338	-0.144338	-0.144338	-0.144338	6.7838656629781	-0.144338	-0.144338	-0.144338	-0.144338	-0.144338	-0.144338	-0.144338	-0.144338	-0.144338	-0.144338
18787839	-0.144338	-0.144338	-0.144338	-0.144338	-0.144338	-0.144338	-0.144338	-0.144338	-0.144338	-0.144338	-0.144338	-0.144338	-0.144338	-0.144338	-0.144338	-0.144338	-0.144338	-0.144338	-0.144338	-0.144338	-0.144338	-0.144338	-0.144338	-0.144338	-0.144338	-0.144338	-0.144338	-0.144338	-0.144338	-0.144338	-0.144338	-0.144338	-0.144338	-0.144338	-0.144338	-0.144338	-0.144338	6.7838656629781	-0.144338	-0.144338	-0.144338	-0.144338	-0.144338	-0.144338	-0.144338	-0.144338	-0.144338	-0.144338
18774362	-0.144338	-0.144338	-0.144338	-0.144338	-0.144338	-0.144338	-0.144338	-0.144338	-0.144338	-0.144338	-0.144338	-0.144338	-0.144338	-0.144338	-0.144338	-0.144338	-0.144338	-0.144338	-0.144338	-0.144338	-0.144338	-0.144338	-0.144338	-0.144338	-0.144338	-0.144338	-0.144338	-0.144338	-0.144338	-0.144338	-0.144338	-0.144338	-0.144338	-0.144338	-0.144338	-0.144338	-0.144338	6.7838656629781	-0.144338	-0.144338	-0.144338	-0.144338	-0.144338	-0.144338	-0.144338	-0.144338	-0.144338	-0.144338
18766864	-0.144338	-0.144338	-0.144338	-0.144338	-0.144338	-0.144338	-0.144338	-0.144338	-0.144338	-0.144338	-0.144338	-0.144338	-0.144338	-0.144338	-0.144338	-0.144338	-0.144338	-0.144338	-0.144338	-0.144338	-0.144338	-0.144338	-0.144338	-0.144338	-0.144338	-0.144338	-0.144338	-0.144338	-0.144338	-0.144338	-0.144338	-0.144338	-0.144338	-0.144338	-0.144338	-0.144338	-0.144338	6.7838656629781	-0.144338	-0.144338	-0.144338	-0.144338	-0.144338	-0.144338	-0.144338	-0.144338	-0.144338	-0.144338
18783425	-0.144338	-0.144338	-0.144338	-0.144338	-0.144338	-0.144338	-0.144338	-0.144338	-0.144338	-0.144338	-0.144338	-0.144338	-0.144338	-0.144338	-0.144338	-0.144338	-0.144338	-0.144338	-0.144338	-0.144338	-0.144338	-0.144338	-0.144338	-0.144338	-0.144338	-0.144338	-0.144338	-0.144338	-0.144338	-0.144338	-0.144338	-0.144338	-0.144338	-0.144338	-0.144338	-0.144338	-0.144338	6.7838656629781	-0.144338	-0.144338	-0.144338	-0.144338	-0.144338	-0.144338	-0.144338	-0.144338	-0.144338	-0.144338
18791294	-0.144338	-0.144338	-0.144338	-0.144338	-0.144338	-0.144338	-0.144338	-0.144338	-0.144338	-0.144338	-0.144338	-0.144338	-0.144338	-0.144338	-0.144338	-0.144338	-0.144338	-0.144338	-0.144338	-0.144338	-0.144338	-0.144338	-0.144338	-0.144338	-0.144338	-0.144338	-0.144338	-0.144338	-0.144338	-0.144338	-0.144338	-0.144338	-0.144338	-0.144338	-0.144338	-0.144338	-0.144338	6.7838656629781	-0.144338	-0.144338	-0.144338	-0.144338	-0.144338	-0.144338	-0.144338	-0.144338	-0.144338	-0.144338
18778469	-0.144338	-0.144338	-0.144338	-0.144338	-0.144338	-0.144338	-0.144338	-0.144338	-0.144338	-0.144338	-0.144338	-0.144338	-0.144338	-0.144338	-0.144338	-0.144338	-0.144338	-0.144338	-0.144338	-0.144338	-0.144338	-0.144338	-0.144338	-0.144338	-0.144338	-0.144338	-0.144338	-0.144338	-0.144338	-0.144338	-0.144338	-0.144338	-0.144338	-0.144338	-0.144338	-0.144338	-0.144338	6.7838656629781	-0.144338	-0.144338	-0.144338	-0.144338	-0.144338	-0.144338	-0.144338	-0.144338	-0.144338	-0.144338
