# Supplementary material for: Transcriptome analysis of substrate temperature effects on adventitious root formation in peach rootstocks
Source: PeerJ. 2025 Sep 5;13:e20015. doi: 10.7717/peerj.20015 (PMC12422280; doi:10.7717/peerj.20015)
Supplement: Supplemental Information 1 [file peerj-13-20015-s001.zip › Figure 6c-4 Heatmap_EigengeneExpressionplum.xls]

## Sheet: F6c-4  Heatmap_EigengeneExpress
Figure 6c Heatmap of gene expression within the modules is used to visualize the relationships between gene expression patterns and sample groups.
CK1	CK2	CK3	T1_1	T1_2	T1_3	T2_1	T2_2	T2_3	T3_1	T3_2	T3_3	T4_1	T4_2	T4_3	T5_1	T5_2	T5_3	CK_14_1	CK_14_2	CK_14_3	T6_1	T6_2	T6_3	T7_1	T7_2	T7_3	T8_1	T8_2	T8_3	T9_1	T9_2	T9_3	CK_21_1	CK_21_2	CK_21_3	T10_1	T10_2	T10_3	T11_1	T11_2	T11_3	T12_1	T12_2	T12_3	T13_1	T13_2	T13_3
novel.465	-0.536056	-0.536056	0.463491450316056	0.61688938882018	1.71131104763539	-0.536056	-0.536056	3.12356647059968	-0.536056	0.484574673012579	-0.536056	-0.536056	0.48340859192695	-0.536056	-0.536056	-0.536056	-0.536056	-0.536056	-0.536056	-0.536056	0.5164995536155	0.570321029421342	-0.536056	-0.536056	1.88005025696789	-0.536056	-0.536056	-0.536056	-0.536056	-0.536056	0.56782247172846	3.90223735006465	-0.536056	0.541166152384324	-0.536056	-0.536056	-0.536056	-0.536056	0.469148862461667	-0.536056	-0.536056	0.549078222470045	-0.536056	1.81029270370892	-0.536056	-0.536056	-0.536056	-0.536056
18789792	-0.688885	-0.688885	-0.688885	-0.688885	0.797071900845363	-0.688885	-0.688885	-0.688885	-0.688885	-0.0140449	-0.688885	0.678247422647237	-0.688885	-0.688885	0.00331776292796995	-0.688885	-0.688885	-0.688885	0.0411853985412028	0.0733393502802541	-0.688885	1.50572152503631	-0.688885	0.783006376773937	0.109878568885496	-0.688885	-0.688885	0.694210776353407	0.878637380181358	-0.688885	0.770881948048613	4.44665617640898	0.123148506820181	2.16014832321883	-0.688885	1.70525773715003	0.00153773988991714	0.710447141165137	-0.688885	-0.0010912	0.725504234161511	0.0286048247622746	-0.688885	-0.688885	0.946501598992525	0.053954959949902	-0.688885	-0.688885
18773076	-0.554852	-0.554852	-0.554852	-0.554852	-0.554852	-0.554852	-0.554852	-0.554852	-0.554852	0.0413703069840584	-0.554852	-0.554852	-0.257081	-0.554852	-0.554852	-0.554852	-0.554852	-0.554852	2.3477288810761	1.80213916823696	-0.247416	-0.231695	-0.554852	-0.554852	-0.554852	-0.554852	0.875271167385968	-0.24936	0.1376021818772	-0.231214	0.412427545519656	4.30649385725596	1.59744552208829	-0.554852	-0.554852	0.502762141063451	-0.554852	-0.554852	0.913174923928639	-0.554852	-0.554852	-0.554852	0.187358897329174	2.18648135404208	1.25123047890719	-0.226702	0.0867647042537985	-0.223789
18773670	-0.514445	-0.514445	-0.514445	-0.514445	-0.514445	-0.514445	-0.514445	-0.514445	-0.514445	-0.514445	-0.514445	-0.514445	-0.514445	-0.514445	-0.514445	-0.0573792	-0.514445	-0.10576	1.30191405198944	0.433732954697975	2.94848920665339	-0.514445	-0.514445	0.401043346615121	-0.514445	-0.514445	-0.514445	-0.514445	-0.514445	-0.0587665	1.30144906760751	4.04870906347426	2.51597027137813	-0.514445	0.361609957111676	0.974665924011332	1.20327373278623	0.791091698325092	-0.514445	-0.514445	-0.514445	-0.514445	-0.514445	0.450498332844988	-0.514445	-0.514445	-0.514445	-0.0483122
18785749	-0.540379	-0.540379	-0.540379	-0.540379	-0.540379	-0.540379	0.539558167004362	-0.540379	-0.540379	-0.540379	1.73122802089792	1.54648945475337	2.54643285415517	-0.540379	0.516238588468473	-0.540379	0.678181702909339	-0.540379	-0.540379	-0.540379	-0.540379	0.576278375993063	-0.540379	0.583010310442618	-0.540379	-0.540379	-0.540379	-0.540379	-0.540379	-0.540379	-0.540379	3.93915309939329	1.93868888420724	-0.540379	-0.540379	0.677806168519306	-0.540379	-0.540379	-0.540379	-0.540379	-0.540379	1.65005522012309	0.741965077967221	-0.540379	0.707794494911705	-0.540379	-0.540379	-0.540379
novel.545	-0.317963	-0.317963	-0.317963	-0.317963	-0.317963	-0.317963	-0.317963	-0.317963	-0.317963	-0.317963	-0.317963	-0.317963	-0.317963	-0.317963	-0.317963	-0.317963	-0.317963	-0.317963	2.21445600601071	-0.317963	-0.317963	-0.317963	-0.317963	-0.317963	2.45273422880809	-0.317963	-0.317963	2.08083182454361	-0.317963	-0.317963	-0.317963	4.77169957389254	-0.317963	2.1526708554381	-0.317963	-0.317963	-0.317963	-0.317963	-0.317963	-0.317963	-0.317963	-0.317963	-0.317963	-0.317963	-0.317963	-0.317963	-0.317963	-0.317963
18771502	-0.339507	-0.339507	-0.339507	-0.339507	-0.339507	-0.339507	-0.339507	-0.339507	-0.339507	-0.339507	-0.339507	-0.339507	-0.339507	2.5329931910027	-0.339507	3.79812545103893	-0.339507	0.893714304928357	-0.339507	-0.339507	-0.339507	-0.339507	-0.339507	-0.339507	-0.339507	-0.339507	-0.339507	-0.339507	-0.339507	-0.339507	-0.339507	3.79133460814462	-0.339507	-0.339507	-0.339507	-0.339507	0.956311291864277	2.28682661839462	-0.339507	-0.339507	-0.339507	-0.339507	-0.339507	-0.339507	-0.339507	-0.339507	-0.339507	-0.339507
18787277	-0.282051	-0.282051	-0.282051	-0.282051	1.99579025070718	-0.282051	-0.282051	-0.282051	-0.282051	-0.282051	-0.282051	-0.282051	-0.282051	-0.282051	-0.282051	4.22382080839348	-0.282051	-0.282051	-0.282051	-0.282051	-0.282051	-0.282051	-0.282051	1.97422903378292	-0.282051	-0.282051	-0.282051	-0.282051	-0.282051	-0.282051	-0.282051	4.21642559645924	-0.282051	-0.282051	-0.282051	-0.282051	-0.282051	-0.282051	-0.282051	-0.282051	-0.282051	-0.282051	-0.282051	-0.282051	-0.282051	-0.282051	-0.282051	-0.282051
109950719	-0.378522	-0.378522	-0.378522	-0.378522	1.6951861831824	-0.378522	-0.378522	-0.378522	-0.378522	1.50500704074997	-0.378522	-0.378522	-0.378522	-0.378522	-0.378522	1.67251255925965	-0.378522	-0.378522	-0.378522	-0.378522	-0.378522	-0.378522	-0.378522	-0.378522	-0.378522	-0.378522	-0.378522	-0.378522	-0.378522	-0.378522	-0.378522	3.71681444712659	-0.378522	-0.378522	-0.378522	-0.378522	-0.378522	-0.378522	1.47653939711504	-0.378522	-0.378522	-0.378522	-0.378522	-0.378522	-0.378522	-0.378522	1.64841280349456	3.80492147108449
18776062	-0.144338	-0.144338	-0.144338	-0.144338	-0.144338	-0.144338	-0.144338	-0.144338	-0.144338	-0.144338	-0.144338	-0.144338	-0.144338	-0.144338	-0.144338	-0.144338	-0.144338	-0.144338	-0.144338	-0.144338	-0.144338	-0.144338	-0.144338	-0.144338	-0.144338	-0.144338	-0.144338	-0.144338	-0.144338	-0.144338	-0.144338	6.7838656629781	-0.144338	-0.144338	-0.144338	-0.144338	-0.144338	-0.144338	-0.144338	-0.144338	-0.144338	-0.144338	-0.144338	-0.144338	-0.144338	-0.144338	-0.144338	-0.144338
109947612	0.922782792210406	0.224353762266421	0.212724804904794	1.12755464746418	-0.487256	-0.487256	0.262058988320738	-0.487256	-0.487256	-0.487256	-0.487256	-0.487256	-0.487256	-0.487256	0.979013842992644	0.291052942996541	-0.487256	0.208668970312083	-0.487256	-0.487256	-0.487256	1.06233118912644	-0.487256	-0.487256	-0.487256	-0.487256	-0.487256	-0.487256	-0.487256	-0.487256	-0.487256	4.17493579429035	3.81300321061498	-0.487256	-0.487256	-0.487256	-0.487256	0.253783342649259	0.920629855821623	-0.487256	-0.487256	-0.487256	1.29225499244594	0.334315269118752	-0.487256	-0.487256	-0.487256	-0.487256
18785642	-0.32418	-0.32418	-0.32418	-0.32418	-0.32418	-0.32418	-0.32418	-0.32418	-0.32418	-0.32418	-0.32418	-0.32418	3.3814406670915	-0.32418	-0.32418	-0.32418	-0.32418	-0.32418	-0.32418	-0.32418	-0.32418	-0.32418	-0.32418	-0.32418	-0.32418	-0.32418	-0.32418	-0.32418	1.8301403784314	1.68958076446219	-0.32418	3.70897325357516	-0.32418	-0.32418	-0.32418	-0.32418	-0.32418	-0.32418	3.32960842717911	-0.32418	-0.32418	-0.32418	-0.32418	-0.32418	-0.32418	-0.32418	-0.32418	-0.32418
18785989	-0.288922	-0.288922	-0.288922	-0.288922	-0.288922	-0.288922	1.72129989228247	-0.288922	-0.288922	-0.288922	-0.288922	-0.288922	-0.288922	-0.288922	-0.288922	-0.288922	-0.288922	3.44505865061294	-0.288922	-0.288922	3.66599506035639	-0.288922	-0.288922	-0.288922	-0.288922	-0.288922	-0.288922	-0.288922	-0.288922	-0.288922	-0.288922	3.88023519904642	-0.288922	-0.288922	-0.288922	-0.288922	-0.288922	-0.288922	-0.288922	-0.288922	-0.288922	-0.288922	-0.288922	-0.288922	-0.288922	-0.288922	-0.288922	-0.288922
18767929	-0.321618	-0.321618	3.32764681259323	-0.321618	-0.321618	-0.321618	-0.321618	-0.321618	-0.321618	-0.321618	-0.321618	-0.321618	-0.321618	-0.321618	-0.321618	-0.321618	-0.321618	-0.321618	-0.321618	-0.321618	-0.321618	-0.321618	-0.321618	-0.321618	-0.321618	-0.321618	-0.321618	-0.321618	-0.321618	-0.321618	-0.321618	3.7293412513151	-0.321618	-0.321618	1.62268503408123	-0.321618	3.49066167706133	-0.321618	-0.321618	-0.321618	-0.321618	1.65924935235623	-0.321618	-0.321618	-0.321618	-0.321618	-0.321618	-0.321618
18789055	-0.285081	-0.285081	-0.285081	-0.285081	-0.285081	-0.285081	-0.285081	-0.285081	-0.285081	-0.285081	-0.285081	-0.285081	-0.285081	-0.285081	-0.285081	-0.285081	-0.285081	-0.285081	-0.285081	-0.285081	-0.285081	-0.285081	-0.285081	-0.285081	-0.285081	-0.285081	-0.285081	-0.285081	-0.285081	-0.285081	-0.285081	4.09696892709153	-0.285081	-0.285081	-0.285081	-0.285081	-0.285081	-0.285081	-0.285081	-0.285081	-0.285081	-0.285081	2.22379519326241	2.03153441976967	-0.285081	-0.285081	-0.285081	4.19124429594995
18794032	-0.229978	-0.229978	1.2432243548915	-0.229978	-0.229978	-0.229978	-0.229978	-0.229978	-0.229978	-0.229978	-0.229978	-0.229978	-0.229978	-0.229978	-0.229978	-0.229978	-0.229978	1.23468831919416	-0.229978	-0.229978	-0.229978	-0.229978	-0.229978	-0.229978	-0.229978	-0.229978	-0.229978	-0.229978	-0.229978	-0.229978	-0.229978	6.3114852434323	-0.229978	-0.229978	-0.229978	-0.229978	-0.229978	1.32963743112919	-0.229978	-0.229978	-0.229978	-0.229978	-0.229978	-0.229978	-0.229978	-0.229978	-0.229978	-0.229978
18767234	-0.203179	-0.203179	-0.203179	-0.203179	-0.203179	-0.203179	-0.203179	-0.203179	-0.203179	-0.203179	-0.203179	-0.203179	-0.203179	-0.203179	-0.203179	-0.203179	-0.203179	-0.203179	-0.203179	-0.203179	-0.203179	-0.203179	-0.203179	-0.203179	-0.203179	-0.203179	-0.203179	-0.203179	-0.203179	-0.203179	-0.203179	5.5172172129918	-0.203179	-0.203179	-0.203179	-0.203179	-0.203179	-0.203179	-0.203179	-0.203179	-0.203179	-0.203179	-0.203179	3.82901507473859	-0.203179	-0.203179	-0.203179	-0.203179
109949348	-0.31637	-0.31637	-0.31637	-0.31637	-0.31637	-0.31637	2.16488062136072	-0.31637	-0.31637	-0.31637	-0.31637	-0.31637	-0.31637	-0.31637	2.11130184104675	-0.31637	2.48338037319661	-0.31637	-0.31637	-0.31637	-0.31637	-0.31637	-0.31637	-0.31637	-0.31637	-0.31637	-0.31637	-0.31637	-0.31637	-0.31637	-0.31637	4.82968955899821	-0.31637	-0.31637	-0.31637	-0.31637	-0.31637	-0.31637	2.01463676541363	-0.31637	-0.31637	-0.31637	-0.31637	-0.31637	-0.31637	-0.31637	-0.31637	-0.31637
109950227	-0.144338	-0.144338	-0.144338	-0.144338	-0.144338	-0.144338	-0.144338	-0.144338	-0.144338	-0.144338	-0.144338	-0.144338	-0.144338	-0.144338	-0.144338	-0.144338	-0.144338	-0.144338	-0.144338	-0.144338	-0.144338	-0.144338	-0.144338	-0.144338	-0.144338	-0.144338	-0.144338	-0.144338	-0.144338	-0.144338	-0.144338	6.7838656629781	-0.144338	-0.144338	-0.144338	-0.144338	-0.144338	-0.144338	-0.144338	-0.144338	-0.144338	-0.144338	-0.144338	-0.144338	-0.144338	-0.144338	-0.144338	-0.144338
109949320	-0.144338	-0.144338	-0.144338	-0.144338	-0.144338	-0.144338	-0.144338	-0.144338	-0.144338	-0.144338	-0.144338	-0.144338	-0.144338	-0.144338	-0.144338	-0.144338	-0.144338	-0.144338	-0.144338	-0.144338	-0.144338	-0.144338	-0.144338	-0.144338	-0.144338	-0.144338	-0.144338	-0.144338	-0.144338	-0.144338	-0.144338	6.7838656629781	-0.144338	-0.144338	-0.144338	-0.144338	-0.144338	-0.144338	-0.144338	-0.144338	-0.144338	-0.144338	-0.144338	-0.144338	-0.144338	-0.144338	-0.144338	-0.144338
18786636	-0.20627	-0.20627	-0.20627	-0.20627	-0.20627	-0.20627	-0.20627	-0.20627	-0.20627	-0.20627	-0.20627	-0.20627	-0.20627	-0.20627	-0.20627	-0.20627	-0.20627	-0.20627	-0.20627	-0.20627	-0.20627	-0.20627	-0.20627	-0.20627	-0.20627	-0.20627	-0.20627	-0.20627	-0.20627	-0.20627	-0.20627	4.86159280501595	-0.20627	-0.20627	-0.20627	-0.20627	-0.20627	4.62684882832666	-0.20627	-0.20627	-0.20627	-0.20627	-0.20627	-0.20627	-0.20627	-0.20627	-0.20627	-0.20627
18769080	-0.206164	-0.206164	-0.206164	-0.206164	-0.206164	-0.206164	-0.206164	-0.206164	-0.206164	-0.206164	-0.206164	-0.206164	-0.206164	-0.206164	-0.206164	-0.206164	-0.206164	-0.206164	-0.206164	-0.206164	-0.206164	-0.206164	4.54674938018394	-0.206164	-0.206164	-0.206164	-0.206164	-0.206164	-0.206164	-0.206164	-0.206164	4.93679108005623	-0.206164	-0.206164	-0.206164	-0.206164	-0.206164	-0.206164	-0.206164	-0.206164	-0.206164	-0.206164	-0.206164	-0.206164	-0.206164	-0.206164	-0.206164	-0.206164
18792968	-0.144338	-0.144338	-0.144338	-0.144338	-0.144338	-0.144338	-0.144338	-0.144338	-0.144338	-0.144338	-0.144338	-0.144338	-0.144338	-0.144338	-0.144338	-0.144338	-0.144338	-0.144338	-0.144338	-0.144338	-0.144338	-0.144338	-0.144338	-0.144338	-0.144338	-0.144338	-0.144338	-0.144338	-0.144338	-0.144338	-0.144338	6.7838656629781	-0.144338	-0.144338	-0.144338	-0.144338	-0.144338	-0.144338	-0.144338	-0.144338	-0.144338	-0.144338	-0.144338	-0.144338	-0.144338	-0.144338	-0.144338	-0.144338
18772657	-0.144338	-0.144338	-0.144338	-0.144338	-0.144338	-0.144338	-0.144338	-0.144338	-0.144338	-0.144338	-0.144338	-0.144338	-0.144338	-0.144338	-0.144338	-0.144338	-0.144338	-0.144338	-0.144338	-0.144338	-0.144338	-0.144338	-0.144338	-0.144338	-0.144338	-0.144338	-0.144338	-0.144338	-0.144338	-0.144338	-0.144338	6.7838656629781	-0.144338	-0.144338	-0.144338	-0.144338	-0.144338	-0.144338	-0.144338	-0.144338	-0.144338	-0.144338	-0.144338	-0.144338	-0.144338	-0.144338	-0.144338	-0.144338
109946681	-0.144338	-0.144338	-0.144338	-0.144338	-0.144338	-0.144338	-0.144338	-0.144338	-0.144338	-0.144338	-0.144338	-0.144338	-0.144338	-0.144338	-0.144338	-0.144338	-0.144338	-0.144338	-0.144338	-0.144338	-0.144338	-0.144338	-0.144338	-0.144338	-0.144338	-0.144338	-0.144338	-0.144338	-0.144338	-0.144338	-0.144338	6.7838656629781	-0.144338	-0.144338	-0.144338	-0.144338	-0.144338	-0.144338	-0.144338	-0.144338	-0.144338	-0.144338	-0.144338	-0.144338	-0.144338	-0.144338	-0.144338	-0.144338
18769646	-0.144338	-0.144338	-0.144338	-0.144338	-0.144338	-0.144338	-0.144338	-0.144338	-0.144338	-0.144338	-0.144338	-0.144338	-0.144338	-0.144338	-0.144338	-0.144338	-0.144338	-0.144338	-0.144338	-0.144338	-0.144338	-0.144338	-0.144338	-0.144338	-0.144338	-0.144338	-0.144338	-0.144338	-0.144338	-0.144338	-0.144338	6.7838656629781	-0.144338	-0.144338	-0.144338	-0.144338	-0.144338	-0.144338	-0.144338	-0.144338	-0.144338	-0.144338	-0.144338	-0.144338	-0.144338	-0.144338	-0.144338	-0.144338
18782441	-0.20633	-0.20633	-0.20633	-0.20633	-0.20633	-0.20633	-0.20633	-0.20633	-0.20633	-0.20633	-0.20633	-0.20633	-0.20633	-0.20633	-0.20633	-0.20633	-0.20633	-0.20633	-0.20633	-0.20633	-0.20633	-0.20633	-0.20633	-0.20633	-0.20633	-0.20633	-0.20633	-0.20633	-0.20633	-0.20633	4.73285561029258	4.75833562965483	-0.20633	-0.20633	-0.20633	-0.20633	-0.20633	-0.20633	-0.20633	-0.20633	-0.20633	-0.20633	-0.20633	-0.20633	-0.20633	-0.20633	-0.20633	-0.20633
18774115	-0.144338	-0.144338	-0.144338	-0.144338	-0.144338	-0.144338	-0.144338	-0.144338	-0.144338	-0.144338	-0.144338	-0.144338	-0.144338	-0.144338	-0.144338	-0.144338	-0.144338	-0.144338	-0.144338	-0.144338	-0.144338	-0.144338	-0.144338	-0.144338	-0.144338	-0.144338	-0.144338	-0.144338	-0.144338	-0.144338	-0.144338	6.7838656629781	-0.144338	-0.144338	-0.144338	-0.144338	-0.144338	-0.144338	-0.144338	-0.144338	-0.144338	-0.144338	-0.144338	-0.144338	-0.144338	-0.144338	-0.144338	-0.144338
18770403	-0.144338	-0.144338	-0.144338	-0.144338	-0.144338	-0.144338	-0.144338	-0.144338	-0.144338	-0.144338	-0.144338	-0.144338	-0.144338	-0.144338	-0.144338	-0.144338	-0.144338	-0.144338	-0.144338	-0.144338	-0.144338	-0.144338	-0.144338	-0.144338	-0.144338	-0.144338	-0.144338	-0.144338	-0.144338	-0.144338	-0.144338	6.7838656629781	-0.144338	-0.144338	-0.144338	-0.144338	-0.144338	-0.144338	-0.144338	-0.144338	-0.144338	-0.144338	-0.144338	-0.144338	-0.144338	-0.144338	-0.144338	-0.144338
109946542	-0.144338	-0.144338	-0.144338	-0.144338	-0.144338	-0.144338	-0.144338	-0.144338	-0.144338	-0.144338	-0.144338	-0.144338	-0.144338	-0.144338	-0.144338	-0.144338	-0.144338	-0.144338	-0.144338	-0.144338	-0.144338	-0.144338	-0.144338	-0.144338	-0.144338	-0.144338	-0.144338	-0.144338	-0.144338	-0.144338	-0.144338	6.7838656629781	-0.144338	-0.144338	-0.144338	-0.144338	-0.144338	-0.144338	-0.144338	-0.144338	-0.144338	-0.144338	-0.144338	-0.144338	-0.144338	-0.144338	-0.144338	-0.144338
18773665	-0.144338	-0.144338	-0.144338	-0.144338	-0.144338	-0.144338	-0.144338	-0.144338	-0.144338	-0.144338	-0.144338	-0.144338	-0.144338	-0.144338	-0.144338	-0.144338	-0.144338	-0.144338	-0.144338	-0.144338	-0.144338	-0.144338	-0.144338	-0.144338	-0.144338	-0.144338	-0.144338	-0.144338	-0.144338	-0.144338	-0.144338	6.7838656629781	-0.144338	-0.144338	-0.144338	-0.144338	-0.144338	-0.144338	-0.144338	-0.144338	-0.144338	-0.144338	-0.144338	-0.144338	-0.144338	-0.144338	-0.144338	-0.144338
18786391	-0.144338	-0.144338	-0.144338	-0.144338	-0.144338	-0.144338	-0.144338	-0.144338	-0.144338	-0.144338	-0.144338	-0.144338	-0.144338	-0.144338	-0.144338	-0.144338	-0.144338	-0.144338	-0.144338	-0.144338	-0.144338	-0.144338	-0.144338	-0.144338	-0.144338	-0.144338	-0.144338	-0.144338	-0.144338	-0.144338	-0.144338	6.7838656629781	-0.144338	-0.144338	-0.144338	-0.144338	-0.144338	-0.144338	-0.144338	-0.144338	-0.144338	-0.144338	-0.144338	-0.144338	-0.144338	-0.144338	-0.144338	-0.144338
109946487	-0.144338	-0.144338	-0.144338	-0.144338	-0.144338	-0.144338	-0.144338	-0.144338	-0.144338	-0.144338	-0.144338	-0.144338	-0.144338	-0.144338	-0.144338	-0.144338	-0.144338	-0.144338	-0.144338	-0.144338	-0.144338	-0.144338	-0.144338	-0.144338	-0.144338	-0.144338	-0.144338	-0.144338	-0.144338	-0.144338	-0.144338	6.7838656629781	-0.144338	-0.144338	-0.144338	-0.144338	-0.144338	-0.144338	-0.144338	-0.144338	-0.144338	-0.144338	-0.144338	-0.144338	-0.144338	-0.144338	-0.144338	-0.144338
