# Supplementary material for: Transcriptome analysis of substrate temperature effects on adventitious root formation in peach rootstocks
Source: PeerJ. 2025 Sep 5;13:e20015. doi: 10.7717/peerj.20015 (PMC12422280; doi:10.7717/peerj.20015)
Supplement: Supplemental Information 1 [file peerj-13-20015-s001.zip › Gene sequence information.xls]

## Sheet: Sheet1
Figure 5 Gene information. Gene sequence information stored in the online web NCBI (https://www.ncbi.nlm.nih.gov/).
gene_id	gene_name	gene_chr	gene_start	gene_end	gene_strand	gene_length	gene_biotype	gene_description	family
18775811(ARF)	LOC18775811	NC_034013.1	17693026	17694465	-	1288	protein_coding	thaumatin-like protein && sp|P50699|TLPH_ARATH Thaumatin-like protein OS=Arabidopsis thaliana OX=3702 GN=At1g18250 PE=2 SV=2 && PF00314:Thaumatin family	ARF
18774376(ARF)	LOC18774376	NC_034014.1	21881754	21886932	+	1787	protein_coding	auxin-responsive protein IAA9%2C transcript variant X1 && sp|Q38827|IAA9_ARATH Auxin-responsive protein IAA9 OS=Arabidopsis thaliana OX=3702 GN=IAA9 PE=1 SV=1 && PF02309:AUX/IAA family	ARF
18772269(ARF)	LOC18772269	NC_034014.1	6797512	6804558	-	3396	protein_coding	auxin response factor 4%2C transcript variant X2 && sp|Q9ZTX9|ARFD_ARATH Auxin response factor 4 OS=Arabidopsis thaliana OX=3702 GN=ARF4 PE=1 SV=1 && PF02362:B3 DNA binding domain|PF06507:Auxin response factor	ARF
18791569(ARF)	LOC18791569	NC_034009.1	31067061	31067976	+	712	protein_coding	10 kDa chaperonin%2C mitochondrial && sp|P34893|CH10_ARATH 10 kDa chaperonin, mitochondrial OS=Arabidopsis thaliana OX=3702 GN=CPN10 PE=1 SV=1 && PF00166:Chaperonin 10 Kd subunit	ARF
18786733(ARF)	LOC18786733	NC_034010.1	25095006	25100534	+	3233	protein_coding	cyclic nucleotide-gated ion channel 1%2C transcript variant X1 && sp|O65717|CNGC1_ARATH Cyclic nucleotide-gated ion channel 1 OS=Arabidopsis thaliana OX=3702 GN=CNGC1 PE=1 SV=1 && PF07714:Protein tyrosine kinase|PF00027:Cyclic nucleotide-binding domain|PF00520:Ion transport protein	ARF
18774258(LBD)	LOC18774258	NC_034014.1	28340534	28345492	+	1804	protein_coding	serine/arginine-rich splicing factor SR30%2C transcript variant X2 && sp|Q9XFR5|SR30_ARATH Serine/arginine-rich splicing factor SR30 OS=Arabidopsis thaliana OX=3702 GN=SR30 PE=1 SV=1 && PF00076:RNA recognition motif. (a.k.a. RRM, RBD, or RNP domain)	LBD
18767664(LBD)	LOC18767664	NC_034016.1	3222367	3229663	+	4796	protein_coding	cellulose synthase A catalytic subunit 2 [UDP-forming] && sp|O48947|CESA2_ARATH Cellulose synthase A catalytic subunit 2 [UDP-forming] OS=Arabidopsis thaliana OX=3702 GN=CESA2 PE=1 SV=1 && PF14569:Zinc-binding RING-finger|PF03552:Cellulose synthase	LBD
18777846(LBD)	LOC18777846	NC_034013.1	17232182	17234351	-	1536	protein_coding	uncharacterized LOC18777846%2C transcript variant X1 && - && -	LBD
18789146(LBD)	LOC18789146	NC_034009.1	35522490	35524067	+	1253	protein_coding	uncharacterized protein DDB_G0271670 && - && -	LBD
18786806(LBD)	LOC18786806	NC_034010.1	24764417	24766790	-	845	protein_coding	ATP synthase subunit d%2C mitochondrial && sp|Q9FT52|ATP5H_ARATH ATP synthase subunit d, mitochondrial OS=Arabidopsis thaliana OX=3702 GN=At3g52300 PE=1 SV=3 && PF05873:ATP synthase D chain, mitochondrial (ATP5H)	LBD
18774612(LBD)	LOC18774612	NC_034014.1	10122312	10124599	+	1745	protein_coding	glucan endo-1%2C3-beta-glucosidase 14 && sp|Q9ZQG9|E1314_ARATH Glucan endo-1,3-beta-glucosidase 14 OS=Arabidopsis thaliana OX=3702 GN=At2g27500 PE=2 SV=2 && PF00332:Glycosyl hydrolases family 17	LBD
18784579(NAC)	LOC18784579	NC_034010.1	22098091	22100757	+	1722	protein_coding	probable polygalacturonase && sp|A7PZL3|PGLR_VITVI Probable polygalacturonase OS=Vitis vinifera OX=29760 GN=GSVIVT00026920001 PE=1 SV=1 && PF12708:Pectate lyase superfamily protein|PF00295:Glycosyl hydrolases family 28	NAC
18787178(NAC)	LOC18787178	NC_034010.1	22907731	22909603	-	1873	protein_coding	aspartyl protease family protein 2 && sp|Q9LNJ3|APF2_ARATH Aspartyl protease family protein 2 OS=Arabidopsis thaliana OX=3702 GN=APF2 PE=2 SV=1 && PF14541:Xylanase inhibitor C-terminal|PF14543:Xylanase inhibitor N-terminal	NAC
18768537(NAC)	LOC18768537	NC_034016.1	17768972	17770808	-	1403	protein_coding	endochitinase 2 && sp|Q41596|CHI1_THECC Endochitinase 1 OS=Theobroma cacao OX=3641 GN=CHIA1 PE=2 SV=1 && PF00187:Chitin recognition protein|PF00182:Chitinase class I	NAC
18770366(NAC)	LOC18770366	NC_034015.1	17131350	17133748	+	1656	protein_coding	naringenin%2C2-oxoglutarate 3-dioxygenase && sp|Q06942|FL3H_MALDO Naringenin,2-oxoglutarate 3-dioxygenase OS=Malus domestica OX=3750 PE=2 SV=1 && PF03171:2OG-Fe(II) oxygenase superfamily|PF14226:non-haem dioxygenase in morphine synthesis N-terminal	NAC
18790018(NAC)	LOC18790018	NC_034009.1	43311851	43313409	-	1559	protein_coding	aspartyl protease AED3 && sp|O04496|AED3_ARATH Aspartyl protease AED3 OS=Arabidopsis thaliana OX=3702 GN=AED3 PE=1 SV=1 && PF14543:Xylanase inhibitor N-terminal|PF14541:Xylanase inhibitor C-terminal	NAC
18772621(NAC)	LOC18772621	NC_034014.1	25583447	25585611	-	1988	protein_coding	tubulin beta chain && sp|P37392|TBB1_LUPAL Tubulin beta-1 chain OS=Lupinus albus OX=3870 GN=TUBB1 PE=3 SV=1 && PF03953:Tubulin C-terminal domain|PF00091:Tubulin/FtsZ family, GTPase domain	NAC
18789474(NAC)	LOC18789474	NC_034009.1	33516727	33519805	+	1946	protein_coding	tubulin beta chain && sp|Q6VAF6|TBB6_GOSHI Tubulin beta-6 chain OS=Gossypium hirsutum OX=3635 PE=2 SV=1 && PF00091:Tubulin/FtsZ family, GTPase domain|PF03953:Tubulin C-terminal domain	NAC
18790535(NAC)	LOC18790535	NC_034009.1	1533204	1535753	+	1130	protein_coding	stem-specific protein TSJT1 && sp|P24805|TSJT1_TOBAC Stem-specific protein TSJT1 OS=Nicotiana tabacum OX=4097 GN=TSJT1 PE=2 SV=1 && PF12481:Aluminium induced protein	NAC
18777768(AP2)	LOC18777768	NC_034013.1	14188314	14190518	-	1737	protein_coding	probable pectate lyase 18 && sp|Q9C5M8|PLY18_ARATH Probable pectate lyase 18 OS=Arabidopsis thaliana OX=3702 GN=At4g24780 PE=2 SV=2 && PF00544:Pectate lyase	AP2
18773161(AP2)	LOC18773161	NC_034014.1	24101025	24103610	-	1735	protein_coding	60S ribosomal protein L4 && sp|Q9XF97|RL4_PRUAR 60S ribosomal protein L4 OS=Prunus armeniaca OX=36596 GN=RPL4 PE=2 SV=1 && PF14374:60S ribosomal protein L4 C-terminal domain|PF00573:Ribosomal protein L4/L1 family	AP2
9978767(AP2)	rps19	NC_014697.1	85786	86064	-	279	protein_coding	ribosomal protein S19 && sp|Q09WX7|RR19_MORIN 30S ribosomal protein S19, chloroplastic OS=Morus indica OX=248361 GN=rps19 PE=3 SV=1 && -	AP2
18773090(AP2)	LOC18773090	NC_034014.1	21051170	21056706	+	2797	protein_coding	AP2-like ethylene-responsive transcription factor AIL6 && sp|Q52QU2|AIL6_ARATH AP2-like ethylene-responsive transcription factor AIL6 OS=Arabidopsis thaliana OX=3702 GN=AIL6 PE=2 SV=1 && PF00847:AP2 domain	AP2
18766891(AP2)	LOC18766891	NC_034016.1	19346975	19351754	+	1747	protein_coding	probable pectate lyase 8 && sp|Q93WF1|PLY20_ARATH Probable pectate lyase 20 OS=Arabidopsis thaliana OX=3702 GN=At5g48900 PE=2 SV=1 && PF00544:Pectate lyase	AP2
18773658(AP2)	LOC18773658	NC_034014.1	24074469	24078102	-	2250	protein_coding	AP2-like ethylene-responsive transcription factor TOE3%2C transcript variant X1 && sp|B8B8J2|AP23_ORYSI APETALA2-like protein 3 OS=Oryza sativa subsp. indica OX=39946 GN=AP2-3 PE=3 SV=1 && PF00847:AP2 domain	AP2
18770094(SAUR)	LOC18770094	NC_034015.1	18371155	18371942	+	788	protein_coding	auxin-responsive protein SAUR50 && sp|Q29PU2|SAU76_ARATH Auxin-responsive protein SAUR76 OS=Arabidopsis thaliana OX=3702 GN=SAUR76 PE=1 SV=1 && PF02519:Auxin responsive protein	ZF-HD
18787544(SAUR)	LOC18787544	NC_034010.1	19728977	19730337	+	1361	protein_coding	auxin-responsive protein SAUR36 && sp|O22150|SAU36_ARATH Auxin-responsive protein SAUR36 OS=Arabidopsis thaliana OX=3702 GN=SAUR36 PE=2 SV=1 && PF02519:Auxin responsive protein	NF-YC
18793348(SAUR)	LOC18793348	NC_034009.1	23585336	23586520	+	1185	protein_coding	auxin-responsive protein SAUR32 && - && PF02519:Auxin responsive protein	ZF-HD
18783824(SAUR)	LOC18783824	NC_034011.1	2561541	2562128	-	588	protein_coding	auxin-responsive protein SAUR41 && sp|Q9SGU2|SAU71_ARATH Auxin-responsive protein SAUR71 OS=Arabidopsis thaliana OX=3702 GN=SAUR71 PE=2 SV=1 && PF02519:Auxin responsive protein	-
18789144(SAUR)	LOC18789144	NC_034009.1	33658354	33659080	+	727	protein_coding	auxin-responsive protein SAUR50 && sp|O65695|SAU50_ARATH Auxin-responsive protein SAUR50 OS=Arabidopsis thaliana OX=3702 GN=SAUR50 PE=1 SV=1 && PF02519:Auxin responsive protein	NF-YC
18768105(SAUR)	LOC18768105	NC_034016.1	11513962	11514937	+	976	protein_coding	auxin-responsive protein SAUR50 && sp|O65695|SAU50_ARATH Auxin-responsive protein SAUR50 OS=Arabidopsis thaliana OX=3702 GN=SAUR50 PE=1 SV=1 && PF02519:Auxin responsive protein	NF-YC
18783913(SAUR)	LOC18783913	NC_034011.1	2557696	2558499	+	804	protein_coding	auxin-responsive protein SAUR50 && sp|Q9C9E1|SAU78_ARATH Auxin-responsive protein SAUR78 OS=Arabidopsis thaliana OX=3702 GN=SAUR78 PE=1 SV=1 && PF02519:Auxin responsive protein	ZF-HD
18784823(SAUR)	LOC18784823	NC_034010.1	23275226	23276160	+	935	protein_coding	auxin-responsive protein SAUR32 && sp|Q9ZUZ3|SAU32_ARATH Auxin-responsive protein SAUR32 OS=Arabidopsis thaliana OX=3702 GN=SAUR32 PE=2 SV=1 && PF02519:Auxin responsive protein	ZF-HD
18792443(SAUR)	LOC18792443	NC_034009.1	38251257	38252335	+	1079	protein_coding	auxin-responsive protein SAUR72 && sp|P33081|AX15A_SOYBN Auxin-induced protein 15A OS=Glycine max OX=3847 PE=2 SV=1 && PF02519:Auxin responsive protein	NF-YC
18785952(SAUR)	LOC18785952	NC_034010.1	29700167	29701305	+	1139	protein_coding	auxin-responsive protein SAUR32 && sp|Q9ZUZ3|SAU32_ARATH Auxin-responsive protein SAUR32 OS=Arabidopsis thaliana OX=3702 GN=SAUR32 PE=2 SV=1 && PF02519:Auxin responsive protein	NF-YC
18790645(GH3)	LOC18790645	NC_034009.1	22667066	22669816	+	2383	protein_coding	indole-3-acetic acid-amido synthetase GH3.17%2C transcript variant X1 && sp|Q9FZ87|GH317_ARATH Indole-3-acetic acid-amido synthetase GH3.17 OS=Arabidopsis thaliana OX=3702 GN=GH3.17 PE=1 SV=1 && PF03321:GH3 auxin-responsive promoter	ERF
18781401(GH3)	LOC18781401	NC_034012.1	12037121	12039810	+	2493	protein_coding	indole-3-acetic acid-amido synthetase GH3.6 && sp|Q9LSQ4|GH36_ARATH Indole-3-acetic acid-amido synthetase GH3.6 OS=Arabidopsis thaliana OX=3702 GN=GH3.6 PE=1 SV=1 && PF03321:GH3 auxin-responsive promoter	ERF
18768891(GH3)	LOC18768891	NC_034016.1	15738363	15740831	+	2249	protein_coding	probable indole-3-acetic acid-amido synthetase GH3.1 && sp|O82333|GH31_ARATH Probable indole-3-acetic acid-amido synthetase GH3.1 OS=Arabidopsis thaliana OX=3702 GN=GH3.1 PE=2 SV=1 && PF03321:GH3 auxin-responsive promoter	ERF
18773652(GH3)	LOC18773652	NC_034014.1	23021779	23024422	-	2319	protein_coding	probable indole-3-acetic acid-amido synthetase GH3.1 && sp|O82333|GH31_ARATH Probable indole-3-acetic acid-amido synthetase GH3.1 OS=Arabidopsis thaliana OX=3702 GN=GH3.1 PE=2 SV=1 && PF03321:GH3 auxin-responsive promoter	ERF
18767470(GH3)	LOC18767470	NC_034016.1	21465047	21467317	+	2060	protein_coding	probable indole-3-acetic acid-amido synthetase GH3.6 && sp|Q60EY1|GH36_ORYSJ Probable indole-3-acetic acid-amido synthetase GH3.6 OS=Oryza sativa subsp. japonica OX=39947 GN=GH3.6 PE=2 SV=2 && PF03321:GH3 auxin-responsive promoter	ERF
18786669(AUR3)	LOC18786669	NC_034010.1	20406812	20409399	-	1432	protein_coding	serine/threonine-protein kinase Aurora-3 && sp|O64629|AUR3_ARATH Serine/threonine-protein kinase Aurora-3 OS=Arabidopsis thaliana OX=3702 GN=AUR3 PE=2 SV=1 && PF00069:Protein kinase domain	CAMTA
18786210(LRP1)	LOC18786210	NC_034010.1	3943304	3946534	+	1872	protein_coding	protein LATERAL ROOT PRIMORDIUM 1%2C transcript variant X1 && sp|Q94CK9|LRP1_ARATH Protein LATERAL ROOT PRIMORDIUM 1 OS=Arabidopsis thaliana OX=3702 GN=LRP1 PE=1 SV=1 && PF05142:Domain of unknown function (DUF702)	SRS
18781220(LRP1)	LOC18781220	NC_034012.1	20095631	20098701	+	2919	protein_coding	protein LATERAL ROOT PRIMORDIUM 1 && sp|Q94CK9|LRP1_ARATH Protein LATERAL ROOT PRIMORDIUM 1 OS=Arabidopsis thaliana OX=3702 GN=LRP1 PE=1 SV=1 && -	SRS
18769572(RGF1)	LOC18769572	NC_034015.1	14560944	14562526	+	1129	protein_coding	uncharacterized LOC18769572 && sp|Q1G3Q4|RITF1_ARATH Protein RGF1 INDUCIBLE TRANSCRIPTION FACTOR 1 OS=Arabidopsis thaliana OX=3702 GN=RITF1 PE=1 SV=1 && PF04640:PLATZ transcription factor	Trihelix
18790800(RGF1)	LOC18790800	NC_034009.1	31692629	31695084	-	1556	protein_coding	uncharacterized LOC18790800 && sp|Q1G3Q4|RITF1_ARATH Protein RGF1 INDUCIBLE TRANSCRIPTION FACTOR 1 OS=Arabidopsis thaliana OX=3702 GN=RITF1 PE=1 SV=1 && PF04640:PLATZ transcription factor	Trihelix
18777415(RGF1)	LOC18777415	NC_034013.1	3916085	3918530	-	1440	protein_coding	uncharacterized LOC18777415 && sp|Q1G3Q4|RITF1_ARATH Protein RGF1 INDUCIBLE TRANSCRIPTION FACTOR 1 OS=Arabidopsis thaliana OX=3702 GN=RITF1 PE=1 SV=1 && PF04640:PLATZ transcription factor	Trihelix
18775914(RGF1)	LOC18775914	NC_034013.1	297530	299755	-	1596	protein_coding	uncharacterized LOC18775914 && sp|Q1G3Q4|RITF1_ARATH Protein RGF1 INDUCIBLE TRANSCRIPTION FACTOR 1 OS=Arabidopsis thaliana OX=3702 GN=RITF1 PE=1 SV=1 && PF04640:PLATZ transcription factor	Trihelix
18780861(AIR9)	LOC18780861	NC_034012.1	4416652	4435069	-	5856	protein_coding	187-kDa microtubule-associated protein AIR9%2C transcript variant X1 && sp|F4IIU4|AIR9_ARATH 187-kDa microtubule-associated protein AIR9 OS=Arabidopsis thaliana OX=3702 GN=AIR9 PE=1 SV=1 && -	MYB_related
